# Supplementary material for: Spatial Resolution and Refractive Index Contrast of Resonant Photonic Crystal Surfaces for Biosensing
Source: IEEE Photonics J. Author manuscript; Available in PMC 2015 Sep 7. (PMC4561521; doi:10.1109/JPHOT.2015.2435699)
Supplement: fig8_data [file NIHMS64775-supplement-fig8_data.gz › Volumes/graham/MacBook_backup/PhD_folder_2015_06_02/paper_improvements/IEEE_J_Photonics/final_files/data_files/fig8/dn_0p037/t.dat]

flux1:	0.6277777777777778	7.487924340562662e-7	7.544020485933687e-7	7.589915111888801e-7	7.632875569803833e-7	7.659664100137567e-7	7.64881427506773e-7	7.588640870607577e-7	7.486439645030746e-7	7.363351469305941e-7	7.240462410478285e-7	7.127174232911723e-7	7.019894377363494e-7	6.910485202907174e-7	6.796819771989174e-7	6.68756925940008e-7	6.59867610855885e-7	6.544729403491975e-7	6.531182204979301e-7	6.55230460935773e-7	6.595901386735988e-7	6.651748432052793e-7	6.718945722538841e-7	6.807108684689871e-7	6.926432257702166e-7	7.070223389205977e-7	7.217533203890641e-7	7.367207913226622e-7	7.501659623099369e-7	7.603603199296499e-7	7.689944748188973e-7	7.766927533591709e-7	7.825518200871424e-7	7.874315634972821e-7	7.881369627785759e-7	7.829050221579618e-7	7.740541286211669e-7	7.623741917396768e-7	7.482555594005519e-7	7.346292092922845e-7	7.22037597303836e-7	7.094450951601583e-7	6.964485997660849e-7	6.838690977276157e-7	6.732757050679613e-7	6.662383900153288e-7	6.636359863935011e-7	6.652774982095095e-7	6.700655204490837e-7
flux1:	0.628040226681531	8.628336234102833e-7	8.688339486161972e-7	8.736747796587087e-7	8.781339320406298e-7	8.806192513685883e-7	8.786672835196595e-7	8.710202999938136e-7	8.586264334285257e-7	8.439853102019253e-7	8.29520461415734e-7	8.162561345461326e-7	8.037070852126656e-7	7.908883027214958e-7	7.775474259741461e-7	7.647141574881751e-7	7.542721646925096e-7	7.479210767254185e-7	7.462394919175272e-7	7.484648456945374e-7	7.531248557960823e-7	7.59105027192601e-7	7.664750555978655e-7	7.76414058933011e-7	7.898659434461377e-7	8.058476646515948e-7	8.224008685490364e-7	8.395911554912666e-7	8.544038037657081e-7	8.662860612866952e-7	8.755725767028555e-7	8.843268465061025e-7	8.914436321099337e-7	8.973028366749772e-7	8.977547584142477e-7	8.923178164635526e-7	8.820582671083448e-7	8.690586997310238e-7	8.532623991167769e-7	8.377579993552454e-7	8.234904770498374e-7	8.093228562726101e-7	7.946155984898598e-7	7.802255693743066e-7	7.680243011926078e-7	7.599235656641733e-7	7.569771847127879e-7	7.589367377806307e-7	7.644951718534344e-7
flux1:	0.6283026755852843	9.939471716514088e-7	9.99865714557016e-7	1.0045250738696446e-6	1.0088260562186154e-6	1.0108847867078756e-6	1.0078511023654636e-6	9.983304191849244e-7	9.835009231770736e-7	9.663036684506028e-7	9.495290648710991e-7	9.342922095453398e-7	9.199398901556006e-7	9.052565664968022e-7	8.89912498587726e-7	8.751013995629003e-7	8.630210927064584e-7	8.556247518826416e-7	8.535045939106612e-7	8.556735639068676e-7	8.603949526099935e-7	8.66487262735016e-7	8.742001351732109e-7	8.848898349575754e-7	8.993740148640116e-7	9.16469196856157e-7	9.345339356096817e-7	9.535414192570394e-7	9.692391240780732e-7	9.825171635850175e-7	9.920917626100793e-7	1.0014783111345085e-6	1.0095604432421576e-6	1.0160021166947652e-6	1.015959803179546e-6	1.0102981844914357e-6	9.98592335909053e-7	9.842573100588692e-7	9.669834643268983e-7	9.498284189147403e-7	9.340949719778867e-7	9.185875857271926e-7	9.02421790253391e-7	8.864506243754148e-7	8.728329316608284e-7	8.638380161728123e-7	8.607109253124717e-7	8.631385763018154e-7	8.695801084356555e-7
flux1:	0.6285651244890376	1.1415054161079691e-6	1.146844342099309e-6	1.1508792019232677e-6	1.1547305905008177e-6	1.1562332646820968e-6	1.15209281368061e-6	1.1407097768360756e-6	1.1234633986331672e-6	1.1037553701047517e-6	1.0847798023258463e-6	1.067757099475543e-6	1.0518409524442397e-6	1.0355344718879538e-6	1.0183834945063623e-6	1.001723541603699e-6	9.880662648957275e-7	9.796195290503486e-7	9.769795593623105e-7	9.789263941733206e-7	9.834706402698408e-7	9.893866871763242e-7	9.970932868880051e-7	1.0080592882809734e-6	1.0229605801297103e-6	1.0405894973349017e-6	1.0597466071946261e-6	1.079983175531945e-6	1.0960425063619984e-6	1.110260202481836e-6	1.1197500433339982e-6	1.1292892160207478e-6	1.137930964528999e-6	1.1444549014463214e-6	1.1437639058926815e-6	1.1378269564928725e-6	1.1247731905753759e-6	1.109169875476893e-6	1.0907176775193725e-6	1.0722928960004175e-6	1.0554505736036002e-6	1.0389561329174201e-6	1.021693651331356e-6	1.0044903555227546e-6	9.897674421863768e-7	9.801382924900117e-7	9.770269680122063e-7	9.800365889148257e-7	9.87376638105597e-7
flux1:	0.6288275733927908	1.3038274688132724e-6	1.30816896097e-6	1.3112355405968745e-6	1.3144787987304093e-6	1.3155008048785052e-6	1.310528236012599e-6	1.297673160073701e-6	1.2784404231210303e-6	1.2566621682176095e-6	1.2359472626487167e-6	1.217641298484197e-6	1.200702054877523e-6	1.1833160763366639e-6	1.16485108329481e-6	1.1467351739758486e-6	1.131762803834329e-6	1.1223839752514682e-6	1.1192031112437354e-6	1.120790808229537e-6	1.124941045889007e-6	1.1304010406908676e-6	1.1377174986564513e-6	1.1483965501236002e-6	1.1630023436581866e-6	1.180515078097903e-6	1.2002175594627174e-6	1.22092958797561e-6	1.2368094290674098e-6	1.2513580528080295e-6	1.2603888538762202e-6	1.2696024727436216e-6	1.2783425721617358e-6	1.2844464043105449e-6	1.2831150394529948e-6	1.2768853826569203e-6	1.2627869184190157e-6	1.2461666086289692e-6	1.2269937788378485e-6	1.2078861189079227e-6	1.1905050415158886e-6	1.1735563574299125e-6	1.155714507595925e-6	1.1377788774251452e-6	1.1224047531037893e-6	1.1125074228331263e-6	1.1096436901253567e-6	1.1132961752612374e-6	1.121415751997167e-6
flux1:	0.6290900222965441	1.4786672817601944e-6	1.4818018047906192e-6	1.4837869896958418e-6	1.4865158746623214e-6	1.4874419823374198e-6	1.482307850595058e-6	1.4688453423951125e-6	1.4485643291173419e-6	1.4256423220115035e-6	1.4040806114679437e-6	1.3853710257507987e-6	1.3682960341740264e-6	1.3507104050540062e-6	1.3317474571345266e-6	1.3128531654700743e-6	1.2970429465199425e-6	1.2869830517472808e-6	1.2833052001660721e-6	1.2844254468373312e-6	1.2879784782242664e-6	1.2926943237971533e-6	1.299185339403665e-6	1.3089264318173596e-6	1.3224455548366198e-6	1.3391197598636511e-6	1.3586602534249155e-6	1.3789509054991958e-6	1.394085740046007e-6	1.4082287860403081e-6	1.4164046500527774e-6	1.4248580918717873e-6	1.4332445643658583e-6	1.4385334724715885e-6	1.4367821335112873e-6	1.4303567198850432e-6	1.4157712741672547e-6	1.3986734482712008e-6	1.3794666773586797e-6	1.36052122070554e-6	1.343453620471313e-6	1.3268411451505127e-6	1.3091588491192726e-6	1.2911907767240529e-6	1.2758010839956135e-6	1.2661424231518915e-6	1.2638242818493942e-6	1.268150099323645e-6	1.2768048758256483e-6
flux1:	0.6293524712002974	1.664010354713861e-6	1.666068543252464e-6	1.6672219540603273e-6	1.6698974313497594e-6	1.6715085880854576e-6	1.6673385257142326e-6	1.6546478410790119e-6	1.6347952570640055e-6	1.612167774980477e-6	1.591101007530346e-6	1.5732497174480447e-6	1.5572611132440441e-6	1.540663594889711e-6	1.522302350445832e-6	1.5035483235082904e-6	1.487551597319398e-6	1.4771583813412795e-6	1.473059479178616e-6	1.4735959579411548e-6	1.4763155526788059e-6	1.479937042526383e-6	1.4850715188553212e-6	1.493118199023351e-6	1.5046773048704354e-6	1.5196865346991707e-6	1.538155308915544e-6	1.5570046498478377e-6	1.5707618580760036e-6	1.5836682619657566e-6	1.5905235239511273e-6	1.5978353510060082e-6	1.605477961856309e-6	1.6097523833539583e-6	1.6080152252733561e-6	1.6016829114961195e-6	1.587435181221135e-6	1.5707661166655625e-6	1.55250598331268e-6	1.5348646426433537e-6	1.519299680858526e-6	1.5041478193111856e-6	1.4876621419359023e-6	1.4706250769397704e-6	1.4560912146998646e-6	1.4473748142578413e-6	1.4460313535734116e-6	1.451102862132245e-6	1.4599946243674577e-6
flux1:	0.6296149201040506	1.8590633539527605e-6	1.8606256262085594e-6	1.8616643838957375e-6	1.8651985630247962e-6	1.8687171778414683e-6	1.8670919569778495e-6	1.857030362849688e-6	1.8395651514798686e-6	1.8191205402339518e-6	1.8002769197873453e-6	1.7848587913355525e-6	1.7714290107487588e-6	1.757212216199857e-6	1.7407200209174272e-6	1.7231496898852058e-6	1.7076876080724136e-6	1.697318299396427e-6	1.6928305781025044e-6	1.6925826105833996e-6	1.6941146408608474e-6	1.6961431135214548e-6	1.6992268661519092e-6	1.7046806666402982e-6	1.7132939705148178e-6	1.7256493156837221e-6	1.7418926665190155e-6	1.7581697447707209e-6	1.769776041185481e-6	1.7805553943948344e-6	1.7854873281844233e-6	1.7912958684986199e-6	1.7978868066138225e-6	1.801177326325344e-6	1.8000440405348607e-6	1.7943348543668514e-6	1.7814783809649486e-6	1.7665342893015532e-6	1.7505331163149811e-6	1.7356436667249176e-6	1.7231274205235026e-6	1.7109467698910068e-6	1.6970613364619878e-6	1.6822477363615566e-6	1.6697383121864253e-6	1.6629354400558284e-6	1.6632208431399357e-6	1.6692720759601873e-6	1.6781848719866453e-6
flux1:	0.6298773690078039	2.0652483607522964e-6	2.0674035609625285e-6	2.069559609915128e-6	2.0753410482252617e-6	2.082412680230305e-6	2.085293197786418e-6	2.0800707079019066e-6	2.067280459840587e-6	2.051198450957761e-6	2.036540153910827e-6	2.0252927008568235e-6	2.015984865215659e-6	2.0055706155677833e-6	1.9921964013592916e-6	1.976797222132411e-6	1.9625016544769394e-6	1.9523916463887285e-6	1.9473920471185455e-6	1.9459678007010788e-6	1.9457309139117544e-6	1.945417476359856e-6	1.945518268318669e-6	1.947291793112872e-6	1.9518101903971e-6	1.9602898175071037e-6	1.9728846296891717e-6	1.985350152390716e-6	1.9938051548717914e-6	2.001539185614997e-6	2.0037401897349713e-6	2.0076278046576056e-6	2.012916843150568e-6	2.015443884344003e-6	2.0155427360790346e-6	2.0112249745640478e-6	2.000948841541304e-6	1.989359044107603e-6	1.9772491624087045e-6	1.966829388127514e-6	1.959229980917233e-6	1.951919423761248e-6	1.9424393995268394e-6	1.931517910510367e-6	1.9225511347309255e-6	1.9189706392272815e-6	1.9218695911048623e-6	1.929445045380517e-6	1.9384296242082086e-6
flux1:	0.6301398179115572	2.28697130689726e-6	2.291298254038035e-6	2.2962819007752007e-6	2.3061192562117203e-6	2.31871554916958e-6	2.328287601365368e-6	2.3302564504038134e-6	2.3245145625319587e-6	2.315019580736086e-6	2.3065093107661417e-6	2.301111596872745e-6	2.2973591172899682e-6	2.2919703792516417e-6	2.2827134349026136e-6	2.2701985031591664e-6	2.257423321266838e-6	2.247532810586426e-6	2.241616133530826e-6	2.2383181581344096e-6	2.235397155480857e-6	2.231654632726151e-6	2.2275444850038906e-6	2.22432188788971e-6	2.2233792347788053e-6	2.226471844748161e-6	2.233735817326371e-6	2.2410406636081375e-6	2.2450471664898556e-6	2.248814634335527e-6	2.2472300032430836e-6	2.2486200003716803e-6	2.252341498123595e-6	2.2543940280659156e-6	2.256233460508566e-6	2.254242317450053e-6	2.247729995577037e-6	2.2413086473644975e-6	2.2349628508564552e-6	2.2309087436033083e-6	2.2303119601048015e-6	2.2300866561785955e-6	2.2271923113457794e-6	2.2222106766935034e-6	2.2186740904766228e-6	2.220006304140733e-6	2.2269210493690165e-6	2.237018879377777e-6	2.246589151710962e-6
flux1:	0.6304022668153104	2.5319386963742327e-6	2.5403931564635807e-6	2.5502567852419166e-6	2.566228543424678e-6	2.5864680705195977e-6	2.6049160373179227e-6	2.6162955254295334e-6	2.619756528546579e-6	2.6188119262799436e-6	2.6181264370624535e-6	2.6199353858450463e-6	2.6227925854460084e-6	2.6232106099908e-6	2.6185866754990094e-6	2.6091821198797784e-6	2.597824986367092e-6	2.5876988738666433e-6	2.580068423011086e-6	2.5738057782854868e-6	2.56688506783327e-6	2.558250696840121e-6	2.5483964611148003e-6	2.5386263342282074e-6	2.5306109750795737e-6	2.5265068273246954e-6	2.52656385968244e-6	2.5272559366240174e-6	2.525203253350769e-6	2.524100064835179e-6	2.5174400351812167e-6	2.5154950985142817e-6	2.5172589635541683e-6	2.5190085248293274e-6	2.522809877870109e-6	2.5241049225867524e-6	2.5223650984985056e-6	2.522878804997518e-6	2.524254667007823e-6	2.528489451673424e-6	2.5370202473584752e-6	2.5462499355277945e-6	2.552384188820273e-6	2.5557008079049874e-6	2.559811170610794e-6	2.568115513181707e-6	2.5808968517264792e-6	2.5950600612724687e-6	2.6063492219703843e-6
flux1:	0.6306647157190637	2.810856058387165e-6	2.8255598680843156e-6	2.8424617863989e-6	2.8666756250700335e-6	2.896574535149868e-6	2.925808428514496e-6	2.94838204480349e-6	2.9626598312162286e-6	2.9716495999481853e-6	2.9798850381630765e-6	2.989672932128132e-6	2.9995825543244683e-6	3.005939494341966e-6	3.005797938123108e-6	2.9990894452541518e-6	2.9884729522469037e-6	2.9771571190193636e-6	2.966572681963003e-6	2.9558396967862784e-6	2.9432174930872307e-6	2.9279038223430247e-6	2.910536719176776e-6	2.892485127372578e-6	2.8755702372431785e-6	2.86223403957716e-6	2.853149322875758e-6	2.8457070597657364e-6	2.83574270307342e-6	2.8289044085809507e-6	2.8157348803276814e-6	2.8092956458893064e-6	2.808469618931452e-6	2.8097589160551798e-6	2.8153230054234757e-6	2.8206894139640946e-6	2.8243889124190556e-6	2.8332689374893524e-6	2.844183105249561e-6	2.858454425663887e-6	2.8780333380359703e-6	2.8989896184832792e-6	2.916645271600934e-6	2.930767724283311e-6	2.944946190198339e-6	2.9625530722431813e-6	2.983437066814595e-6	3.0037430929228066e-6	3.018559845999509e-6
flux1:	0.630927164622817	3.136452150121163e-6	3.159399190580771e-6	3.1852870012378278e-6	3.2195709235325425e-6	3.2607513487529965e-6	3.3021250748859925e-6	3.3369584738807398e-6	3.3628432087458183e-6	3.3822986530178583e-6	3.3997230366095422e-6	3.417469049470361e-6	3.4340992121573202e-6	3.445760316873455e-6	3.44920734321217e-6	3.444098630243763e-6	3.4329585204121496e-6	3.4190146304302683e-6	3.4038364193966655e-6	3.386795103436039e-6	3.3665126870916776e-6	3.3425750114806633e-6	3.3158614891083828e-6	3.287748870017514e-6	3.2600128677855344e-6	3.2353643057411445e-6	3.2153534731023396e-6	3.1982662688129534e-6	3.1784804106128313e-6	3.165118699197354e-6	3.144043152418278e-6	3.1316474864415573e-6	3.127269790050767e-6	3.127432913602979e-6	3.1340846758621675e-6	3.143911096179467e-6	3.153245151770295e-6	3.171292188536071e-6	3.193147466671917e-6	3.2187916809536353e-6	3.2508500772543637e-6	3.285379705828881e-6	3.3167888586279942e-6	3.3441102640711307e-6	3.370757507150096e-6	3.400064017138391e-6	3.4314853928141097e-6	3.460392978203188e-6	3.48112409046531e-6
flux1:	0.6311896135265702	3.5219182487657138e-6	3.5546307287802866e-6	3.5908831064928975e-6	3.636448351172811e-6	3.6898462015021415e-6	3.7439131975217932e-6	3.7911454238243877e-6	3.8284163068336305e-6	3.857845897908958e-6	3.8837545512935875e-6	3.9085423800725746e-6	3.930741785716118e-6	3.946323493128411e-6	3.951794954443715e-6	3.9466178249895716e-6	3.93323313297118e-6	3.914882476722512e-6	3.893238288182582e-6	3.8679279692343715e-6	3.838031286617751e-6	3.8036609385662204e-6	3.765980608480826e-6	3.726214479027486e-6	3.685870945656321e-6	3.6480805124497164e-6	3.615782644538147e-6	3.587694923757275e-6	3.5564216925804546e-6	3.535888301137936e-6	3.5058149477638315e-6	3.4858300724835893e-6	3.476595591664719e-6	3.474373926813216e-6	3.4810198345976393e-6	3.4950997790477108e-6	3.5097327808390496e-6	3.536874478725246e-6	3.570378149682473e-6	3.6080811515883962e-6	3.653272595418438e-6	3.702433199258589e-6	3.7491824698952654e-6	3.7916254225570274e-6	3.832798044425475e-6	3.875953960513995e-6	3.920226524390969e-6	3.96025993391444e-6	3.9895859450220525e-6
flux1:	0.6314520624303235	3.9790042480516145e-6	4.022188610962299e-6	4.069269838401921e-6	4.1263988611319025e-6	4.192020576127329e-6	4.258373605902267e-6	4.317127876430462e-6	4.364508794839855e-6	4.402378107646875e-6	4.435096576270283e-6	4.46515795553725e-6	4.491062757832757e-6	4.508613053813909e-6	4.514116547013777e-6	4.506906763136329e-6	4.489382495559769e-6	4.4647873666256415e-6	4.434868907030687e-6	4.39954338213065e-6	4.3584679394087134e-6	4.312393905901894e-6	4.26270722914892e-6	4.210203741505928e-6	4.155939238995386e-6	4.103821219119662e-6	4.058608691775791e-6	4.018533991170666e-6	3.974746290145425e-6	3.9466354056476635e-6	3.907101338769833e-6	3.877981722541079e-6	3.862338465077574e-6	3.855948147605306e-6	3.861260726643149e-6	3.8786701666530965e-6	3.897769822021525e-6	3.932932210765849e-6	3.977854903689477e-6	4.027445835788266e-6	4.08539953684653e-6	4.14911062015257e-6	4.211727715201645e-6	4.270328185954101e-6	4.327339729003678e-6	4.385843869831301e-6	4.44472579719953e-6	4.498008322274683e-6	4.538433310674079e-6
flux1:	0.6317145113340767	4.51613847193073e-6	4.569399455038478e-6	4.626588660120908e-6	4.694406589497168e-6	4.7711839834651365e-6	4.848417432176055e-6	4.916861542449596e-6	4.972145411862348e-6	5.016031223982334e-6	5.053087574331094e-6	5.086008317877441e-6	5.113308221496642e-6	5.130645644060887e-6	5.134158123419139e-6	5.123077072177242e-6	5.099757736629751e-6	5.0674192568675705e-6	5.027885009814734e-6	4.981447497272399e-6	4.928485841266501e-6	4.870436864099124e-6	4.80869942254431e-6	4.743263350183842e-6	4.674653959436625e-6	4.608109150617385e-6	4.5503913829790235e-6	4.497986683318664e-6	4.441731694942573e-6	4.406024733322866e-6	4.357527095759781e-6	4.318183091643183e-6	4.294557770228918e-6	4.281939908793774e-6	4.284655259142656e-6	4.303753558381717e-6	4.326124231892423e-6	4.367265532118356e-6	4.422292703865443e-6	4.482608326792941e-6	4.551772044321257e-6	4.628543643603162e-6	4.706118998026578e-6	4.780604956580762e-6	4.853598560693183e-6	4.927851627261844e-6	5.00204475759882e-6	5.069731156260257e-6	5.122970151873533e-6
flux1:	0.63197696023783	5.137002376351317e-6	5.198673344651438e-6	5.263927222311502e-6	5.340309703027843e-6	5.426091928902565e-6	5.511907756478581e-6	5.587469671590076e-6	5.6478077618503584e-6	5.694719201944631e-6	5.7331767688020445e-6	5.766251216722238e-6	5.792589999944175e-6	5.80776248718019e-6	5.8077323673262005e-6	5.791577469266508e-6	5.761535132801747e-6	5.720754522334771e-6	5.671185705576293e-6	5.613660617214623e-6	5.549440825439708e-6	5.480592547376652e-6	5.408149361476219e-6	5.330858354926054e-6	5.248806585998843e-6	5.169240679482521e-6	5.100707459692173e-6	5.0365781333661244e-6	4.969375454732823e-6	4.926620478175316e-6	4.8708886032504885e-6	4.821118901877764e-6	4.788262812882009e-6	4.767509132423222e-6	4.7667922218837945e-6	4.785375733857083e-6	4.809675388653223e-6	4.854004895025256e-6	4.916725500423823e-6	4.985577624395488e-6	5.06319004243358e-6	5.149990616163109e-6	5.239907581498911e-6	5.328344238800789e-6	5.415904550228726e-6	5.504788126982095e-6	5.593449204075737e-6	5.675142894595933e-6	5.741453940917881e-6
flux1:	0.6322394091415833	5.83996937436519e-6	5.907105558497316e-6	5.97709841122028e-6	6.058752107858182e-6	6.150454547258212e-6	6.2419093940320165e-6	6.32162475492424e-6	6.383944608524441e-6	6.430770123349435e-6	6.467678084363923e-6	6.4983649055668814e-6	6.521817624996043e-6	6.533608945593102e-6	6.52947826243993e-6	6.5081931028829975e-6	6.471704117977827e-6	6.423026954579131e-6	6.36435664670935e-6	6.297311616013008e-6	6.224192429317988e-6	6.147506162879683e-6	6.067384431074905e-6	5.980904750480809e-6	5.888014249025021e-6	5.798640556155991e-6	5.722387269463277e-6	5.648373411331164e-6	5.573483651051856e-6	5.5249873955413e-6	5.465124377018615e-6	5.406036146171616e-6	5.363449618588258e-6	5.333350203683489e-6	5.3291558957621335e-6	5.344765267549184e-6	5.369769293537076e-6	5.4141386371117176e-6	5.481197613238903e-6	5.555463888626277e-6	5.6376805013009226e-6	5.729992906434258e-6	5.827837504022166e-6	5.926418071408197e-6	6.025302108034162e-6	6.125868472702506e-6	6.226229466548377e-6	6.3194963983454404e-6	6.397078713094318e-6
flux1:	0.6325018580453365	6.618699428174091e-6	6.687258714208584e-6	6.757618164689591e-6	6.840344146451407e-6	6.9342483046022365e-6	7.028113040230104e-6	7.109053572014855e-6	7.170539693024202e-6	7.214548404706307e-6	7.247437864614798e-6	7.273841905337015e-6	7.293384734378294e-6	7.301772237672114e-6	7.294413039441002e-6	7.269489406675416e-6	7.228397112680144e-6	7.173944262629553e-6	7.108764647175962e-6	7.035583468226666e-6	6.957863970090026e-6	6.8782214374012245e-6	6.795238473343505e-6	6.70399135053186e-6	6.604784403341039e-6	6.5107179600529905e-6	6.431202212410775e-6	6.35058261822343e-6	6.273056957455277e-6	6.221053444396015e-6	6.1614841597959535e-6	6.095805765089149e-6	6.044168096739993e-6	6.004784151455619e-6	5.99812675622228e-6	6.008474822102504e-6	6.033334040148451e-6	6.074749557834385e-6	6.142164363690638e-6	6.218005252802841e-6	6.300179134307174e-6	6.392269380906265e-6	6.491974006306328e-6	6.595027939686153e-6	6.700093584429433e-6	6.807452122794772e-6	6.9146499932151085e-6	7.014749200242082e-6	7.099344803304246e-6
flux1:	0.6327643069490898	7.463978822743105e-6	7.529185094550605e-6	7.594909428518776e-6	7.674028150159073e-6	7.766198744485092e-6	7.85937805148962e-6	7.939089103328597e-6	7.997641030981556e-6	8.036947707243369e-6	8.064282189317348e-6	8.085570318866848e-6	8.101446156339913e-6	8.107905970652276e-6	8.099862593354587e-6	8.074527538193394e-6	8.032390257679122e-6	7.975980730278283e-6	7.908635400243406e-6	7.834548215325132e-6	7.758402283944462e-6	7.682458064314995e-6	7.6030763845401936e-6	7.513181002533201e-6	7.4140689122842395e-6	7.322136803651737e-6	7.24493438864299e-6	7.162479900056807e-6	7.088923574556989e-6	7.036673272709902e-6	6.982859541471532e-6	6.915048626258036e-6	6.856558444517895e-6	6.809692419257774e-6	6.80273886176799e-6	6.806192768551444e-6	6.830626570501094e-6	6.866797864517788e-6	6.930408698543002e-6	7.003593268082975e-6	7.0806863320328714e-6	7.1660771902894425e-6	7.2603225052725985e-6	7.3605907600019954e-6	7.464984603853568e-6	7.57245458349928e-6	7.679653979208695e-6	7.779589420663649e-6	7.864415767509357e-6
flux1:	0.6330267558528431	8.366639751700885e-6	8.423491244349673e-6	8.479500552872905e-6	8.550385826194887e-6	8.637146603304148e-6	8.727090164858255e-6	8.80395700754991e-6	8.858535016010662e-6	8.89243485848106e-6	8.913921732378815e-6	8.930580752385202e-6	8.944469384615156e-6	8.952038413018783e-6	8.947487466789826e-6	8.926592422018325e-6	8.888539908976383e-6	8.835532895933963e-6	8.771923338891336e-6	8.703727185440903e-6	8.636806809483233e-6	8.572517510140808e-6	8.504411260067922e-6	8.423354005147964e-6	8.332295883442395e-6	8.250526219393234e-6	8.181882674424007e-6	8.103699728327526e-6	8.041723773400303e-6	7.993494946357217e-6	7.951415146899985e-6	7.88748368089282e-6	7.826009273319682e-6	7.775437276379156e-6	7.771361500259076e-6	7.767388126345516e-6	7.79175997858917e-6	7.82157931101022e-6	7.877573522257915e-6	7.943877333631473e-6	8.010953459145502e-6	8.083059054345183e-6	8.163918178155314e-6	8.25310841133788e-6	8.348741864780604e-6	8.448307816370264e-6	8.547162778091297e-6	8.638120916201864e-6	8.714223658259022e-6
flux1:	0.6332892047565963	9.321135895552916e-6	9.364991547236391e-6	9.406736149418019e-6	9.465380671607104e-6	9.543774475025105e-6	9.628807196223742e-6	9.702276467209152e-6	9.753058667253596e-6	9.782154076814082e-6	9.798840160098119e-6	9.812704215229992e-6	9.827631587053523e-6	9.840670242071544e-6	9.845052413274321e-6	9.834627047079742e-6	9.806892865424457e-6	9.763717681715874e-6	9.710794559925365e-6	9.656243689172706e-6	9.6069476637412e-6	9.562789988655297e-6	9.514132865738025e-6	9.45015168302388e-6	9.375982060074032e-6	9.312787395869045e-6	9.258995801818385e-6	9.192125228086782e-6	9.149515946333991e-6	9.110407928115838e-6	9.085842725067547e-6	9.032860519131413e-6	8.973815641252022e-6	8.925169083290268e-6	8.92774649005587e-6	8.917221349221553e-6	8.942463170766836e-6	8.966309633737341e-6	9.011739500115712e-6	9.067363095232234e-6	9.120096668366946e-6	9.17294144159133e-6	9.232706603792666e-6	9.302295087609635e-6	9.380592471901163e-6	9.46365089458982e-6	9.545097562584709e-6	9.617274130665875e-6	9.674325052320544e-6
flux1:	0.6335516536603496	1.032914496110791e-5	1.0356301417510914e-5	1.0380333664190441e-5	1.0423856037558583e-5	1.0492011515632859e-5	1.057152014074436e-5	1.0642125274288055e-5	1.0690430525399149e-5	1.071650578996315e-5	1.0730615000255485e-5	1.074462708134669e-5	1.0764591624018565e-5	1.078824314802463e-5	1.0807579788295706e-5	1.0814074370221226e-5	1.0803230438913692e-5	1.0776628559816939e-5	1.074159394879968e-5	1.0708499024787577e-5	1.0684966961229931e-5	1.0668917753492077e-5	1.064745546576435e-5	1.0608677925416966e-5	1.0560142273345932e-5	1.0523274208180756e-5	1.0489944785315302e-5	1.044171852080525e-5	1.042541386266481e-5	1.0401001508531382e-5	1.039871150276036e-5	1.036400603230693e-5	1.031390477279746e-5	1.027414028163316e-5	1.0287114659245416e-5	1.027240591841251e-5	1.029978758620071e-5	1.0319572043342093e-5	1.035277696023865e-5	1.0394726480085198e-5	1.0429852524045026e-5	1.0458775042059354e-5	1.0490866947929847e-5	1.0533065535278827e-5	1.0585916947464999e-5	1.0644248548634075e-5	1.069955834243826e-5	1.0743305000636277e-5	1.0770789441461016e-5
flux1:	0.6338141025641029	1.1402470222261494e-5	1.1410635863514507e-5	1.1415049927044234e-5	1.1442056468825431e-5	1.1499395562334543e-5	1.1573832513763665e-5	1.164300713379403e-5	1.1690981335873451e-5	1.171662768494761e-5	1.1731146015187514e-5	1.1748867531786058e-5	1.17782157984449e-5	1.1817618800008134e-5	1.185759177084711e-5	1.1886897850400565e-5	1.1898880464679e-5	1.1894944006489796e-5	1.188425114263981e-5	1.1879389405124036e-5	1.1888344144568991e-5	1.1906752953986296e-5	1.1918773603442585e-5	1.1912199593440473e-5	1.189679982803251e-5	1.1892208742615086e-5	1.188352455217219e-5	1.1860728967639849e-5	1.1875743691150934e-5	1.1871551682421223e-5	1.1894467708657882e-5	1.1884601817202955e-5	1.1850302148333905e-5	1.1826774687124403e-5	1.1853086091096747e-5	1.1837857796711971e-5	1.1868632881132155e-5	1.1887542831202021e-5	1.1908395377598977e-5	1.1934769692385997e-5	1.1950407151431482e-5	1.1952641707379263e-5	1.195247418158368e-5	1.1961239009334713e-5	1.1982043189231523e-5	1.2008893132748146e-5	1.2030856213423112e-5	1.2038006340122001e-5	1.2026661007866086e-5
flux1:	0.6340765514678561	1.2564557021329581e-5	1.255313975659999e-5	1.2537800203673741e-5	1.2548535069521382e-5	1.2595781123281824e-5	1.2666479895363662e-5	1.2736184946161704e-5	1.2786296207302497e-5	1.2814340452495422e-5	1.283240513886246e-5	1.2857340234515516e-5	1.2899979296611396e-5	1.2959348228783395e-5	1.302428077018762e-5	1.3080677758539709e-5	1.3119749230094084e-5	1.314289324396664e-5	1.3161183793858095e-5	1.3189176008637327e-5	1.3234787365548019e-5	1.3291313902083372e-5	1.3340667065085446e-5	1.337113183817883e-5	1.3393938871590504e-5	1.3424713870792305e-5	1.3442783123602964e-5	1.3450724217833586e-5	1.3499199272961331e-5	1.352005024210923e-5	1.3568614171318523e-5	1.3588282091575286e-5	1.3575992835466744e-5	1.357523388564344e-5	1.3616242016545134e-5	1.360497020970164e-5	1.3639961726992434e-5	1.3661922891487981e-5	1.3671843454222246e-5	1.368198502522288e-5	1.3677782842379969e-5	1.3652822621162196e-5	1.3618486505712067e-5	1.3590419303726906e-5	1.3575067407150848e-5	1.3566177850194934e-5	1.3550242416761258e-5	1.3515419936212597e-5	1.3458712669351811e-5
flux1:	0.6343390003716094	1.3850136549435434e-5	1.3820288679119227e-5	1.3786800867710892e-5	1.378305253208571e-5	1.3822034547206966e-5	1.3890868533506067e-5	1.3963099278131277e-5	1.4017530541986254e-5	1.4050365302445905e-5	1.407456040975062e-5	1.4109406948333513e-5	1.4167985567555002e-5	1.4249716699715944e-5	1.4341632913933747e-5	1.4426844499742106e-5	1.4494668574243323e-5	1.4546708378578224e-5	1.4595861659565068e-5	1.4658203640826923e-5	1.4741170617785867e-5	1.4835974747944608e-5	1.492330505818664e-5	1.4992585503563581e-5	1.5055210324170202e-5	1.5120788433310722e-5	1.5165202675128824e-5	1.5206805954039174e-5	1.528736217047094e-5	1.533667748799921e-5	1.5408464683878733e-5	1.545948761715168e-5	1.5473675249954482e-5	1.550005849222935e-5	1.555492032999661e-5	1.5552174128664175e-5	1.5591386854364955e-5	1.5620319728979423e-5	1.5622043069357072e-5	1.5616530819713377e-5	1.5593614535248763e-5	1.5543288993174182e-5	1.547593375581038e-5	1.5410923905949372e-5	1.535856276322083e-5	1.5312986960814035e-5	1.5258162252200862e-5	1.5179851720157618e-5	1.5075255656871153e-5
flux1:	0.6346014492753627	1.5302834983949272e-5	1.5257237391916175e-5	1.5208655969487358e-5	1.5193431128557381e-5	1.5226718806602374e-5	1.52956695269887e-5	1.5371938826109138e-5	1.5431995239857478e-5	1.547093748735002e-5	1.5502627001747493e-5	1.554859353268131e-5	1.5623807308003972e-5	1.572778431873348e-5	1.5845734313780383e-5	1.5958283120809903e-5	1.6053295666229672e-5	1.613280545621803e-5	1.6211279519345652e-5	1.6305716338389943e-5	1.6422754774544714e-5	1.655210857528241e-5	1.667445610415703e-5	1.6780684407684716e-5	1.688060258315472e-5	1.6976416110708923e-5	1.7044102812181936e-5	1.7119199872981677e-5	1.722674652298147e-5	1.7305905577293506e-5	1.7395627654016555e-5	1.747624151043839e-5	1.7518617738605847e-5	1.7573150147110846e-5	1.7638504182736382e-5	1.7648099683323253e-5	1.769045190064939e-5	1.772945382400519e-5	1.772657663538696e-5	1.7707064826310246e-5	1.7667794618350248e-5	1.7596036703690325e-5	1.7499865683585983e-5	1.7401345227259586e-5	1.7314773958036447e-5	1.7235315723591948e-5	1.7144662743985353e-5	1.702583214885028e-5	1.6875649995709583e-5
flux1:	0.6348638981791159	1.6970986649464686e-5	1.6913399367779195e-5	1.685371764728889e-5	1.683073705700164e-5	1.6861176020811896e-5	1.6931899833330014e-5	1.701280699300506e-5	1.707846220322667e-5	1.7123271952417375e-5	1.7162106066695482e-5	1.7218435794033882e-5	1.7308605815498503e-5	1.7431862678168524e-5	1.757167366584866e-5	1.770669017894524e-5	1.7823914633356342e-5	1.792601486886799e-5	1.8028630693540346e-5	1.814902574111476e-5	1.829290092602468e-5	1.8449339732300766e-5	1.8600216129722282e-5	1.8737736258195866e-5	1.8868127661181173e-5	1.898580348096629e-5	1.9071222779236977e-5	1.917617031911162e-5	1.930225670141601e-5	1.94101323761966e-5	1.9510063711513744e-5	1.9614666738423395e-5	1.968345292243289e-5	1.9762943562533013e-5	1.9833012772997478e-5	1.9857188366002666e-5	1.9900442252685207e-5	1.9951056257179202e-5	1.99474386880052e-5	1.9916371465324118e-5	1.9863954596155777e-5	1.977628344793379e-5	1.9658134552384233e-5	1.9532868063468036e-5	1.9418465693521183e-5	1.931163320706756e-5	1.9192218411179152e-5	1.9040340677357788e-5	1.8851885214821047e-5
flux1:	0.6351263470828692	1.8902287619769032e-5	1.8836936119901743e-5	1.877043987980874e-5	1.874354568302805e-5	1.877378495467816e-5	1.884727359925215e-5	1.8932259229881502e-5	1.9001946482705246e-5	1.9050615656582124e-5	1.9094322916127374e-5	1.915813861764298e-5	1.9259176438023944e-5	1.93960251823438e-5	1.9550576972461955e-5	1.9700151684747863e-5	1.983154359993326e-5	1.9948203714763533e-5	2.0066462184971373e-5	2.0203243303682495e-5	2.0363406872538216e-5	2.0536455159634322e-5	2.0706435910376037e-5	2.086618088429252e-5	2.1016378033825994e-5	2.1144518575557295e-5	2.12402022596589e-5	2.136794441628132e-5	2.1501655491369835e-5	2.1634434958603694e-5	2.1735236664558008e-5	2.185470349186557e-5	2.1944346088698378e-5	2.2041168895485594e-5	2.210832463747857e-5	2.2147101328392583e-5	2.2188038065506017e-5	2.224976970201502e-5	2.2248896794159865e-5	2.220914872525362e-5	2.2147173875260323e-5	2.2049966684511348e-5	2.191851603334902e-5	2.1775916366805093e-5	2.1643065644978845e-5	2.1518499622269832e-5	2.138076730099008e-5	2.120717645423477e-5	2.099220677297342e-5
flux1:	0.6353887959866225	2.1138235026057535e-5	2.106913303571797e-5	2.099972887432473e-5	2.0972311867360318e-5	2.100442062610177e-5	2.1080837536151436e-5	2.1168194232852256e-5	2.1238906301811236e-5	2.128778136839315e-5	2.133231099273156e-5	2.1398841671537605e-5	2.150464979679065e-5	2.16473034407055e-5	2.180733842368522e-5	2.196141408299001e-5	2.2096730181514715e-5	2.221758840681202e-5	2.2340523461849546e-5	2.2481694023844674e-5	2.2645483237451106e-5	2.2822894018861887e-5	2.300068342901077e-5	2.317107233949429e-5	2.3327615667110848e-5	2.3453091596276053e-5	2.3550466142940508e-5	2.3691090165947768e-5	2.382038982767826e-5	2.39717587692066e-5	2.4063601548578375e-5	2.418618020146559e-5	2.4287631623632994e-5	2.4390212513353623e-5	2.4445952955951106e-5	2.4496826120626362e-5	2.4531664285609426e-5	2.460187331280212e-5	2.4606296552828593e-5	2.4560800931137732e-5	2.4492773775136547e-5	2.4392437357150627e-5	2.4257127526698835e-5	2.410816612490226e-5	2.3968220059569235e-5	2.3837642459247883e-5	2.3694258909452323e-5	2.3512888472713916e-5	2.328632407513381e-5
flux1:	0.6356512448903757	2.3709441108351295e-5	2.3639764561929543e-5	2.3570399250809794e-5	2.354495241014339e-5	2.3580207878803755e-5	2.365895028126112e-5	2.3746111119780233e-5	2.381381456831182e-5	2.3858053227831364e-5	2.389806617804491e-5	2.3961245555504603e-5	2.406452247717465e-5	2.4204151802023345e-5	2.4359529768602886e-5	2.450722950125573e-5	2.4635319351656953e-5	2.4748927238883986e-5	2.4864401938321545e-5	2.4997001837406432e-5	2.5151254656451017e-5	2.5320604998873358e-5	2.549444596001463e-5	2.5662711543867178e-5	2.5810903351472763e-5	2.592049007030485e-5	2.6010874615725638e-5	2.6152630997098535e-5	2.6265966964198826e-5	2.6427684317675052e-5	2.6501510683957764e-5	2.6614214879344718e-5	2.6715803662792596e-5	2.6809837938006813e-5	2.684604429867164e-5	2.6904103822429266e-5	2.6929106623287638e-5	2.7003335633995384e-5	2.7014305819462e-5	2.6965732295567637e-5	2.6894688211240126e-5	2.6796858969260485e-5	2.666670411948903e-5	2.6522557188047913e-5	2.6387476018918927e-5	2.6263291831180897e-5	2.6127611328742635e-5	2.5953276024490845e-5	2.5731341721351087e-5
flux1:	0.635913693794129	2.6632841544603647e-5	2.6564460836879367e-5	2.649673191265566e-5	2.6474612607688807e-5	2.6513507429796805e-5	2.6593499104246197e-5	2.6677569633408004e-5	2.6737874777845835e-5	2.6772168833456388e-5	2.680180546277558e-5	2.6855157393003673e-5	2.6948494338798357e-5	2.7076568454068166e-5	2.7217784519600515e-5	2.7348980996076784e-5	2.7459312428533696e-5	2.755462584079143e-5	2.7650889145399016e-5	2.7762698626613326e-5	2.7895550034565376e-5	2.804595908042205e-5	2.820519025553592e-5	2.8358966259095308e-5	2.8484716575356835e-5	2.8566830251721252e-5	2.8642464745382092e-5	2.877313904216985e-5	2.88610601629915e-5	2.902388639926342e-5	2.9072616054955444e-5	2.9162925850535537e-5	2.9251733364488438e-5	2.932199779973039e-5	2.933225878702987e-5	2.939075959399903e-5	2.940292919691925e-5	2.947564672754463e-5	2.949301714216098e-5	2.944354819128423e-5	2.9371799640771293e-5	2.9280695794038536e-5	2.9163142763162408e-5	2.9033768230719204e-5	2.8914620255756453e-5	2.8808374904245102e-5	2.8692755078083296e-5	2.8539230189152555e-5	2.8337298706891555e-5
flux1:	0.6361761426978823	2.9911528284245724e-5	2.984477782789364e-5	2.9778799255850294e-5	2.9760240784300735e-5	2.980271238711616e-5	2.988288216055894e-5	2.996132800102937e-5	3.0010299316025577e-5	3.0029736965042353e-5	3.0043527913201144e-5	3.0081189726282613e-5	3.0158279506076895e-5	3.0267972658708266e-5	3.0387691483161887e-5	3.0494561404647213e-5	3.057873257227706e-5	3.064661143368853e-5	3.071387073092734e-5	3.079508812278068e-5	3.089766091031264e-5	3.102135714501543e-5	3.115788055568551e-5	3.128681923706533e-5	3.1378506293941406e-5	3.1424757345713834e-5	3.147970361609725e-5	3.1588153951460795e-5	3.1644669013026954e-5	3.179954445870058e-5	3.181902345407959e-5	3.187663345021919e-5	3.194019134793454e-5	3.197268421846745e-5	3.195344148982724e-5	3.200475919742714e-5	3.2002485938079824e-5	3.2068133607431005e-5	3.209056205026976e-5	3.2041796214031664e-5	3.197084276608447e-5	3.1888865175576537e-5	3.178888618331323e-5	3.168174937109568e-5	3.158730540089813e-5	3.150823893980226e-5	3.142247451158376e-5	3.130068019272056e-5	3.1131152651301116e-5
flux1:	0.6364385916016355	3.35374688299658e-5	3.3471188811657e-5	3.340572562595899e-5	3.339008698653483e-5	3.343592226282571e-5	3.35157791945576e-5	3.358714208214439e-5	3.3622097228627714e-5	3.36230015485438e-5	3.361675060331328e-5	3.3634446594156204e-5	3.369118827252679e-5	3.3778604736249684e-5	3.387294169257688e-5	3.395123357145333e-5	3.400420930953766e-5	3.4038669515251794e-5	3.407041225966241e-5	3.4115020155210374e-5	3.4182720472129736e-5	3.427619279175327e-5	3.438561490798321e-5	3.44827821992588e-5	3.4532824465486456e-5	3.453911841674751e-5	3.4569891493150704e-5	3.464751858783955e-5	3.4670953548939616e-5	3.481026703031259e-5	3.4799794928707674e-5	3.48181180581123e-5	3.484616257957618e-5	3.4830212862734956e-5	3.4781490059832413e-5	3.481831407419793e-5	3.480184327216122e-5	3.485600360946029e-5	3.488142238792532e-5	3.4834405511701873e-5	3.4764999875167994e-5	3.469263234364949e-5	3.461219031562545e-5	3.453134207161715e-5	3.446699091516209e-5	3.442092742940355e-5	3.437106540070559e-5	3.4287662173445795e-5	3.415824132566233e-5
flux1:	0.6367010405053888	3.7496810411945635e-5	3.742864391080428e-5	3.736147613734774e-5	3.734766787855023e-5	3.7396994540347455e-5	3.747718222778595e-5	3.754168175268091e-5	3.756182006758384e-5	3.754239576366647e-5	3.751385846453426e-5	3.750963237468451e-5	3.754491909436591e-5	3.760990356722517e-5	3.7679211579546685e-5	3.772898996487374e-5	3.774983437504405e-5	3.774882416678284e-5	3.774264941069058e-5	3.774922002517583e-5	3.778239931637209e-5	3.784692406964611e-5	3.7929176465447305e-5	3.799199309440512e-5	3.799785803849197e-5	3.7964837493368246e-5	3.797066532370329e-5	3.8012572899174675e-5	3.800575945875182e-5	3.812451381190001e-5	3.808684955138276e-5	3.8064006279350324e-5	3.8049990819627734e-5	3.7979948324045434e-5	3.7905486404242476e-5	3.792204305789986e-5	3.789364620484451e-5	3.793410707665679e-5	3.796037351617691e-5	3.791573291867043e-5	3.784806421008149e-5	3.7784069391864714e-5	3.772203618504909e-5	3.7667696019687574e-5	3.763486476561586e-5	3.762362850832456e-5	3.761137235510571e-5	3.756801517492807e-5	3.748067518303949e-5
flux1:	0.636963489409142	4.177692091487007e-5	4.170380045035028e-5	4.163223042105858e-5	4.161921500702199e-5	4.167296581727759e-5	4.175567265205238e-5	4.181556404190576e-5	4.1822290724257826e-5	4.178294137248618e-5	4.173215453347917e-5	4.1706705308254804e-5	4.172272887438996e-5	4.176909211060049e-5	4.1818089800278973e-5	4.184380257009e-5	4.18357604313498e-5	4.1801308219231755e-5	4.175910388917458e-5	4.173088048073105e-5	4.173472525317741e-5	4.177616134696449e-5	4.1835487627065003e-5	4.186604854268573e-5	4.1830504887387226e-5	4.176323375792793e-5	4.174590433903048e-5	4.1751542501533476e-5	4.172128371382348e-5	4.181796269727428e-5	4.175879829354238e-5	4.169789609265687e-5	4.163998344097778e-5	4.151614728799769e-5	4.142287178784418e-5	4.1415947765285275e-5	4.137973560479738e-5	4.1407230062481136e-5	4.1432828500284687e-5	4.1390964751648044e-5	4.132489762879161e-5	4.126675145053534e-5	4.121928286608786e-5	4.118799872814623e-5	4.1184182061732874e-5	4.120564682480996e-5	4.1228459586230474e-5	4.122184895101112e-5	4.117269403033722e-5
flux1:	0.6372259383128953	4.637390693431821e-5	4.629262817162359e-5	4.621401648853581e-5	4.6201262969722665e-5	4.6261497352567804e-5	4.635061978262191e-5	4.641021905258342e-5	4.6407086108874207e-5	4.635032494737361e-5	4.627950577596676e-5	4.623604046406343e-5	4.6238028925413056e-5	4.6273118129632936e-5	4.63103086491762e-5	4.632014232399156e-5	4.629003605696517e-5	4.622772552819591e-5	4.6155138788791184e-5	4.6099353008899185e-5	4.608299620190934e-5	4.611086597463189e-5	4.615516702174719e-5	4.615986990191377e-5	4.609041360008736e-5	4.5997337838050036e-5	4.596066333748605e-5	4.59338235392167e-5	4.588971198706525e-5	4.5966686738720306e-5	4.589367233900614e-5	4.580229795102732e-5	4.5703629288745725e-5	4.553219079526662e-5	4.542906459752231e-5	4.5398623826103867e-5	4.5360007650295104e-5	4.537845756191965e-5	4.540310687113462e-5	4.536438799066054e-5	4.5299688362032524e-5	4.5244154867060456e-5	4.5205448263250126e-5	4.519080765832947e-5	4.5210207920067694e-5	4.525897695224341e-5	4.531086985905391e-5	4.5333597903694655e-5	4.531364859485653e-5
flux1:	0.6374883872166486	5.1299171480284357e-5	5.120693605481018e-5	5.111914654664466e-5	5.110692638056509e-5	5.1176917521402516e-5	5.1277916940807493e-5	5.134326674165726e-5	5.133552614853824e-5	5.126548379698222e-5	5.117850139427006e-5	5.112211048913554e-5	5.1117519427660496e-5	5.115118254261356e-5	5.118764251609511e-5	5.119226213881582e-5	5.1149297834712514e-5	5.106714974787313e-5	5.0972426074968736e-5	5.089894919181545e-5	5.087393787633599e-5	5.0899939801573526e-5	5.093958070868368e-5	5.09281108195919e-5	5.083563944756912e-5	5.0726992886534555e-5	5.067598770077887e-5	5.062412399403493e-5	5.057691005900635e-5	5.064028960489433e-5	5.056177538311726e-5	5.045076233717504e-5	5.0318920958130234e-5	5.0110870599252554e-5	5.0007313815407184e-5	4.9956568070464245e-5	4.992144895358584e-5	4.993762997169685e-5	4.9962663407824186e-5	4.9927568955209014e-5	4.9864055583671836e-5	4.980778374878117e-5	4.9771079160007625e-5	4.976485092451772e-5	4.97995233748322e-5	4.986812366185302e-5	4.994099101526756e-5	4.99830345391553e-5	4.997981268598267e-5
flux1:	0.6377508361204018	5.658368495428715e-5	5.647850290365475e-5	5.6380157561763894e-5	5.6369600712470735e-5	5.6453641570142976e-5	5.657309463200222e-5	5.6651315363418556e-5	5.6645159173923144e-5	5.656677542022359e-5	5.6468285459226266e-5	5.64049414289191e-5	5.640222586505178e-5	5.6445335222051736e-5	5.649307425389242e-5	5.650396345357126e-5	5.645815413538836e-5	5.63651085912208e-5	5.6257495757605974e-5	5.617704843971173e-5	5.6155424824157433e-5	5.6191630194185516e-5	5.623790847810141e-5	5.62217406436915e-5	5.611868962222848e-5	5.6004622608224106e-5	5.5944543550648696e-5	5.587751296937088e-5	5.583731010993735e-5	5.589622983280717e-5	5.5819942999079954e-5	5.570161266443497e-5	5.5547345642194955e-5	5.5316491108002766e-5	5.522065060013295e-5	5.515554453139366e-5	5.512937251190807e-5	5.515203055316599e-5	5.518045602470129e-5	5.514963309987549e-5	5.508721761204824e-5	5.5027246084367083e-5	5.498589272896449e-5	5.4979403137907534e-5	5.502070931590193e-5	5.5101088151680975e-5	5.5186345344769434e-5	5.523693504566127e-5	5.523656932965689e-5
flux1:	0.6380132850241551	6.227903949535709e-5	6.215991326006771e-5	6.205040042668524e-5	6.204328225040002e-5	6.214622224611834e-5	6.229112753185327e-5	6.238956424488942e-5	6.239119391071887e-5	6.230925013247604e-5	6.220365683965869e-5	6.213901619695243e-5	6.214619610412031e-5	6.220898610026312e-5	6.227916436017874e-5	6.230686302129195e-5	6.226735603143372e-5	6.21716307295594e-5	6.205963221156287e-5	6.19818670342411e-5	6.197419798006149e-5	6.20312455361891e-5	6.209478216254554e-5	6.20854492428641e-5	6.198370872534971e-5	6.187247783594576e-5	6.18078994355054e-5	6.173632239267693e-5	6.17109733298532e-5	6.177641246701493e-5	6.170829955469238e-5	6.159447819106261e-5	6.14298813077478e-5	6.119030568249657e-5	6.110750681040286e-5	6.103569315890293e-5	6.102257502396665e-5	6.106113794532333e-5	6.109734932423848e-5	6.107156554678518e-5	6.1010175695655304e-5	6.09442594297286e-5	6.089266423564981e-5	6.087817040752648e-5	6.091828495951876e-5	6.100333808997751e-5	6.109355960890962e-5	6.114308100140954e-5	6.113255468326458e-5
flux1:	0.6382757339279084	6.845497231989251e-5	6.832183236618032e-5	6.820106655069537e-5	6.819935574533446e-5	6.832593915603542e-5	6.850289698126635e-5	6.862821906876864e-5	6.86429271193998e-5	6.85611153746257e-5	6.845156709925997e-5	6.838980244989056e-5	6.841308191403862e-5	6.850359778870048e-5	6.860492286734406e-5	6.865748597797581e-5	6.863110649893107e-5	6.853873738776715e-5	6.842853624840014e-5	6.83603393424464e-5	6.837404592977854e-5	6.845965175012574e-5	6.854898081537772e-5	6.855640365384009e-5	6.846538442502585e-5	6.836193905566892e-5	6.82960297442973e-5	6.82295475739559e-5	6.822344984725968e-5	6.830675583225211e-5	6.825018761484736e-5	6.815035170742439e-5	6.79868329138849e-5	6.775024977469991e-5	6.76819475338484e-5	6.761143466514188e-5	6.761346998532462e-5	6.767658817734101e-5	6.772576960418856e-5	6.77057743399258e-5	6.764518906222511e-5	6.757190722565756e-5	6.750621177517989e-5	6.747803840722855e-5	6.751124383622085e-5	6.759609613780335e-5	6.768634782674628e-5	6.7727921108353e-5	6.769705443238084e-5
flux1:	0.6385381828316616	7.519375940255288e-5	7.504717612964613e-5	7.491516379139066e-5	7.492041675646878e-5	7.507454097426118e-5	7.528895561804628e-5	7.544638251105989e-5	7.547783399138539e-5	7.539805841449416e-5	7.52856834537078e-5	7.522857304457508e-5	7.527126934727356e-5	7.539420882961239e-5	7.553180414394164e-5	7.561376818317379e-5	7.560405496570959e-5	7.551789717342113e-5	7.541224634142587e-5	7.535657029396167e-5	7.539485727145072e-5	7.551289913151194e-5	7.563349438675228e-5	7.566466001101565e-5	7.558985763227281e-5	7.549509100836279e-5	7.54292174253953e-5	7.537495173256007e-5	7.538855563601385e-5	7.549991186106031e-5	7.545537605185136e-5	7.53752608548216e-5	7.522165106791622e-5	7.499515649565298e-5	7.493862077909979e-5	7.487634926695754e-5	7.489333686082118e-5	7.498753218148411e-5	7.50548625268574e-5	7.504119077565607e-5	7.498084227838464e-5	7.489949938452508e-5	7.481789063415028e-5	7.477314340163761e-5	7.479668658302974e-5	7.487949169093622e-5	7.49681089928591e-5	7.49985563075026e-5	7.494136610037099e-5
flux1:	0.6388006317354149	8.258254809229417e-5	8.242329401755483e-5	8.227960395581631e-5	8.229232864537879e-5	8.247636436354499e-5	8.27318210636662e-5	8.292462832480139e-5	8.29744946059772e-5	8.289655881817045e-5	8.278010473719285e-5	8.272656071596978e-5	8.278854347551277e-5	8.294470072110169e-5	8.311964966454573e-5	8.323169751870762e-5	8.323861490659502e-5	8.315799725235684e-5	8.305578762815932e-5	8.301123077592789e-5	8.307280354816089e-5	8.322312895660536e-5	8.337702168231062e-5	8.343523418562488e-5	8.337755348755594e-5	8.32883626277291e-5	8.32220863260595e-5	8.318357548446238e-5	8.321363701408259e-5	8.336072811441731e-5	8.332603716920697e-5	8.326695929372623e-5	8.312812239021794e-5	8.291278805225889e-5	8.286162129612036e-5	8.281225147165271e-5	8.284183812679688e-5	8.297052950457564e-5	8.306033885928442e-5	8.305310673831852e-5	8.299191759875534e-5	8.290229778364255e-5	8.280493414110226e-5	8.274368619079172e-5	8.275805392172445e-5	8.28401710195718e-5	8.29288424341865e-5	8.29488710497753e-5	8.286407148931001e-5
flux1:	0.6390630806391682	9.070516873355188e-5	9.05337380730466e-5	9.037699743543715e-5	9.039612092774118e-5	9.061043043747676e-5	9.090837095189452e-5	9.113777983777688e-5	9.120580954557212e-5	9.112756771587038e-5	9.100352762998646e-5	9.094965827580161e-5	9.10273997651127e-5	9.121380433969203e-5	9.142344317261388e-5	9.156282272827978e-5	9.158320203024741e-5	9.15043029973525e-5	9.140089179057777e-5	9.13620965425497e-5	9.144170117408469e-5	9.162066700797725e-5	9.180669558352152e-5	9.189151799229467e-5	9.184747940341847e-5	9.175762353161425e-5	9.168907911134143e-5	9.166588397457835e-5	9.170640537584421e-5	9.189350457379145e-5	9.186444209535634e-5	9.18234506271962e-5	9.16996569361823e-5	9.149025928044384e-5	9.143567994256077e-5	9.140084002313087e-5	9.143909339778922e-5	9.160219881895234e-5	9.171724255372132e-5	9.171598557873936e-5	9.165230387445259e-5	9.155437069690362e-5	9.144298291873434e-5	9.136793385509828e-5	9.137651667002111e-5	9.146204352218012e-5	9.155519542573259e-5	9.156878100848892e-5	9.145935922008393e-5
flux1:	0.6393255295429214	9.963512818472957e-5	9.945133025773736e-5	9.92788620168261e-5	9.930141696290758e-5	9.954417086329528e-5	9.988393588004067e-5	1.001494153316186e-4	1.0023393962752681e-4	1.001518938325059e-4	1.0001510280987378e-4	9.995479514943897e-5	1.000420101796795e-4	1.0025271560113827e-4	1.0049159961012213e-4	1.0065320182573698e-4	1.0068182094126303e-4	1.005986922327474e-4	1.0048692519850906e-4	1.0044570743548648e-4	1.0053536672148624e-4	1.0073697379421977e-4	1.0095158291503963e-4	1.0105945815054601e-4	1.0102223953151048e-4	1.00923829972908e-4	1.0085040097835913e-4	1.0083844873767363e-4	1.0088210007173016e-4	1.0110972978807226e-4	1.0108097077139095e-4	1.0105177894316518e-4	1.0093896309344903e-4	1.0072492737676073e-4	1.0065759320771819e-4	1.0063575180680949e-4	1.0067804860834471e-4	1.0087224900152906e-4	1.0101324338385821e-4	1.0101683801434788e-4	1.0094851127493212e-4	1.0084215499208813e-4	1.007194448246617e-4	1.006351540573015e-4	1.0064338620220847e-4	1.0073815354910032e-4	1.0084177118908199e-4	1.0085488504816355e-4	1.0072686905403124e-4
flux1:	0.6395879784466747	1.0943129128826608e-4	1.0923401719592434e-4	1.090417027751037e-4	1.0906280177336402e-4	1.0933013499473433e-4	1.0970936990850345e-4	1.1000929804813337e-4	1.1010807861629342e-4	1.1001831128352073e-4	1.098628962312943e-4	1.0978879622857118e-4	1.0987752865960991e-4	1.1010487344229431e-4	1.1036620568024296e-4	1.1054407593023185e-4	1.1057515859213646e-4	1.1048119320517621e-4	1.1035291604425929e-4	1.1029989142533891e-4	1.1039057052261145e-4	1.1060793815730336e-4	1.1084633963880332e-4	1.1097174971295688e-4	1.1093285541928277e-4	1.1081818430080282e-4	1.1073733777325535e-4	1.1072993292196348e-4	1.1076964925711695e-4	1.1103486152491534e-4	1.110009478520513e-4	1.1097544155771417e-4	1.108662934967184e-4	1.1063368993652311e-4	1.1054571549390916e-4	1.1053271883060869e-4	1.1057476765523199e-4	1.10794381074196e-4	1.1095989109000386e-4	1.1096657864815913e-4	1.1089117272714958e-4	1.107760915428905e-4	1.1064508695891475e-4	1.1055696454996649e-4	1.1057112948008279e-4	1.1068136739296531e-4	1.1080149847313692e-4	1.1082045299584292e-4	1.1068114953636084e-4
flux1:	0.639850427350428	1.2013722589595464e-4	1.1992444802254685e-4	1.197068463243957e-4	1.1971994960014618e-4	1.2000642681016101e-4	1.204217741344487e-4	1.2075433396438783e-4	1.2086559101080429e-4	1.2076484905816697e-4	1.2058533798709168e-4	1.2049001946139137e-4	1.2057193834244034e-4	1.2080800552919363e-4	1.2108522425467468e-4	1.2127419425821229e-4	1.2130302650037766e-4	1.2119257896347077e-4	1.2104033415141562e-4	1.2096670607162965e-4	1.2105005408686375e-4	1.2127691291313252e-4	1.21534352227915e-4	1.2167127296999632e-4	1.2162249901878858e-4	1.2148584611392383e-4	1.2139595987757468e-4	1.2138526204296719e-4	1.2141567440749213e-4	1.2171288112060275e-4	1.2166902627944168e-4	1.2163902944684613e-4	1.2152470148314652e-4	1.2125891410346708e-4	1.2114568542839985e-4	1.2113586328985857e-4	1.2117464589254579e-4	1.2141292932997144e-4	1.2159962486743788e-4	1.2160713001281948e-4	1.2152225997070055e-4	1.213980249864784e-4	1.2126155200178595e-4	1.2117483353783878e-4	1.2120078763764862e-4	1.213317372078369e-4	1.2147298515676994e-4	1.2150274468979257e-4	1.2135882659432586e-4
flux1:	0.6401128762541812	1.3178442466997266e-4	1.3155343435034526e-4	1.313041273926971e-4	1.313015418915125e-4	1.3160083533938992e-4	1.3204877798915336e-4	1.3241291485154095e-4	1.3253633509439705e-4	1.3242304837241393e-4	1.3221540752440258e-4	1.32092477556619e-4	1.321601000824943e-4	1.3239806038310275e-4	1.3268625083500101e-4	1.3288335680899737e-4	1.329076969513616e-4	1.3277753369282503e-4	1.325961011783406e-4	1.3249524153695585e-4	1.325650403601819e-4	1.3279692105162575e-4	1.3306977854081874e-4	1.3321313351533537e-4	1.3314844029009665e-4	1.329875028375994e-4	1.3288852700301613e-4	1.328672036063688e-4	1.328855970671284e-4	1.332077746833253e-4	1.331503128420325e-4	1.331092384047279e-4	1.3298132615004174e-4	1.32669869982771e-4	1.3253129043058295e-4	1.325189147798877e-4	1.3255333986666605e-4	1.32803940063677e-4	1.3300715674587226e-4	1.3301286675745442e-4	1.3291657320591908e-4	1.3278287753981457e-4	1.3264327516354543e-4	1.3256220364719472e-4	1.326042825940388e-4	1.3275903275564372e-4	1.3292334300618383e-4	1.3296614690023944e-4	1.3282199168552605e-4
flux1:	0.6403753251579345	1.443987811015545e-4	1.441466133592988e-4	1.438586930601498e-4	1.438321855665159e-4	1.4413782031284396e-4	1.4461550835894902e-4	1.4501176551290685e-4	1.4514929539361854e-4	1.4502432469762965e-4	1.4478670412912894e-4	1.446316027522399e-4	1.4467917487724906e-4	1.4491422382683164e-4	1.4521105996485797e-4	1.4541646159610386e-4	1.4543746686736188e-4	1.4528776216047877e-4	1.4507523517562603e-4	1.4494373180487142e-4	1.4499674519120816e-4	1.4523160794056083e-4	1.455181046173239e-4	1.4566492810913606e-4	1.4558185345755705e-4	1.453985233392714e-4	1.452923576052046e-4	1.4525508484026226e-4	1.4526167814653826e-4	1.456016988302122e-4	1.4552807476567737e-4	1.4547211612849696e-4	1.4532451479136487e-4	1.449594378025753e-4	1.4480034985135386e-4	1.4478115256569534e-4	1.4481227246672287e-4	1.4507050881514035e-4	1.452849820812751e-4	1.4528613480775361e-4	1.4517721978521834e-4	1.4503426250265538e-4	1.448934071390282e-4	1.4482079517896506e-4	1.4488112459378258e-4	1.4505990199785088e-4	1.4524587651375137e-4	1.4530044633572184e-4	1.4515706413149092e-4
flux1:	0.6406377740616878	1.5800897053427307e-4	1.577329189897062e-4	1.5739949255936487e-4	1.573408690218294e-4	1.5764687278771992e-4	1.5815276966722947e-4	1.5858384610638286e-4	1.5874012286850906e-4	1.586070903927222e-4	1.583401189483294e-4	1.5815043374434572e-4	1.5817427103613168e-4	1.5840395804341163e-4	1.5870998302422882e-4	1.5892720803809335e-4	1.5894970697411656e-4	1.5878439777113415e-4	1.5854258299734857e-4	1.583805392808783e-4	1.5841658223807642e-4	1.5865475319278892e-4	1.589551199674298e-4	1.591052043974413e-4	1.59005547436308e-4	1.5880589842237158e-4	1.5869643105213116e-4	1.5864094819654828e-4	1.586384359656155e-4	1.5899025309337576e-4	1.588985536119648e-4	1.588271711469316e-4	1.586574346055847e-4	1.58236819385481e-4	1.5806651712287322e-4	1.580389570283567e-4	1.5806968939543144e-4	1.58333382161652e-4	1.5855398315245436e-4	1.5854780555133775e-4	1.5842604273956002e-4	1.58274960132397e-4	1.581345923600612e-4	1.5807185257232076e-4	1.581501959419294e-4	1.583502361457701e-4	1.585530931614971e-4	1.5861456285056342e-4	1.5846931575969352e-4
flux1:	0.640900222965441	1.7265493571682992e-4	1.7235303633726358e-4	1.7196761852070663e-4	1.71869124435461e-4	1.7217043708634127e-4	1.727046597749392e-4	1.731755956205459e-4	1.7335794859199013e-4	1.7322309432831005e-4	1.7292966134610402e-4	1.7270488078991467e-4	1.727030877282944e-4	1.7292696680282392e-4	1.7324516591834705e-4	1.734806533814241e-4	1.7351273620979375e-4	1.7333918734938243e-4	1.7307326219699693e-4	1.728837926913299e-4	1.7290500771972525e-4	1.7314843909493904e-4	1.7346452647083092e-4	1.736204412873423e-4	1.735101015944787e-4	1.733036179841488e-4	1.731964470587573e-4	1.7312396168530297e-4	1.7311642114410523e-4	1.7347586786878628e-4	1.7336399941133193e-4	1.7327960957328183e-4	1.730895445157782e-4	1.7261780844889126e-4	1.7244874943616692e-4	1.7241476909081425e-4	1.7244917400968714e-4	1.727188254286865e-4	1.7294112458947724e-4	1.729248723015359e-4	1.7279102845493195e-4	1.726342684794103e-4	1.724965451205819e-4	1.7244417389102932e-4	1.7253833476924582e-4	1.727543366426036e-4	1.729664895764288e-4	1.730270344710112e-4	1.728741703990283e-4
flux1:	0.6411626718691943	1.8839461187339883e-4	1.880659772952215e-4	1.8762265943062125e-4	1.8747709258783822e-4	1.8776964081096143e-4	1.883339344493662e-4	1.8885191079963124e-4	1.8906995975310044e-4	1.8894157124610704e-4	1.8862614411751648e-4	1.883668953065338e-4	1.8833851641724767e-4	1.885571968031231e-4	1.888919723395521e-4	1.8915404236460897e-4	1.8920609088941403e-4	1.8903417121760838e-4	1.8875168986212085e-4	1.885397274853028e-4	1.8854922498552366e-4	1.8880024298528766e-4	1.8913467058931838e-4	1.8930117441669743e-4	1.891892106716617e-4	1.8898745169556054e-4	1.8888937824237313e-4	1.8880425537331304e-4	1.8879566016761465e-4	1.8916070030066507e-4	1.8902539809417286e-4	1.8893234684990242e-4	1.8872773720256158e-4	1.8821468194740336e-4	1.8806068327492835e-4	1.8802580372023105e-4	1.880680675595165e-4	1.883463429967429e-4	1.8856686369796873e-4	1.8853773361415606e-4	1.8839337743775043e-4	1.8823492242217037e-4	1.8810306590649653e-4	1.8806146763739623e-4	1.8816814454892478e-4	1.8839318396979293e-4	1.8860527710525888e-4	1.8865526129745874e-4	1.8848710249668097e-4
flux1:	0.6414251207729476	2.0530737679808205e-4	2.0495229343084752e-4	2.0444562788096961e-4	2.042461178784906e-4	2.0452653364846628e-4	2.0512390054839593e-4	2.0569772460433437e-4	2.059626902857851e-4	2.058502470402519e-4	2.055178761108458e-4	2.0522480626011707e-4	2.0516858787179233e-4	2.053823954778803e-4	2.0573818532550742e-4	2.0603568946417995e-4	2.0611909059793242e-4	2.0595988794967524e-4	2.0566936772633708e-4	2.0544004632501152e-4	2.0544020456508103e-4	2.05700021440839e-4	2.0605506671587015e-4	2.062380638423119e-4	2.0613520223913416e-4	2.0595021840743379e-4	2.0586864920465328e-4	2.0577746800896633e-4	2.0577014011195283e-4	2.061405252059476e-4	2.0597641814348714e-4	2.0587947770585118e-4	2.056690214042977e-4	2.051278499583828e-4	2.0500217161231087e-4	2.0497491625221998e-4	2.0502826393430668e-4	2.0531887544195543e-4	2.0553496816049898e-4	2.0548988568806615e-4	2.0533700852097704e-4	2.0518238493834163e-4	2.0506128151418252e-4	2.0503174840599155e-4	2.0514764527691513e-4	2.053743264369806e-4	2.055764656721974e-4	2.0560581223055254e-4	2.054142930870931e-4
flux1:	0.6416875696767008	2.2349341205547683e-4	2.2311316371776655e-4	2.2253776719854355e-4	2.2227725228102742e-4	2.2254229347906754e-4	2.2317637192490372e-4	2.238157857333363e-4	2.2413968937334128e-4	2.2405292548288052e-4	2.2370815738132567e-4	2.2338069856474074e-4	2.2329372764443833e-4	2.2350127549422157e-4	2.238811366749294e-4	2.2422211341190958e-4	2.2434796879621443e-4	2.2421244906182473e-4	2.239218588649212e-4	2.236788269603974e-4	2.2366962171272228e-4	2.2393694026777487e-4	2.2431342137367414e-4	2.2451870972483513e-4	2.2443564939788783e-4	2.242785200922763e-4	2.242209347204999e-4	2.2413113009881573e-4	2.241244767435599e-4	2.245008884859825e-4	2.2429983158406324e-4	2.2420256487402782e-4	2.239962753529502e-4	2.2344101932863914e-4	2.2335476983006652e-4	2.2334555572751122e-4	2.2341133559383055e-4	2.237175663236324e-4	2.2392691940448272e-4	2.238622331672995e-4	2.2370275148563316e-4	2.2355881594012957e-4	2.2345542863409809e-4	2.2344106055298077e-4	2.2356400372594698e-4	2.2378557841010955e-4	2.2396845574485056e-4	2.2396789733545195e-4	2.237460703123884e-4
flux1:	0.6419500185804541	2.430690644610536e-4	2.42665507546027e-4	2.4201545357161705e-4	2.4168595743315473e-4	2.4193175766427659e-4	2.4260610054995313e-4	2.4332108739479448e-4	2.437160367895823e-4	2.4366414119440037e-4	2.433100820459893e-4	2.4294536646923538e-4	2.428218827434055e-4	2.4301887058500687e-4	2.434233567538131e-4	2.4381401368371195e-4	2.4399215574263011e-4	2.438900804613093e-4	2.4360557226300856e-4	2.4334960838950643e-4	2.4332733636149985e-4	2.4359735485551844e-4	2.439937618902452e-4	2.44225861446366e-4	2.441717654617661e-4	2.4405159852368546e-4	2.44025216798267e-4	2.4394361103390397e-4	2.4393343199724375e-4	2.4431629850660773e-4	2.440671235529166e-4	2.4397049010123497e-4	2.4377793086300355e-4	2.43220861029636e-4	2.4318209539079286e-4	2.432018486772376e-4	2.432790016894774e-4	2.436021954068996e-4	2.4380208217408364e-4	2.4371322364977419e-4	2.435484653169431e-4	2.4342301083486942e-4	2.4334651850329138e-4	2.4335288502479462e-4	2.4348270138647226e-4	2.4369389934124027e-4	2.4384953926507894e-4	2.4381143890723898e-4	2.4355457963682237e-4
flux1:	0.6422124674842073	2.6415920300903865e-4	2.637341753122374e-4	2.6300229891141567e-4	2.625941613240684e-4	2.628154776881867e-4	2.635329021950068e-4	2.643331601404949e-4	2.648108944530256e-4	2.648020332440245e-4	2.6443976880278434e-4	2.6403193016893457e-4	2.638625719641475e-4	2.6404108586582683e-4	2.644676815926509e-4	2.649119497451124e-4	2.6515050152797564e-4	2.6508985656693835e-4	2.648150246632911e-4	2.645432575365354e-4	2.644999312572311e-4	2.6476396778402073e-4	2.651760388652496e-4	2.6543736757171513e-4	2.654188835608028e-4	2.653425123528057e-4	2.6535424866313135e-4	2.652858004262398e-4	2.6526432443007165e-4	2.656525691632378e-4	2.6534130760750126e-4	2.652428300810049e-4	2.650715856989344e-4	2.6452118393625125e-4	2.6453491358646855e-4	2.645937279552204e-4	2.646787709960398e-4	2.650171254789803e-4	2.6520355042880024e-4	2.650847282575267e-4	2.6491501406052e-4	2.6481628669060406e-4	2.647779260904184e-4	2.648133341568751e-4	2.6495230284675646e-4	2.6514968722128726e-4	2.652716356438834e-4	2.6519017209724845e-4	2.6489621220007964e-4
flux1:	0.6424749163879606	2.868882676477398e-4	2.8644295287191796e-4	2.856202172103455e-4	2.8512145021882505e-4	2.8531108234677486e-4	2.860732443122747e-4	2.869679523788016e-4	2.8753975157577504e-4	2.8758101829932714e-4	2.87209515800956e-4	2.867495272826042e-4	2.8652117729283284e-4	2.866696496550006e-4	2.871128979401209e-4	2.876126706283138e-4	2.879182584992048e-4	2.8790532633424384e-4	2.876411579657456e-4	2.873470595373616e-4	2.872706026738003e-4	2.87516419939196e-4	2.879372571540328e-4	2.8822784018817815e-4	2.882488730705133e-4	2.8822132671755526e-4	2.8827804809691186e-4	2.8822509663045106e-4	2.881817416857243e-4	2.8857173882108656e-4	2.881822611412743e-4	2.8807594449815964e-4	2.879306763157665e-4	2.8739062272028094e-4	2.874597524285399e-4	2.875659004218222e-4	2.876534390481297e-4	2.8800138025481155e-4	2.88168314492215e-4	2.8801230947902724e-4	2.8783672521124216e-4	2.8777296598445556e-4	2.877856238189988e-4	2.8786094549715965e-4	2.880137351132459e-4	2.881955101751187e-4	2.882784213312806e-4	2.8814908742924746e-4	2.878182648618757e-4
flux1:	0.6427373652917139	3.113720349552974e-4	3.109064181532724e-4	3.099814858957462e-4	3.093774067269974e-4	3.0952592582492183e-4	3.103332196254308e-4	3.1133114841478256e-4	3.120081212875207e-4	3.1210591698955283e-4	3.1172242176420603e-4	3.1119850134678066e-4	3.1089476639175673e-4	3.109986095539777e-4	3.11450910545646e-4	3.1200691866327895e-4	3.123854917820956e-4	3.1242554810370805e-4	3.121710700023825e-4	3.118452156461034e-4	3.117204094380722e-4	3.119331641742796e-4	3.123538616175991e-4	3.126716370603304e-4	3.127339235592403e-4	3.1275956683478594e-4	3.128685975198528e-4	3.1283076867101817e-4	3.1275345665147166e-4	3.1313842310204637e-4	3.1265334142281025e-4	3.125303648392338e-4	3.1241266548303037e-4	3.118820655259627e-4	3.1200905835438434e-4	3.1216858490787364e-4	3.122522494529112e-4	3.1260053729577965e-4	3.127394183659508e-4	3.1253752594634756e-4	3.1235394067571595e-4	3.123330650714002e-4	3.1241072465097117e-4	3.1253883933684466e-4	3.127119610577379e-4	3.128772893352277e-4	3.12916012447485e-4	3.1273454231469646e-4	3.123683470328055e-4
flux1:	0.6429998141954671	3.377119945627472e-4	3.3722452702623e-4	3.361836400186615e-4	3.354568764859853e-4	3.3555273640628125e-4	3.3640454464710845e-4	3.375144767997154e-4	3.3830814521313346e-4	3.384688841861744e-4	3.380697084034586e-4	3.3746819499023457e-4	3.3707041342943676e-4	3.3711318902922884e-4	3.3756609311452637e-4	3.3817921743400714e-4	3.386372812525213e-4	3.387357472815572e-4	3.38489211006925e-4	3.3812062740257176e-4	3.3793059101334174e-4	3.3809419249327294e-4	3.3850483235664335e-4	3.388464790683651e-4	3.389508279127073e-4	3.390349087451962e-4	3.3920466246012025e-4	3.3917945417309654e-4	3.39056182562845e-4	3.394261431838687e-4	3.388277621125602e-4	3.386777860919965e-4	3.385868629679137e-4	3.380616558656471e-4	3.3825055252178056e-4	3.384675458986903e-4	3.385411443726998e-4	3.388776982576635e-4	3.3897731484831394e-4	3.3871945125311107e-4	3.3852478282469346e-4	3.3855427864543547e-4	3.3871145722734236e-4	3.389064483325409e-4	3.3910736595053415e-4	3.39255368844152e-4	3.3924376030056863e-4	3.3900474377033163e-4	3.386044076364408e-4
flux1:	0.6432622630992204	3.659936558987143e-4	3.654812048076652e-4	3.64308412436818e-4	3.6343929838168065e-4	3.634693163913571e-4	3.6436455066101326e-4	3.655958973933809e-4	3.665189165828148e-4	3.6674987156408304e-4	3.6633138008063104e-4	3.6563787822254144e-4	3.651264321975914e-4	3.650912982063422e-4	3.655370011373866e-4	3.662097148800828e-4	3.6675568150688973e-4	3.669194508650307e-4	3.666797724133929e-4	3.662575597070385e-4	3.659854282200093e-4	3.6608399969096435e-4	3.6647478926117203e-4	3.668368818891998e-4	3.669847864922209e-4	3.671350277379753e-4	3.6737561420124626e-4	3.673595249908056e-4	3.6717983871501164e-4	3.6752217802086894e-4	3.6679326788749596e-4	3.666060563405038e-4	3.6654008178535767e-4	3.660152960904714e-4	3.662736210808455e-4	3.6655109775329104e-4	3.6660972378070697e-4	3.669209936030353e-4	3.669677932863846e-4	3.6664274701585947e-4	3.6643341873865854e-4	3.665204903486268e-4	3.667718006822085e-4	3.6704809851997253e-4	3.672842135877629e-4	3.6741290613947363e-4	3.6734266525760583e-4	3.6703819114498144e-4	3.666030850284881e-4
flux1:	0.6435247120029737	3.9628920839539217e-4	3.9574730668099695e-4	3.944250104070105e-4	3.9339230518123483e-4	3.933424170552154e-4	3.942802203924697e-4	3.9564366713834917e-4	3.9671048137383206e-4	3.9702054338953236e-4	3.9658009487284623e-4	3.957806273479442e-4	3.9513627172386686e-4	3.9500738772046506e-4	3.954400863610322e-4	3.961776835684917e-4	3.968230046770556e-4	3.9706161451924933e-4	3.9682972047643325e-4	3.9634457234693875e-4	3.9597499392768744e-4	3.9599411076404e-4	3.9635640260656386e-4	3.967366216930108e-4	3.9693185980156127e-4	3.971597119223963e-4	3.974833644169004e-4	3.9747330387484615e-4	3.972293326366641e-4	3.975298206280444e-4	3.9665403121465643e-4	3.9642101446398653e-4	3.9637882325517683e-4	3.95851142334869e-4	3.961912401923885e-4	3.965324336371081e-4	3.9657327218625053e-4	3.968458560404055e-4	3.9682462300037936e-4	3.9642040293015206e-4	3.9619288948048164e-4	3.963448139987024e-4	3.9670474751716145e-4	3.9707641572046896e-4	3.973541718252372e-4	3.9745960048335896e-4	3.973194298805535e-4	3.9693810358216e-4	3.9646443405883756e-4
flux1:	0.6437871609067269	4.28663940180287e-4	4.2808728932116133e-4	4.265970052717299e-4	4.2537880164109304e-4	4.2523493297769014e-4	4.2621537283134926e-4	4.2772337242835413e-4	4.2895061248340155e-4	4.2935075580556077e-4	4.2888736820230114e-4	4.279692785348495e-4	4.271742002161258e-4	4.269377838891714e-4	4.2735458071638504e-4	4.281658875022871e-4	4.289256752031608e-4	4.2925201809485746e-4	4.2903176730250443e-4	4.284770363753845e-4	4.279971557039571e-4	4.2792459027087535e-4	4.28251557331047e-4	4.286496673894844e-4	4.288994967496502e-4	4.2922073539593736e-4	4.2964194199860865e-4	4.296365962443495e-4	4.2932342426491975e-4	4.29567503992849e-4	4.28529326126573e-4	4.282447441000403e-4	4.2822747437582046e-4	4.2769749124396624e-4	4.2813695239643545e-4	4.285466954933709e-4	4.285693343209716e-4	4.2879148771990215e-4	4.286862584113936e-4	4.2819047151677886e-4	4.2794180898593444e-4	4.281664133561451e-4	4.286493813735051e-4	4.2912970230557366e-4	4.294540205496788e-4	4.295298275085467e-4	4.293051509578712e-4	4.288317540720454e-4	4.283118891468924e-4
flux1:	0.6440496098104802	4.631849161911303e-4	4.6256804369080174e-4	4.6089124235249105e-4	4.594658878715057e-4	4.592147557529244e-4	4.602393329072176e-4	4.6190629257517073e-4	4.633127752636662e-4	4.638160845675705e-4	4.6333066124071943e-4	4.622830730759066e-4	4.613214638353516e-4	4.609662759290032e-4	4.613674226775914e-4	4.622648007192073e-4	4.631577505120225e-4	4.635881214071863e-4	4.633865653772239e-4	4.6275862806147464e-4	4.6215834741650323e-4	4.6198417107169693e-4	4.6227099165554016e-4	4.6268935090471383e-4	4.6300499398857324e-4	4.634394872961994e-4	4.6397477170057364e-4	4.6397560488669454e-4	4.6359089827716326e-4	4.6376497136687195e-4	4.625492680520955e-4	4.6221063169693067e-4	4.622229137645505e-4	4.6169651342029276e-4	4.622575470027485e-4	4.6274340808010806e-4	4.6274957519271777e-4	4.629122828371214e-4	4.6270731938492977e-4	4.6210750955040926e-4	4.618356508918792e-4	4.621417820706822e-4	4.627623799803417e-4	4.633638149282928e-4	4.637379900023201e-4	4.6377552884479964e-4	4.6344887525067303e-4	4.6286479276825974e-4	4.622874045274392e-4
flux1:	0.6443120587142335	4.9992984307224e-4	4.992677891811972e-4	4.973866614756701e-4	4.957335189003686e-4	4.953631919436581e-4	4.964350270694717e-4	4.982770993436297e-4	4.998833777921769e-4	5.005045977278823e-4	4.999996594010366e-4	4.988134122458942e-4	4.976714599880717e-4	4.971886320790359e-4	4.975770548240256e-4	4.985756641805873e-4	4.996232475093329e-4	5.001766677128952e-4	5.000035644866721e-4	4.993014055832719e-4	4.985728903947547e-4	4.982889405885815e-4	4.985324663230419e-4	4.989759374868837e-4	4.993722038462727e-4	4.99942857324487e-4	5.006102317761229e-4	5.006218866271039e-4	5.001648828645231e-4	5.00257338513067e-4	4.988485796732636e-4	4.984563510426333e-4	4.985067495390917e-4	4.979952468405143e-4	4.987030931027598e-4	4.992759749722808e-4	4.992687568384757e-4	4.9936614250078e-4	4.990467780241335e-4	4.983306735034496e-4	4.98034606143919e-4	4.984324598759872e-4	4.99205855139478e-4	4.999403562791624e-4	5.003664279695436e-4	5.0035542541681e-4	4.999074356968199e-4	4.99191802635413e-4	4.985428274879774e-4
flux1:	0.6445745076179867	5.389939503745279e-4	5.382828617461325e-4	5.361808867470317e-4	5.34280799719083e-4	5.337808972697597e-4	5.349045241402194e-4	5.369389970153779e-4	5.387665126520161e-4	5.395211957008229e-4	5.390001886024403e-4	5.376673039296678e-4	5.36332653413294e-4	5.357149313797356e-4	5.360951457909164e-4	5.372116009000888e-4	5.384366577824109e-4	5.391335814973623e-4	5.390002521965559e-4	5.382243779895765e-4	5.373609602497458e-4	5.369598389756985e-4	5.371578445874463e-4	5.37633112929727e-4	5.381271999936427e-4	5.388582705694897e-4	5.396764556508955e-4	5.397064539132984e-4	5.391765763136901e-4	5.391783776552342e-4	5.375597958361726e-4	5.37116376039269e-4	5.372169622728441e-4	5.367359028600562e-4	5.376165967265359e-4	5.382906262028883e-4	5.382733466011402e-4	5.383023563801918e-4	5.378555650865354e-4	5.370112123025846e-4	5.366908119981406e-4	5.37192011701859e-4	5.381343153262203e-4	5.39013871882322e-4	5.394933670719909e-4	5.394229948174942e-4	5.38833864567876e-4	5.379652196476057e-4	5.372294480899421e-4
flux1:	0.64483695652174	5.80493132464272e-4	5.797306732568501e-4	5.773929185569309e-4	5.752283203640976e-4	5.745898110121807e-4	5.757705882967664e-4	5.780149559761137e-4	5.800849350595875e-4	5.809883641854198e-4	5.804547267803152e-4	5.789675831421206e-4	5.774284532352161e-4	5.766690717708059e-4	5.770457390541787e-4	5.782964283514561e-4	5.797214249516956e-4	5.805820759746598e-4	5.804998506831012e-4	5.79650806134568e-4	5.786455932728114e-4	5.781194849124538e-4	5.782697024619811e-4	5.787841435806892e-4	5.793938416975266e-4	5.803089541299443e-4	5.812965111082504e-4	5.813543177668011e-4	5.807497775979128e-4	5.806545315337044e-4	5.78807449108292e-4	5.783157340004327e-4	5.78480867876171e-4	5.780477051837896e-4	5.791256531183642e-4	5.799173489239604e-4	5.798923739516734e-4	5.79851846172575e-4	5.792664652437304e-4	5.782822635299027e-4	5.779379246691217e-4	5.785552957827028e-4	5.796837696110204e-4	5.807210029485008e-4	5.812558463493011e-4	5.811159660760207e-4	5.803670352036673e-4	5.793251537102367e-4	5.784881166437238e-4
flux1:	0.6450994054254933	6.24562439293135e-4	6.237479850339915e-4	6.211611430880938e-4	6.187158319927016e-4	6.179304792222816e-4	6.191737117075016e-4	6.216445739982096e-4	6.239768706355013e-4	6.250429943007373e-4	6.244992364470367e-4	6.228497168818206e-4	6.210939546611654e-4	6.201854504675087e-4	6.205619075718721e-4	6.21961320818859e-4	6.23606610603947e-4	6.246492833224663e-4	6.246278860366714e-4	6.23704757638966e-4	6.225493394335925e-4	6.218889918585011e-4	6.219881890122374e-4	6.225485330029703e-4	6.232901950690454e-4	6.244104598047981e-4	6.255849988179048e-4	6.256806645476232e-4	6.249974295674878e-4	6.248009964966029e-4	6.227045484834236e-4	6.221664235311921e-4	6.224110109469784e-4	6.22042132718899e-4	6.233380100275142e-4	6.242648824556165e-4	6.242326415403229e-4	6.241220307607998e-4	6.2338865335982e-4	6.222533397697804e-4	6.21885481557751e-4	6.226325362213252e-4	6.239655172720237e-4	6.251741153885685e-4	6.257674565887432e-4	6.255497546040085e-4	6.246249204410908e-4	6.23392460203673e-4	6.224422132669951e-4
flux1:	0.6453618543292465	6.713500880048258e-4	6.704847312254585e-4	6.676369663950583e-4	6.648956503568445e-4	6.639552283074425e-4	6.652651448047281e-4	6.679771143977562e-4	6.705892137466352e-4	6.718298367964932e-4	6.712768978315649e-4	6.694557960815846e-4	6.674701751892533e-4	6.664034655497281e-4	6.667805668118782e-4	6.683399664673454e-4	6.70222388373221e-4	6.714620571441482e-4	6.715083030894915e-4	6.705076077197316e-4	6.691912480390233e-4	6.683854360830372e-4	6.684287937605423e-4	6.69039879290436e-4	6.699265671435466e-4	6.712691720467216e-4	6.72646779005702e-4	6.727894782196653e-4	6.72020913188282e-4	6.717207311951714e-4	6.693521263213733e-4	6.687672966192317e-4	6.691049141813168e-4	6.688126449264389e-4	6.703420466212556e-4	6.714209136772526e-4	6.713793815987425e-4	6.711974970134854e-4	6.703081441408335e-4	6.69010800722159e-4	6.686193863836938e-4	6.695096021968161e-4	6.710660842604389e-4	6.724608917576411e-4	6.731176043292383e-4	6.728163516054961e-4	6.717030236099207e-4	6.702666673706045e-4	6.691951054670022e-4
flux1:	0.6456243032329998	7.210082391488643e-4	7.200946929605475e-4	7.169754268777832e-4	7.139231941891799e-4	7.128186413018874e-4	7.141973971478815e-4	7.171621823239323e-4	7.200685387285916e-4	7.214929609260916e-4	7.209300624965407e-4	7.189269891427089e-4	7.166970126709625e-4	7.154610059303244e-4	7.15836535254668e-4	7.175632196813211e-4	7.196952825651671e-4	7.211427931697839e-4	7.212599086625793e-4	7.201751940955177e-4	7.18684797047277e-4	7.177204862016805e-4	7.17701465317485e-4	7.183653550069464e-4	7.194055303740146e-4	7.209830642828939e-4	7.225780352990045e-4	7.227748473313585e-4	7.219121846756749e-4	7.215065606001964e-4	7.18841904674833e-4	7.182073859006539e-4	7.186486993172387e-4	7.18438912615738e-4	7.202120125138016e-4	7.214573826178792e-4	7.214021621545504e-4	7.211462884156381e-4	7.200940303809147e-4	7.186241920024852e-4	7.182084043641035e-4	7.19254432401349e-4	7.210533204868221e-4	7.226499702696472e-4	7.233766446045142e-4	7.229888997069918e-4	7.216783228007585e-4	7.200292265392457e-4	7.188326816715005e-4
flux1:	0.6458867521367531	7.736825839707161e-4	7.72725106263218e-4	7.693248900700798e-4	7.659467770415108e-4	7.646674589830564e-4	7.661143112554261e-4	7.693400899938088e-4	7.725518942088356e-4	7.741670902366347e-4	7.735921962099765e-4	7.713961207683812e-4	7.689064769844247e-4	7.674883547820843e-4	7.678571249782407e-4	7.697543818794357e-4	7.721441402774784e-4	7.738061217244396e-4	7.739938600633444e-4	7.728161901023045e-4	7.711371623109531e-4	7.700004349007855e-4	7.699112092468781e-4	7.706268506417106e-4	7.718238466467044e-4	7.736444358524316e-4	7.754693325427164e-4	7.757245624902464e-4	7.747581730169031e-4	7.742458113680577e-4	7.712613888203776e-4	7.705718348179655e-4	7.711236706405662e-4	7.70994502624413e-4	7.730167323860717e-4	7.744395863930462e-4	7.743645887677519e-4	7.740302759952007e-4	7.728089962435126e-4	7.711569230940004e-4	7.707151120006046e-4	7.719280702527391e-4	7.739871973864192e-4	7.758012690999427e-4	7.766056295958525e-4	7.761308274374678e-4	7.74617752100587e-4	7.727512826256117e-4	7.714303411877081e-4
flux1:	0.6461492010405063	8.295031224129582e-4	8.285075898109234e-4	8.248181948583935e-4	8.210989930452131e-4	8.1963220777242e-4	8.211429562855627e-4	8.24634079199162e-4	8.281594460709733e-4	8.299707595151742e-4	8.293816225730993e-4	8.269820463883184e-4	8.242177139689996e-4	8.226038608365134e-4	8.229584429450599e-4	8.250261160996186e-4	8.276776715260241e-4	8.295571370167962e-4	8.298126843396561e-4	8.285319849850422e-4	8.266499150800582e-4	8.253275467281445e-4	8.25159945054735e-4	8.25923428906253e-4	8.272757486143223e-4	8.29343888863359e-4	8.314098486014481e-4	8.317250625492274e-4	8.306463106212e-4	8.300263050417401e-4	8.267001071696891e-4	8.259489541968695e-4	8.266142309488096e-4	8.265561247946578e-4	8.288296336876408e-4	8.30436841790089e-4	8.303354159108321e-4	8.299170729367366e-4	8.285215418279337e-4	8.266786898511198e-4	8.262086504385742e-4	8.275976433945387e-4	8.299326938895922e-4	8.319784884656464e-4	8.328682925284159e-4	8.323073018191294e-4	8.305891363817869e-4	8.28504061111182e-4	8.270627381400055e-4
flux1:	0.6464116499442596	8.885782814130383e-4	8.875525161050981e-4	8.83567322951556e-4	8.794917027553982e-4	8.778224891425227e-4	8.793891997612063e-4	8.831461734347163e-4	8.869906416873549e-4	8.89002849947125e-4	8.883984935823052e-4	8.85787103722041e-4	8.827349470675493e-4	8.809123397852894e-4	8.812442014214316e-4	8.834796344420048e-4	8.863940397862673e-4	8.88491481921895e-4	8.888109660913247e-4	8.87418014038926e-4	8.853209034507667e-4	8.838023250191022e-4	8.835491013929983e-4	8.843544216264569e-4	8.858567067805934e-4	8.881745000542767e-4	8.904916709032595e-4	8.908664550136035e-4	8.89669784022578e-4	8.889421947159064e-4	8.852554231413631e-4	8.84436635740723e-4	8.852151552951452e-4	8.852121464681907e-4	8.877376039406855e-4	8.895320581143346e-4	8.893983050248494e-4	8.888905408757144e-4	8.873168999983911e-4	8.852765819038536e-4	8.847761505351102e-4	8.863481065086959e-4	8.889716117238637e-4	8.912607167760772e-4	8.922423081070977e-4	8.915961615450673e-4	8.896718676686958e-4	8.873693011034677e-4	8.858138795176994e-4
flux1:	0.6466740988480129	9.509937689443094e-4	9.499481682728138e-4	9.45662858942921e-4	9.412157991446158e-4	9.393270236279026e-4	9.409379716273697e-4	9.449576025201892e-4	9.491247665538516e-4	9.513432920172451e-4	9.507256789819364e-4	9.478982195917871e-4	9.445487913423837e-4	9.425065374777783e-4	9.428072552582999e-4	9.452062717436725e-4	9.483825118924838e-4	9.506971784288186e-4	9.510774545557837e-4	9.495661415141355e-4	9.472467915318813e-4	9.455260773391006e-4	9.45182244508052e-4	9.460223369903004e-4	9.476666812043221e-4	9.502350801978965e-4	9.528130165172161e-4	9.532462989807363e-4	9.519311351817879e-4	9.51098142337032e-4	9.470364190290665e-4	9.461464750093285e-4	9.470363668652041e-4	9.470682158477186e-4	9.498464219162773e-4	9.518277885014138e-4	9.516577433297614e-4	9.51057221414299e-4	9.49303885570059e-4	9.470620743968672e-4	9.465299580945737e-4	9.482898042457862e-4	9.512103603859285e-4	9.537502272009857e-4	9.548269916861986e-4	9.540955661330944e-4	9.519646211730693e-4	9.494471005637701e-4	9.477850404544338e-4
flux1:	0.6469365477517661	0.001016816447792625	0.0010157648978328074	0.001011178375778854	0.001006345800652287	0.0010042184152759181	0.0010058581252927632	0.0010101336657489073	0.0010146257339830314	0.0010170577496127105	0.0010164333473499404	0.0010133913897235308	0.0010097405969671917	0.0010074712597633745	0.0010077334355351904	0.0010102909922897504	0.0010137266883713536	0.0010162576803914834	0.001016698002417064	0.0010150674439636546	0.001012525564166637	0.0010106030744844287	0.0010101670111058636	0.0010110347719781024	0.0010128119593312789	0.0010156316101618272	0.0010184794704355456	0.0010189711098813896	0.0010175432111043613	0.0010166106998956656	0.0010121647817346036	0.0010112044705156437	0.0010122039206061808	0.0010122484872684334	0.0010152812866721444	0.0010174471289086078	0.0010172395140284518	0.0010165469552695064	0.0010146158414529698	0.0010121720379447263	0.00101160874064345	0.0010135598584044782	0.0010167816646978807	0.0010195744130446554	0.0010207454039124668	0.001019926334835286	0.0010175880682005325	0.0010148591069133127	0.0010130984278812734
flux1:	0.6471989966555194	0.0010861023024310577	0.0010850632882611904	0.0010801786835196053	0.0010749481422205611	0.0010725614526125786	0.0010742106839075722	0.001078731826354297	0.0010835499287362657	0.0010862051408324761	0.0010855861216057007	0.0010823384317363855	0.0010783887403553818	0.0010758891198270745	0.001076106684242931	0.0010788169008405532	0.0010825084466205407	0.0010852553231390034	0.0010857585386580822	0.0010840146314064609	0.001081258294994622	0.0010791416741358659	0.0010786157602955487	0.0010795047386814342	0.0010814049950513714	0.001084476355485159	0.0010876027883810037	0.0010881550649150147	0.0010866270680386628	0.0010856063970435018	0.0010807723086323619	0.0010797479552765083	0.001080856777005614	0.00108089196187345	0.0010841821132049618	0.0010865290382124889	0.0010862853854903545	0.0010855073128385757	0.0010834052267797683	0.0010807632987260912	0.0010801719868048787	0.001082316826365518	0.0010858395681416972	0.0010888811808709108	0.0010901401358134498	0.0010892281886317726	0.0010866817058915572	0.0010837460606514808	0.0010818954970541422
flux1:	0.6474614455592727	0.0011589065524292425	0.0011579043250960312	0.0011527299050664735	0.0011470910989402735	0.0011444228663439263	0.0011460584052570457	0.001150811017985763	0.001155955160636248	0.0011588461402306826	0.001158251042803148	0.001154814332357662	0.00115057527781297	0.0011478464297219279	0.0011480141490925033	0.001150869559307543	0.0011548115337241887	0.0011577742272637576	0.0011583472476290025	0.001156503406779669	0.0011535496263780506	0.0011512540012702601	0.0011506446388245667	0.0011515491663460337	0.0011535621178887215	0.001156884696046273	0.0011602973744879615	0.0011609160375366295	0.0011593071461256795	0.0011582168030512916	0.0011529954393591764	0.0011519192988779902	0.0011531399368490216	0.0011531446091050026	0.0011566945058474904	0.0011592189791582888	0.0011589430653780254	0.0011580929350770792	0.0011558329052765342	0.0011530018148421099	0.0011523889809225863	0.0011547296785541093	0.0011585487011971252	0.0011618286794075302	0.0011631635561192408	0.001162150560780504	0.001159395320324963	0.0011562600331349803	0.0011543300806073666
flux1:	0.6477238944630259	0.001235293388899262	0.0012343590243406514	0.0012289088328687045	0.001222853813293894	0.0012198800454188818	0.0012214742185528969	0.0012264397953243317	0.0012319084646245343	0.001235050520330631	0.0012345043301066336	0.0012309033136651336	0.001226391235296253	0.001223437675722827	0.0012235498593016394	0.0012265399156469992	0.0012307237945637431	0.0012339018139665538	0.0012345552878854043	0.0012326322898582502	0.0012295066893369079	0.001227054094467911	0.0012263711064165398	0.0012272857529184286	0.0012293994708672846	0.0012329702400210327	0.0012366750894174576	0.001237369717489765	0.0012357046747673395	0.0012345715433387148	0.001228967920659905	0.0012278576834941835	0.0012291953740457009	0.0012291489449394305	0.0012329583647960993	0.0012356569126453305	0.001235353616408807	0.0012344521200465845	0.0012320544767204223	0.0012290488386780644	0.0012284246732250234	0.0012309635187036964	0.0012350701744393057	0.0012385716176725454	0.0012399646485229134	0.0012388399601123091	0.0012358768978218222	0.0012325529761749933	0.0012305577302708117
flux1:	0.6479863433667792	0.0013153428288029696	0.001314515022881144	0.0013088091120883984	0.0013023320316381088	0.001299026386457826	0.0013005462861687789	0.0013057011727952517	0.0013114906984828063	0.0013149014076630884	0.001314435151691047	0.001310701987374685	0.0013059390724276406	0.0013027672975171498	0.0013028158903599443	0.001305924938799705	0.0013103373098546968	0.0013137283893890168	0.0013144757046833731	0.0013125007715673895	0.0013092365380281724	0.0013066547686336116	0.0013059103130676317	0.0013068287155877678	0.0013090279469457837	0.0013128391966515229	0.0013168394423281376	0.001317623031280308	0.0013159306948439659	0.0013147907406543557	0.0013088131589114572	0.0013076907223995783	0.001309152739155022	0.0013090333680266149	0.00131309667360623	0.0013159653418108855	0.0013156391728518671	0.0013147136864467856	0.0013122067367673806	0.0013090471896076191	0.0013084256425417203	0.0013111652856816524	0.0013155473016475765	0.0013192472818909851	0.0013206754234338426	0.001319426735464761	0.0013162596839610644	0.0013127641114743576	0.001310723597779687
flux1:	0.6482487922705324	0.001399152807689182	0.0013984782918993039	0.0013925424832796367	0.0013856388730740631	0.00138197169193719	0.0013833781912777235	0.0013886927323379056	0.0013947966018790592	0.001398495212266911	0.0013981452799408688	0.0013943186050051194	0.0013893314779663633	0.00138594808314357	0.0013859204798330987	0.0013891255633004872	0.0013937461869151222	0.001397344690867228	0.0013982005989384087	0.0013962060423919904	0.0013928425078796216	0.0013901637321331929	0.001389370977883954	0.001390284241563269	0.0013925481297604782	0.001396585163475785	0.0014008803750839719	0.0014017682560851408	0.001400080187403081	0.0013989784990628847	0.0013926378987479963	0.0013915277391313634	0.0013931218781023887	0.001392903638912752	0.0013972070062791726	0.001400240129905114	0.0013998937673047728	0.0013989771234597238	0.0013963973618968445	0.0013931107748525835	0.0013925093664337313	0.0013954527221728312	0.001400094443923939	0.0014039644806535369	0.001405400039901847	0.0014040142815444103	0.001400651338952925	0.0013970090050326885	0.0013949515638648606
flux1:	0.6485112411742857	0.0014868357294287118	0.0014863692544007617	0.001480234451648252	0.0014729000971737054	0.0014688371771033391	0.0014700838834412133	0.0014755216806208796	0.0014819300332187578	0.001485936988618694	0.0014857444492599576	0.0014818683037958924	0.0014766864901085849	0.00147309626336249	0.0014729732537828682	0.0014762421657035475	0.001481042288497071	0.0014848377609032258	0.001485817020104979	0.0014838388678453326	0.001480420151968389	0.0014776796630536681	0.0014768515289680672	0.0014777465082075295	0.0014800462474371552	0.0014842853952448433	0.001488870719548964	0.0014898790718739679	0.0014882285505778963	0.0014872188151331175	0.0014805285613185037	0.001479456141737068	0.0014811887944743167	0.0014808384013729342	0.0014853576736743698	0.0014885461893325651	0.0014881793709898817	0.0014873082886841151	0.001484700180773107	0.001481319751984892	0.0014807592543207844	0.0014839091479890358	0.001488791556680889	0.0014927979883112392	0.00149420916864009	0.0014926731867121888	0.0014891276791043544	0.001485372807342542	0.0014833370594549132
flux1:	0.648773690078039	0.0015785100078022256	0.0015783139120068644	0.001572015068104451	0.0015642446414350802	0.001559745929069759	0.0015607782662044722	0.0015662957431665382	0.0015729952503211794	0.0015773320694651245	0.0015773422479083946	0.0015734651876730505	0.0015681197953086514	0.0015643241626115084	0.0015640784032949638	0.0015673683793668198	0.0015723096764492957	0.001576285915212704	0.0015774023564795363	0.00157547938740183	0.001572053508509877	0.0015692889553043704	0.0015684371990482265	0.0015692950079072327	0.0015715919150301439	0.0015759992813598918	0.0015808650253209301	0.0015820093524435291	0.0015804311211994894	0.0015795747351001121	0.0015725509492955099	0.001571541594884008	0.001573415871884069	0.0015728896959006599	0.0015775893389331369	0.0015809189979959011	0.0015805280261870515	0.001579741610361618	0.0015771570753590105	0.001573722390899923	0.0015732265324486258	0.001576585200518623	0.001581685674192569	0.0015857897628201562	0.0015871408986400544	0.0015854416686397691	0.001581732424958843	0.0015779091698224137	0.0015759451630612405
flux1:	0.6490361389817922	0.0016742883549896747	0.0016744317981336639	0.0016680066951161342	0.0016597923534830044	0.0016548107774272908	0.001655565384698886	0.0016611118095822017	0.001668086073359849	0.0016727757243492842	0.0016730382159489171	0.0016692128463899876	0.0016637357395773956	0.001659731855213596	0.0016593271513895302	0.0016625844654454597	0.0016676188702276246	0.0016717538035931536	0.0016730201299906414	0.001671193641003366	0.0016678123782113796	0.0016650636872166471	0.0016641985452210807	0.001664993606755508	0.0016672380237245715	0.0016717692435121567	0.001676900903051576	0.0016781948569888486	0.001676725720116771	0.0016760908089004278	0.0016687532225822558	0.0016678317829002284	0.001669846153679056	0.0016690882239177316	0.0016739216248008743	0.0016773715093214936	0.0016769494930116982	0.0016762881921318826	0.0016737859631611532	0.0016703430790595108	0.0016699384156323952	0.0016735070237615364	0.0016787988960170264	0.0016829565880355586	0.0016842079240243601	0.0016823321430734246	0.0016784829453003322	0.001674644995550667	0.0016728143001220352
flux1:	0.6492985878855455	0.0017742653963037315	0.001774823377044519	0.001768311396161522	0.0017596415632672086	0.0017541222094384374	0.0017545268028094961	0.001760044837921052	0.0017672753249418655	0.0017723431085020303	0.001772912283663615	0.0017691953170746845	0.0017636189195392442	0.0017593995395932115	0.0017587910486456593	0.0017619515941320947	0.0017670220944518648	0.0017712885674000456	0.0017727170280035735	0.00177103146891252	0.001767751057943218	0.0017650610776586404	0.0017641915241869521	0.0017648913569152794	0.0017670226292391975	0.0017716236947205742	0.0017770024358154462	0.0017784572982581534	0.001777137478577518	0.0017767981015306012	0.0017691712577801414	0.0017683626841555793	0.0017705104919497033	0.0017694519696479988	0.0017743630233016136	0.001777904714932058	0.0017774424923640503	0.0017769477806323106	0.0017745928267572115	0.001771194407829635	0.0017709104558164903	0.0017746888029798492	0.0017801408455168023	0.0017843022204372598	0.0017854092184690625	0.0017833422821296062	0.0017793805335797335	0.0017755897694244104	0.0017739645120289072
flux1:	0.6495610367892988	0.0018785074073133412	0.0018795596949269108	0.001873000734203757	0.0018638592406312578	0.0018577390194699935	0.0018577127839547406	0.001863139532028437	0.0018706069373556268	0.0018760817510676921	0.0018770176478139962	0.0018734704253263088	0.0018678281182929332	0.001863382208405484	0.0018625174760257737	0.0018655082114090152	0.0018705504903148943	0.0018749178676008022	0.0018765217340242274	0.0018750261189277913	0.0018719086376945758	0.001869324342351042	0.0018684588837785156	0.0018690246649225913	0.0018709722157469928	0.0018755812090799886	0.0018811847172294312	0.0018828096928716832	0.0018816846484474236	0.0018817203969006063	0.0018738349147509228	0.0018731656510490744	0.0018754356633221296	0.0018739959523613894	0.00187892159388038	0.0018825192106735323	0.0018820067284979786	0.001881721588554521	0.001879584740125265	0.0018762902472327964	0.0018761598988149065	0.0018801464409359371	0.0018857224416254992	0.0018898309889414072	0.0018907432840409933	0.0018884678037250668	0.0018844226322411145	0.0018807470818606798	0.001879408133098483
flux1:	0.649823485693052	0.0019870465097401838	0.001988676598437302	0.0019821102401614958	0.0019724759229591913	0.0019656837915731254	0.0019651382846737724	0.0019704067062400947	0.001978092536884262	0.00198400827413657	0.0019853776425172026	0.001982066911526046	0.0019763938263836927	0.0019717076803323253	0.001970528243995041	0.0019732692064728485	0.0019782138320012417	0.001982650140109959	0.0019844457105428308	0.0019831954987944637	0.0019803105978407915	0.001977884526797921	0.0019770323131972933	0.0019774200897423057	0.0019791053774340086	0.001983654755274438	0.0019894582979748097	0.001991261580670396	0.001990383845526252	0.001990879920489196	0.0019827734886543103	0.001982273363827664	0.0019846512810225473	0.001982740570598721	0.0019876137049786562	0.001991224833495536	0.001990652643029004	0.0019906227107872954	0.001988780548005844	0.0019856564200615005	0.001985716574176682	0.0019899088304442293	0.001995567443899535	0.0019995593868382118	0.002000219629477714	0.001997713770791707	0.0019936139096313264	0.001990125391488958	0.0019891600921046245
flux1:	0.6500859345968053	0.00209988062054083	0.0021021747699540706	0.002095639726908101	0.002085486494972038	0.002077944202082974	0.0020767846654999034	0.0020818251754191838	0.0020897132839511495	0.002096110055367874	0.002097987233736238	0.0020949858673339856	0.002089319755382474	0.0020843782820432113	0.0020828214655758508	0.002085227954763326	0.002090002717062652	0.002094476923142446	0.0020964856324682908	0.002095544621216763	0.0020929711285143098	0.0020907626501783603	0.0020899346028365145	0.0020900968829746683	0.002091435847851827	0.00209585481848185	0.0021018323300461116	0.002103822711875358	0.0021032532869937636	0.0021043009927762322	0.002096018789032849	0.002095722960520078	0.002098193582329947	0.0020957162951781624	0.0021004685013358143	0.0021040458571393176	0.002103406354420617	0.0021036814028912716	0.002102216368185756	0.0020993361088875503	0.002099628376828434	0.002104023693151445	0.0021097187038711697	0.002113522619489097	0.0021138655069991106	0.0021111014919426674	0.002106973328761852	0.0021037452144885348	0.0021032451019085924
flux1:	0.6503483835005586	0.002216979063741142	0.002220025432210016	0.0022135592276440203	0.0022028565119626984	0.0021944797517181344	0.002192606673029546	0.0021973487021819367	0.0022054265021309713	0.002212351371294264	0.00221481866400398	0.002212205979415891	0.0022065878018705546	0.0022013756049344547	0.0021993761106956972	0.0022013606378886246	0.0022058926200229554	0.0022103766122406688	0.002212626773727584	0.0022120684951257687	0.002209895406429933	0.0022079714041594234	0.002207181046010809	0.0022070684290093788	0.002207973946495867	0.0022121904845106575	0.0022183154920111512	0.0022205041449961916	0.002220313039360439	0.0022220104909501624	0.00221360482570759	0.0022135552900808325	0.002216104885689131	0.002212963307716186	0.0022175267724281115	0.0022210202684145764	0.002220308363415111	0.0022209436935796143	0.002219944296169069	0.0022173883581478285	0.002217959657885788	0.002222556215870269	0.002228237282753038	0.0022317742414456974	0.0022317260394993654	0.0022286691412636535	0.002224535282776846	0.002221640759057313	0.0022216997168230377
flux1:	0.6506108324043118	0.0023382923565473837	0.002342180180430512	0.00233581896181679	0.002324532409452921	0.0023152322210063803	0.002312542970921061	0.0023169163064416117	0.002325175463126936	0.002332682463254154	0.0023358297571708275	0.002333691144911608	0.0023281650772540158	0.002322667014633945	0.002320158001689828	0.0023216316933219825	0.0023258487478218246	0.0023303186478609633	0.00233284640665094	0.0023327545903108742	0.0023310810525129485	0.002329515735120144	0.0023287794758856646	0.00232834198707622	0.002328725872815669	0.0023326680312084013	0.002338914292729672	0.002341316297707661	0.002341581988525781	0.002344034736402872	0.002335563871319645	0.0023358101429343013	0.002338428527707229	0.0023345258722834708	0.002338834225449731	0.0023421930527911692	0.002341406092618637	0.0023424633953988815	0.002342024314998221	0.002339879681412792	0.0023407825320172363	0.0023455804293547764	0.002351194290952591	0.002354378659911627	0.0023538574449964147	0.0023504657156560773	0.00234634429210847	0.0023438553520288828	0.0023445684597350543
flux1:	0.6508732813080651	0.0024637636117829905	0.0024685823483312705	0.0024623607130193383	0.0024504529653709825	0.0024401372095527365	0.0024365276063095086	0.002440463393120493	0.0024488998915401443	0.0024570492187603217	0.0024609727081398103	0.002459398412156651	0.002454011088196243	0.0024482121431476907	0.0024451256423221527	0.0024459989567710413	0.0024498304238075295	0.002454267014008637	0.0024571162444334696	0.002457584076477987	0.002456518162288242	0.0024553918809097773	0.0024547286364517713	0.0024539165255244803	0.0024536907779799254	0.0024572871566835826	0.002463628966482958	0.0024662642087270766	0.002467072016658418	0.0024703932678487935	0.002461919527425696	0.0024625182691417067	0.0024652001676145736	0.002460442488317972	0.0024644305136203486	0.002467604863628541	0.0024667418226529693	0.002468289180205604	0.0024685110623889313	0.0024668704573571443	0.0024681628260147786	0.002473165030671877	0.002478657063710046	0.002481398005500423	0.0024803147362733586	0.0024765395652318863	0.002472444324238905	0.002470431514851305	0.0024718946600637112
flux1:	0.6511357302118184	0.0025933385281670714	0.0025991768712558603	0.0025931275990392446	0.0025805590223450165	0.002569133804591312	0.0025644995169358323	0.0025679308963996905	0.002576544515271299	0.0025854009470124987	0.0025902010028065144	0.0025892840655841265	0.0025840830686369868	0.0025779675585947005	0.0025742342798380767	0.00257441710402162	0.002577793810129289	0.002582182059978183	0.0025854031535399065	0.0025865312997035922	0.002586187614737043	0.002585584780463944	0.0025850149676778624	0.002583778882480416	0.002582856068327741	0.002586035535052703	0.0025924477451560166	0.0025953409330625845	0.0025967805390783648	0.002601090705635981	0.0025926781418309118	0.0025936917714330003	0.0025964372279754064	0.0025907339006725517	0.0025943364123501454	0.0025972785845047907	0.0025963387258263627	0.002598449609462197	0.002599438382438748	0.002598399090246196	0.0026001437202993385	0.0026053567224298274	0.0026106726821282667	0.0026128762571558137	0.002611136634596341	0.0026069240726351774	0.0026028651284704936	0.0026013978719675005	0.0026037079515135405
flux1:	0.6513981791155716	0.0027269711991828546	0.0027339158994062894	0.002728069538688904	0.0027147988402075824	0.0027021698190087765	0.0026964075960422603	0.0026992700498353842	0.0027080633860988015	0.0027176941132713442	0.002723472494937576	0.0027233060601747614	0.0027183378589486816	0.0027118882046473945	0.002707436989221072	0.0027068383749932583	0.002709692144589005	0.0027140200261657754	0.0027176677451628433	0.0027195613526140696	0.002720057754581595	0.002720064148003647	0.002719608254863752	0.0027178988835837906	0.002716191818892792	0.002718882795691098	0.0027253406873612366	0.002728520447942699	0.0027306829582968545	0.0027361083834229276	0.0027278203359698706	0.002729314870326607	0.0027321287115191304	0.00272539158702801	0.002728542015964265	0.0027312068395518923	0.0027301881997457388	0.002732939550936324	0.0027348051742250427	0.0027344675015914008	0.0027367307428009884	0.0027421647898917146	0.002747252534330698	0.00274882421266231	0.002746331150182886	0.002741623788978758	0.002737608745855341	0.0027367558889362788	0.002740011233517843
flux1:	0.6516606280193249	0.002864623915794728	0.0028727583846095196	0.002867142712446306	0.00285312746181416	0.0028392010648639683	0.0028322098536492342	0.0028344413879242427	0.002843418649949203	0.002853890805202724	0.002860747532271239	0.0028614218390715335	0.002856729518609637	0.0028499249472163316	0.0028446822578902333	0.0028432101899460334	0.002845473238024155	0.002849730178485638	0.0028538609380466618	0.0028566260311209475	0.0028580799193869293	0.0028587798176684513	0.0028584568652136725	0.0028562243039746494	0.0028536453999920526	0.002855775174153878	0.002862254365235266	0.002865751582008752	0.0028687266329617046	0.002875397503521821	0.002867294401000911	0.002869336979009766	0.0028722275766362914	0.0028643692661924135	0.002866998622467499	0.0028693433219442272	0.0028682414367222136	0.002871711131324732	0.0028745657919617253	0.002875031254604927	0.002877881504084635	0.0028835503915999486	0.002888361409597748	0.002889208737151279	0.00288586516452985	0.0028806042690419816	0.0028766393618137633	0.0028764695330531186	0.002880770085888741
flux1:	0.6519230769230782	0.003006260554653785	0.0030156632956418895	0.003010302748875179	0.002995499907974406	0.002980184551201768	0.002971866611121469	0.002973407939503619	0.002982573741044484	0.0029939519297170697	0.0030019821783052844	0.0030035816508886854	0.002999202866752437	0.002992018490389666	0.0029859083809303673	0.002983470003658372	0.002985074622494474	0.0029892500148935453	0.0029939190586728863	0.0029976588498745868	0.0030001835595171106	0.0030016571463008525	0.003001483406692282	0.0029986766168726667	0.0029951373897526674	0.0029966319435404906	0.0030031085256119836	0.003006954260044888	0.0030108276229331107	0.003018875237972502	0.0030110129050959994	0.0030136695052573404	0.0030166472754645634	0.003007579283219349	0.003009616123452535	0.003011599930149284	0.003010407183853091	0.003014671325103064	0.0030186272012900405	0.0030199965441080607	0.0030235024667104953	0.00302942294722522	0.0030339135652741483	0.003033948725488784	0.003029660417160366	0.003023787990357022	0.0030198789024718986	0.0030204602911675866	0.003025907086495425
flux1:	0.6521855258268314	0.00315183469745283	0.003162577671866977	0.003157492907223513	0.0031418595308981777	0.003125066978301891	0.0031153291109100307	0.003116123967868644	0.0031254823048134607	0.0031378263947072775	0.0031471177495940124	0.0031497185680345683	0.003145684134567865	0.003138090810941299	0.0031310357569603446	0.0031275384158439687	0.0031284173083596795	0.00313249947119841	0.0031377583979778174	0.0031425700215332725	0.0031462718103949234	0.003148593268186659	0.0031485815676949563	0.0031451483099375612	0.0031405595649206535	0.0031413443339272686	0.0031477953934804033	0.0031520188274782378	0.003156870833700333	0.003166424523223057	0.0031588531165582323	0.003162186935548304	0.0031652630910219367	0.0031548945864384786	0.003156266417585132	0.003157850328798591	0.003156556181249994	0.003161686707486108	0.0031668534977966605	0.0031692246604029615	0.003173453375886458	0.0031796443221109687	0.003183776546834502	0.0031829186118032845	0.003177596767988954	0.003171057288045435	0.003167209411333273	0.0031686087173672757	0.0031753023375934854
flux1:	0.6524479747305847	0.0033012749426739392	0.0033134220264836203	0.0033086297958796564	0.0032921240833240608	0.0032737710852586087	0.0032625260658662465	0.0032625217107616696	0.0032720752017387665	0.003285438515773518	0.0032960688004002254	0.003299737234662592	0.0032960706479019117	0.0032880358981268176	0.0032799587157009338	0.0032753120036083058	0.0032753994633166333	0.003279375310064176	0.0032852702909007244	0.003291242334301812	0.003296218294187968	0.003299454822169719	0.003299614646501146	0.00329550220818511	0.0032897752943618773	0.0032897770762810303	0.003296181674923395	0.0033008085042651406	0.003306713391749299	0.003317897438257065	0.0033106609599217276	0.003314731754914142	0.0033179177809249884	0.0033061556863071316	0.0033067919269989914	0.003307939011689508	0.0033065311612640647	0.0033125941784474884	0.003319076628100946	0.0033225427440630446	0.003327558140630731	0.0033340396340419496	0.0033377816724228133	0.0033359584337897667	0.0033295218423538757	0.003322263536681631	0.0033184816057279195	0.003320762117020894	0.0033288000285121686
flux1:	0.652710423634338	0.0034544706214717485	0.0034680763355506797	0.003463589850606008	0.0034461726966048853	0.0034261829989898174	0.00341335122873628	0.003412499103536637	0.0034222484498223136	0.0034366763609615793	0.0034487121129251606	0.0034535037388436327	0.0034502217559339516	0.003441711814732892	0.0034325386752858396	0.0034266574522129702	0.00342589137904388	0.003429746861124991	0.0034363176867831663	0.0034435286768844412	0.003449865667687675	0.003454077456200445	0.0034544159124465703	0.0034495727960694982	0.0034426221118268774	0.0034417720985036168	0.003448112686034166	0.0034531642831996407	0.003460190323101996	0.0034731212157082083	0.00346625739459089	0.0034711218526891205	0.0034744300136515067	0.0034611807931392443	0.0034610170621142446	0.0034616936087404687	0.003460159936943259	0.003467215011208761	0.0034751106479459755	0.0034797581236125164	0.0034856193906280535	0.003492411898818683	0.0034957384680647293	0.0034928878539952526	0.0034852645971361115	0.0034772402747418204	0.0034735274993274237	0.0034767464821288275	0.0034862194073692816
flux1:	0.6529728725380912	0.0036112611189466383	0.003626369806987843	0.003622199715079386	0.003603836836625751	0.0035821435729791696	0.0035676548843257333	0.003565911290275301	0.00357585479365722	0.0035913835820585906	0.003604879079163001	0.0036108388101320733	0.0036079530011477413	0.0035989358517599847	0.0035886001711868047	0.003581408298917711	0.0035797328210175577	0.0035834539883155526	0.0035907338521321405	0.003599251598585827	0.003607026051788888	0.003612267027610204	0.0036127905393936424	0.0036071690837320243	0.003598915743964067	0.0035971533973749637	0.003603417531503815	0.0036089110062013058	0.003617121059985547	0.003631905312481362	0.0036254455351971662	0.0036311584759023997	0.0036346034150324786	0.003619776558759013	0.0036187597520627264	0.003618937372209518	0.0036172683347165044	0.0036253687486914286	0.0036347659750504443	0.003640672644317871	0.0036474330285217733	0.003654556783337494	0.003657449358714952	0.003653520550405607	0.0036446493595792373	0.0036358169743221586	0.0036321739597417607	0.003636379741781387	0.0036473674583154753
flux1:	0.6532353214418445	0.00377143121654208	0.003788076807816757	0.00378423282130494	0.0037648974340830157	0.0037414458148898786	0.0037252412812370235	0.003722567868315467	0.0037327007697831737	0.00374935650504428	0.003764353117919962	0.0037715158245221025	0.0037690348274743864	0.0037594838793235013	0.003747930669712287	0.0037393650238337615	0.003736733320000676	0.0037403076547351186	0.003748323363655703	0.0037582048351684568	0.003767483061569583	0.0037738020471057687	0.00377451850829341	0.003768078216976939	0.0037584545334840274	0.0037557318301249163	0.003761914000778011	0.0037678630624666896	0.0037773150967956165	0.0037940477107081903	0.003788016657736609	0.0037946326620639146	0.0037982338914675563	0.003781746686347838	0.0037798401165108275	0.0037794987013493645	0.003777689728642603	0.0037868834740580532	0.003797860067748366	0.0038050933767685914	0.0038127990794041104	0.0038202736876747174	0.0038227208311640156	0.0038176752641919274	0.00380750673432335	0.003797829958706778	0.0037942538040516153	0.0037994830434295687	0.0038120501513859307
flux1:	0.6534977703455978	0.003934713486104563	0.003952919919762338	0.003949413047255994	0.003929088960338081	0.0039038390830857155	0.0038858726261249577	0.003882236464782858	0.003892549854739861	0.003910347038501493	0.0039268726233598564	0.003935264014085458	0.003933196103079324	0.003923094049690995	0.003910284217740139	0.003900298451344514	0.0038966752800280464	0.003900092849571238	0.0039088650185054715	0.003920156282641438	0.003930994800046444	0.00393843664586205	0.00393935766898909	0.003932068868161484	0.003921023105619768	0.003917308580528444	0.0039234119029890584	0.003929828225711137	0.003940575307409301	0.003959338795873471	0.003953753500992158	0.0039613284468217715	0.00396511330361738	0.003946896168384682	0.003944084017569124	0.003943215245441074	0.003941268719575501	0.0039515998254584525	0.003964221799878528	0.00397283695332034	0.003981526023570896	0.00398937025348502	0.003991368120245945	0.003985180574537473	0.003973678497218379	0.003963127621728924	0.0039596115942854	0.003965887229136588	0.003980079461967859
flux1:	0.653760219249351	0.00410079710717567	0.004120579423330072	0.004117424666349836	0.004096109575695588	0.004069039115690259	0.004049278687846622	0.004044651724673321	0.004055130833794707	0.0040740705897892235	0.0040921386558781005	0.0041017760795295155	0.004100131627744544	0.004089474003596395	0.004075388085653966	0.0040639556437784986	0.004059319105610644	0.004062573076325874	0.004072115833896691	0.004084851566127367	0.004097296966543524	0.004105903241182023	0.00410704613081431	0.004098893505168949	0.004086394302091579	0.004081676356432429	0.004087713914418881	0.004094608570447421	0.004106697979860125	0.00412756172928748	0.0041224299197373335	0.004131021917109687	0.0041350284379189535	0.004115029952216095	0.004111320445026	0.004109931406330417	0.004107857890200719	0.004119367614674905	0.00413368831333776	0.00414372631922258	0.004153427379723767	0.004161658991722544	0.00416321203656531	0.004155871978657781	0.004143015030298032	0.004131568456334376	0.004128102551992528	0.004135432815198293	0.004151274373812273
flux1:	0.6540226681531043	0.00426934094599082	0.00429070697979309	0.004287926296979701	0.004265635007902802	0.004236741529795669	0.004215169679438641	0.004209527462458028	0.004220149260550014	0.004240216980399026	0.004259825467171314	0.004270718374333474	0.004269511863741313	0.004258309905547399	0.004242950843931803	0.004230066860774304	0.004224409049843432	0.0042274952113935844	0.004237815038498686	0.004252017209979532	0.00426610521388238	0.004275914163074991	0.004277303323682436	0.0042682889061962815	0.004254328811933136	0.004248617900077416	0.004254613584044604	0.004261998083327981	0.004275469396115766	0.0042984890655885155	0.004293806824645884	0.004303476185781021	0.004307755358487766	0.004285946171975698	0.004281373166931586	0.004279489639708571	0.004277308226104818	0.004290035689620642	0.004306094951772767	0.004317580535736897	0.004328311205650059	0.004336946656740685	0.0043380684776594194	0.004329581729142428	0.004315365657889897	0.004303012132075761	0.004299584666150905	0.00430796335078016	0.004325455541557894
flux1:	0.6542851170568575	0.004439987704270697	0.004462940264438489	0.004460565579271073	0.004437332884873191	0.004406635542387446	0.004383249240626506	0.004376568917945804	0.004387299099879619	0.004408461615558156	0.004429591270316833	0.004441741218127011	0.00444099259870774	0.00442927518769702	0.004412669949537793	0.004398351871572508	0.0043916782781631795	0.004394593423709436	0.004405686941320224	0.004421362505738882	0.004437116074824759	0.0044481617645239025	0.004449829398841471	0.004439974708745522	0.004424572470443015	0.004417902018708766	0.0044238908020095245	0.004431777358666019	0.0044466596043470285	0.004471876268057898	0.004467625247515145	0.004478433361889153	0.004483050349756724	0.004459425405578683	0.0044540484668050655	0.004451717451225126	0.004449455324804286	0.004463437322483458	0.004481260572190863	0.004494199987257639	0.004505964941996192	0.00451501879780973	0.004515732979279262	0.0045061236667904995	0.004490563981938932	0.004477305552860127	0.004473905720830633	0.004483313642058139	0.0045024348421088415
flux1:	0.6545475659606108	0.004612375679182608	0.004636915059805216	0.0046349910987726175	0.004610874084102827	0.0045784145440815015	0.0045532242480823305	0.00454548196881308	0.004556271556245249	0.004578474074869987	0.004601086594095076	0.004614486858515171	0.004614222253497973	0.004602036928806579	0.004584237000418513	0.004568524018857272	0.004560851786197413	0.004563591034858703	0.0045754418107235625	0.004592579480664329	0.004610006128239435	0.004622316914907207	0.0046243030478711564	0.004613650256291323	0.004596851751405303	0.0045892779256126795	0.004595305629670589	0.004603706456985188	0.004620014706334155	0.004647453532808835	0.0046435980856597125	0.004655605344261578	0.004660639511142481	0.004635218399515381	0.004629121753288738	0.004626413037217429	0.0046241045473009	0.004639374509272041	0.0046589716830836726	0.00467335050455507	0.00468613921191247	0.004695623151550733	0.004695963925271758	0.0046852765482682645	0.00466841156006428	0.004654267063347292	0.004650888214186382	0.004661295588801817	0.004682002309054016
flux1:	0.6548100148643641	0.004786145251563297	0.004812271917717804	0.004810858707432564	0.004785938325851531	0.004751780846199611	0.004724808873160851	0.0047159768227925955	0.004726758721913471	0.004749921884429704	0.0047739581274271236	0.004788593154608899	0.004788845096464172	0.004776258333676475	0.004757339335251722	0.0047402909248426975	0.004731646279507818	0.0047341996584261675	0.004746774355647861	0.004765340825263124	0.004784429511714468	0.004798026184315801	0.004800378216864375	0.004788990426560653	0.004770868415171117	0.004762469085131942	0.004768591779680488	0.004777517449759399	0.004795249354102341	0.004824917767335509	0.0048214024356394575	0.0048346655940479655	0.004840209433974655	0.00481303511361032	0.004806326132693398	0.004803332872800723	0.004801018546619078	0.004817604860538242	0.0048389691834634105	0.004854750234399056	0.004868534510423997	0.004878455893722776	0.00487846843033362	0.004866769791609997	0.004848663714244587	0.00483367244883742	0.004830315670546309	0.004841684978832733	0.004863913608046968
flux1:	0.6550724637681173	0.004960938511224678	0.004988655811751044	0.004987830722352843	0.004962212581946544	0.004926443269769005	0.004897721635642755	0.004887764995377373	0.004898450896891469	0.004922468376911278	0.004947847040836187	0.004963692080662801	0.004964499597678067	0.00495159669079417	0.004931657497440911	0.004913351495545076	0.004903766815499791	0.004906115586464333	0.00491935997096752	0.0049392961409824914	0.004960014310768871	0.004974908373132944	0.004977680488521746	0.004965641393717284	0.004946294493950465	0.004937167884783527	0.004943451128686531	0.004952908266761808	0.004972041128637787	0.005003926574573727	0.005000674337146892	0.0050152438637576496	0.005021401186477388	0.0049925376705089635	0.004985345601825709	0.0049821841122534094	0.004979910061933794	0.004997834169753134	0.005020940891259135	0.005038062477464947	0.005052794086541088	0.0050631541518793444	0.0050628943355851535	0.005050275038435077	0.0050310207865100365	0.00501524596712702	0.00501192352758188	0.005024212370675619	0.005047881106006296
flux1:	0.6553349126718706	0.005136392131568979	0.005165708918766619	0.005165568200874597	0.005139382583125032	0.005102107938033236	0.005071675858687616	0.005060549976913702	0.005071027953031024	0.005095764979860457	0.005122382117747727	0.005139403407999919	0.005140812328309277	0.005127697262230697	0.005106859054453501	0.005087389743011761	0.0050769007656533425	0.005079014046320693	0.0050928494586273835	0.005114067303173761	0.005136358667379386	0.005152551245598862	0.005155804028873907	0.0051432173295837035	0.0051227687434953996	0.0051130322819921996	0.005119550420397476	0.00512953918059968	0.005150028062536735	0.005184095666032736	0.005181007230964553	0.005196925214972249	0.005203809099673078	0.005173338909901281	0.005165814447363944	0.005162623538614096	0.005160441622077338	0.005179716402963933	0.005204521687396687	0.005222896322280052	0.005238504884186745	0.005249296733925765	0.005248830344705506	0.00523540558046178	0.005215126879309393	0.005198658455122097	0.00519539668344723	0.005208560213077715	0.005233570733086449
flux1:	0.6555973615756239	0.00531212531000515	0.005343058376491111	0.005343718184927978	0.00531711937673937	0.00527846426917363	0.005246365521564895	0.005234013527596683	0.005244146579027689	0.005269439655088157	0.005297169321520788	0.005315325120800835	0.00531738890596563	0.005304184547284066	0.0052825901383485585	0.00526206670593269	0.005250710302681093	0.005252542479509235	0.005266863336718504	0.005289243997013753	0.00531302757762635	0.005330509338643927	0.0053343099165582605	0.005321298871787257	0.0052998953773629376	0.005289685131598572	0.005296520823752901	0.005307032669635471	0.005328809861995111	0.005365000364189929	0.005361954609409847	0.005379253694406771	0.005386984756805291	0.005355006953278457	0.005347322982735029	0.005344263249170695	0.0053422321554047825	0.005362861081747593	0.005389301289015471	0.005408815056249458	0.005425206508534257	0.005436413097463351	0.005435814416236751	0.005421723843392066	0.005400576339539798	0.005383532855766264	0.005380374178492892	0.00539436683775272	0.005420605437825462
flux1:	0.6558598104793771	0.005487725877510207	0.005520302145930094	0.005521899065486034	0.005495064108330153	0.005455169347529971	0.005421449648635804	0.005407800640270332	0.005417426298426172	0.005443084210997375	0.005471780353484525	0.0054910229687518295	0.005493804243490348	0.0054806530236055475	0.005458466641673746	0.005437012224896161	0.0054248249976439145	0.0054263142688064	0.005440987002640668	0.005464380510002619	0.00548955125628739	0.005508303531313496	0.00551272640572793	0.005499433817361682	0.005477245396525072	0.005466716294380811	0.005473960362935653	0.005484976632288268	0.005507952545488528	0.0055461809321665735	0.005543036395787086	0.005561739983959894	0.00557044539822749	0.005537074788391449	0.005529428261556069	0.005526681662491531	0.005524868850227836	0.0055468462579440145	0.005574837838771204	0.005595350481101013	0.00561240628089955	0.00562399863722509	0.005623348577904042	0.005608755212625604	0.005586926398238596	0.00556945572475938	0.005566459754607036	0.005581236286624382	0.005608574432296566
flux1:	0.6561222593831304	0.0056627382270337855	0.005696996642263628	0.005699687726271763	0.005672814672075497	0.005631834287492728	0.005596538783618725	0.00558150660740741	0.005590437538945993	0.005616243578480128	0.005645743093616045	0.005666021847863048	0.005669594589775217	0.005656659643126184	0.005634067124429403	0.005611818401571752	0.005598836131197252	0.005599904289985381	0.005614767881900979	0.005638994642027591	0.005665425651114885	0.005685422713883948	0.0056905512763383475	0.005677140021123287	0.005654360247976115	0.005643686995972738	0.00565143858255285	0.005662930160883364	0.005686995441936687	0.0057271506028625735	0.0057237477513173455	0.005743871442845831	0.005753684944471689	0.005719052716438196	0.0057116672361079285	0.005709437166290928	0.00570792135070683	0.005731233932762878	0.005760674099891518	0.005782019849236619	0.005799597000113435	0.005811532876057208	0.005810916815542327	0.005796004987401596	0.005773712913462907	0.005755991838473335	0.00575323560648421	0.005768751507250809	0.005797046007746395
flux1:	0.6563847082868837	0.005836656369333866	0.00587264944272618	0.0058766117492521025	0.005849917471066665	0.005808015778293143	0.005771186667651022	0.005754669213885772	0.005762694644608298	0.005788409780124944	0.005818536467419516	0.005839801350692316	0.005844253491820732	0.005831719994841413	0.005808929125447309	0.005786036216253994	0.00577229396893551	0.005772847294864718	0.005787715295313477	0.005812569168151916	0.0058401152540848	0.005861327464503713	0.0058672559855790975	0.005853909997143894	0.00583075702395752	0.005820135395537101	0.005828502303750134	0.0058404304999872475	0.005865458960842957	0.005907404573033962	0.005903568470281696	0.005925122430391857	0.0059361852518654765	0.005900440848251802	0.005893569261790334	0.0058920810999531096	0.005890954813017864	0.0059155841823198725	0.005946352419198196	0.005968341513652016	0.005986273394044455	0.00599849647304369	0.0059980019822400005	0.005982974529449653	0.005960465441171753	0.005942698288036694	0.005940275865052008	0.005956487621685589	0.005985580820628862
flux1:	0.6566471571906369	0.0060089242644432855	0.006046719207233545	0.006052148781317725	0.0060258663343000715	0.005983214801064087	0.0059448890597477485	0.0059267679385332775	0.005933655642388932	0.0059590223055312535	0.005989591320802215	0.006011796910565127	0.006017232932415689	0.006005309219558377	0.00598254980245857	0.005959176071278275	0.005944708599098875	0.005944639522306256	0.005959303201146084	0.005984555753736505	0.006013057877309352	0.006035455220673421	0.006042290950264226	0.006029216348361356	0.0060059340688936895	0.005995582052648427	0.006004681083367835	0.006016999549244518	0.006042851385008009	0.006086428023108014	0.006081971013149996	0.006104962761641363	0.006117425187641239	0.006080738846294402	0.006074665021678164	0.0060741669336261996	0.0060735386234498	0.006099464562209474	0.006131424917620285	0.0061538457013717105	0.006171943578256854	0.006184383276235091	0.006184097946951906	0.006169172906972878	0.006146718056950089	0.006129134592722602	0.006127156426584003	0.0061440219509436575	0.0061737424228256385
flux1:	0.6569096060943902	0.006178943867288925	0.006218623230614969	0.0062257334481812905	0.006200108932080396	0.006156882820748408	0.0061170899828366515	0.006097230447650838	0.006102729050017533	0.006127475164411775	0.006158297527886745	0.0061814066894042945	0.006187949706429157	0.006176867661408269	0.006154390824469541	0.00613071212951019	0.006115554129447844	0.0061147432214564024	0.0061289753453435715	0.006154380697238253	0.006183670645842864	0.0062072261180938886	0.006215091049371063	0.006202516969831899	0.0061793757744226605	0.006169534012514657	0.006179491065973212	0.00619214838734266	0.0062186731814733946	0.006263701470046833	0.006258425569909	0.006282862613386549	0.00629688565213647	0.006259450785867204	0.006254489819121703	0.0062552534292103145	0.006255248629482233	0.00628245250307216	0.006315456520624178	0.006338078004389209	0.0063561330610720935	0.006368704872858586	0.006368714391487555	0.006354121469582427	0.006332013424099056	0.0063148663650317545	0.006313458646930746	0.006330938268576559	0.0063611024724300165
flux1:	0.6571720549981435	0.006346089475703422	0.006387751194871302	0.0063967703676314	0.006372059222351467	0.006328433976750837	0.00628719394007306	0.006265444980220797	0.006269286399091451	0.006293129360814076	0.00632401612124026	0.006348003022698483	0.006355795868667334	0.006345810124023088	0.006323886441248006	0.006300089436667957	0.006284275275176811	0.006282593122084325	0.006296151826659372	0.00632145148422555	0.00635135620419339	0.00637604853315893	0.006385080394872353	0.006373259028229761	0.006350555535749888	0.006341486557991516	0.0063524363013707395	0.006365378766779949	0.006392417922350778	0.006438702402215279	0.0064324012622505415	0.0064582930563963845	0.006474049656993392	0.006436084191454073	0.006432580552621677	0.006434901027088222	0.0064356623057097075	0.006464130104033707	0.006498020172499472	0.006520594947687014	0.006538380650356167	0.006550986930272521	0.0065513734820195416	0.006537350549166759	0.006515899290450306	0.0064994616677566995	0.006498765939505737	0.006516824171670875	0.00654723935341355
flux1:	0.6574345039018967	0.006509725427325589	0.006553482155215125	0.006564650304862486	0.0065411129854287585	0.006497260356903699	0.00645458124226214	0.006430775859770341	0.006432677831709361	0.006455328278891984	0.006486094060084391	0.0065109461545498105	0.006520151109307292	0.006511536730978401	0.00649045289503401	0.006466732162774137	0.006450294822880644	0.006447603454383436	0.006460235779252901	0.006485162970050693	0.006515508099313849	0.006541323441411674	0.0065516755896284085	0.006540881003615671	0.006518936272887561	0.006510922227795633	0.00652300720149695	0.006536181250801721	0.006563569716637341	0.006610903033547881	0.006603363516906521	0.0066307224388796465	0.006648397758525052	0.006610143711615135	0.006608467219620882	0.006612662346852086	0.006614347991382099	0.006644072573238229	0.006678685470783165	0.00670095291405528	0.0067182275869992585	0.006730758629317591	0.0067315996439362225	0.006718389436859378	0.006697918485702195	0.006682481027452091	0.006682654077646645	0.00670126215121659	0.0067317305394415244
flux1:	0.65769695280565	0.006669223338776854	0.006715200953426679	0.006728765699912923	0.006706662726624392	0.006662746692032698	0.006618622860158087	0.006592578652836327	0.0065922474271816415	0.006613412795118843	0.006643878622510384	0.006669597431445948	0.0066803944255160366	0.006673442981200398	0.006653497003962086	0.006630051031004306	0.00661302026060785	0.006609174011436823	0.006620618868858435	0.0066449021113122965	0.006675514502262774	0.006702446979137732	0.006714287038136039	0.00670481252764553	0.006683968491765373	0.006677307348842565	0.006690676493684905	0.006704030468586855	0.006731597890090437	0.006779764943236181	0.006770768558151844	0.006799609840569626	0.006819400263773467	0.0067811211939409356	0.006781661128441181	0.006788069126576229	0.0067908507831614656	0.006821833110475369	0.006857003553280316	0.006878693315412019	0.006895202875518223	0.006907538179932417	0.006908905369246854	0.006896752460216773	0.006877595121435292	0.00686346366306004	0.006864677575954634	0.006883816502508235	0.006914140566815072
flux1:	0.6579594017094033	0.006823975132970533	0.006872310320726857	0.006888521888966614	0.006868108343743659	0.006824280942714032	0.006778691348192351	0.006750211607352758	0.006747345002563148	0.006766733001599195	0.00679672847967074	0.006823329217316609	0.006835912583924484	0.006830926745857783	0.006812421922818517	0.006789448192577379	0.006771848074268851	0.006766693994186483	0.006776684597788302	0.006800050519505682	0.0068307598225755845	0.006858811010365933	0.0068723183239875	0.006864472265885123	0.0068450864437122685	0.006840086929187214	0.006854893636367772	0.006868378667271976	0.006895950319747408	0.006944732120888131	0.006934056662297168	0.006964397523591764	0.006986508409842941	0.006948484802250449	0.006951642812696395	0.006960618809614934	0.006964678498167776	0.006996927903979261	0.007032491985030616	0.007053327810872799	0.007068808704738288	0.007080818366868316	0.007082776969856076	0.007071924969000356	0.0070544206687118225	0.007041913462832881	0.007044355526066996	0.007064019258956264	0.007094007560356241
flux1:	0.6582218506131565	0.0069733990571042076	0.007024235905725948	0.00704334132784629	0.007024860953015149	0.006981258244189968	0.006934165356507664	0.006903040927607847	0.006897331994367807	0.006914654232255561	0.0069440192755054805	0.006971529532109607	0.006986103588411401	0.006983390646979419	0.0069666287426444935	0.006944318418116525	0.006926164784702234	0.00691954293047984	0.0069278089551450366	0.006949984637385651	0.006980624267830809	0.007009801965662348	0.007025164117885575	0.007019264555674337	0.007001703405101243	0.006998679170358855	0.0070150790592798	0.0070286491776198135	0.0070560471783695485	0.0071052243404872584	0.0070926461295691195	0.007124504560891656	0.0071491469812132915	0.007111670073295814	0.007117852746903011	0.007129764109698515	0.007135291139990158	0.007168824911824668	0.007204623406562099	0.0072243273639535826	0.007238509828679021	0.00725005606935648	0.007252664219036735	0.007243353092937287	0.007227843665848419	0.007217288358970967	0.007221160445443318	0.0072413586049134004	0.007270831621082249
flux1:	0.6584842995169098	0.007116937532876091	0.007170423116557779	0.007192659780295109	0.007176338912884888	0.007133077299957511	0.007084426831386684	0.007050438962242972	0.007041580470240858	0.007056556444015919	0.007085142821686081	0.0071136006355062755	0.007130374520274315	0.0071302393348919545	0.007115513580064985	0.007094046372558859	0.007075344609125137	0.007067088692737201	0.007073358609812111	0.007094073920729196	0.007124481893857743	0.007154798628233771	0.007172207430974703	0.0071685758200319225	0.007153207336353595	0.007152470989900936	0.007170619682316348	0.00718423148246414	0.007211276791688196	0.0072606327455813436	0.007245929786918705	0.00727932356717211	0.007306710514077668	0.007270075380639108	0.007279687332746484	0.0072949082168434765	0.007302096501917099	0.007336939220560316	0.007372820816788282	0.007391118009331378	0.007403729817476878	0.007414668735669224	0.007417976891878564	0.007410440248222398	0.007397265973336957	0.00738899597973763	0.0073945130191699045	0.007415272659541949	0.007444067948220757
flux1:	0.658746748420663	0.0072540476112148995	0.007310326607675357	0.007335915363768188	0.007321956990454067	0.007279130184364753	0.00722885182532374	0.00719177613893536	0.007179465999369755	0.007191827600402126	0.007219500525025178	0.0072489521943754675	0.007268134437548347	0.007270872393636909	0.00725846090232134	0.007238000715600773	0.007218744488701659	0.007208683383571028	0.007212687472201449	0.00723167791105758	0.007261698065264189	0.007293169803444728	0.007312817199770835	0.007311771861181626	0.007298958136042823	0.007300815766149545	0.007320866933608317	0.007334479265750497	0.0073609948699128805	0.0074103190519819746	0.007393275272376468	0.007428221752156131	0.007458564417093971	0.007423063262624455	0.007436501414702319	0.00745540701021851	0.00746445312125919	0.007500636233836219	0.007536460791117815	0.007553084589583042	0.007563855426206121	0.00757403910822829	0.007578089552189931	0.007572551759005074	0.007562046949115334	0.007556396992357782	0.007563784241770863	0.007585150264125155	0.007613126439785666
flux1:	0.6590091973244163	0.007384186561030542	0.007443395004685092	0.007472533088500552	0.007461111323265974	0.007418788181284003	0.0073667974607931905	0.007326409053955796	0.007310356629096822	0.007319853157286535	0.007346493038353122	0.007376990954567312	0.007398784197951076	0.007404674667086359	0.007394834778134612	0.007375526593736376	0.0073556979282974975	0.0073436584392450035	0.0073451328975820355	0.007362143389386605	0.007391627412884514	0.0074242728580070525	0.007446347139725263	0.007448196973244917	0.007438287389782558	0.007443034067530455	0.007465137980046168	0.007478712195166949	0.007504527645784658	0.0075536189724748695	0.007534029498285702	0.007570546527097315	0.00760405120805128	0.007569967720187867	0.007587617081367983	0.007610578031126387	0.007621680098911165	0.007659242114574922	0.007694884059672994	0.00770958181625025	0.0077182483712129185	0.007727527498792521	0.007732353944701352	0.007729027019359164	0.007721515043037737	0.0077188157458186754	0.007728304735402477	0.007750338759509057	0.007777377974281189
flux1:	0.6592716462281696	0.007506796278385935	0.007569054617982588	0.007601908659552127	0.0075931639258945095	0.007551387345661471	0.007497588623297007	0.00745366813647189	0.007433601207302333	0.0074400047124505144	0.007465509038515256	0.007497109680199068	0.007521705826243108	0.007531006460795492	0.007523970312497235	0.0075059385654669564	0.007485509475024271	0.007471320575945346	0.007470012959470851	0.007484802831469496	0.007513613291317604	0.007547453939274013	0.007572136541957057	0.007577175436673684	0.007570500994785205	0.007578417508989743	0.007602720216427169	0.007616221394919927	0.007641178601372996	0.007689849525267777	0.0076675267444360476	0.007705634853449432	0.007742500891294416	0.0077101062186252884	0.007732337072526628	0.007759714425227802	0.0077730717270295645	0.007812059226319495	0.007847411145232167	0.007859950269339128	0.007866262024601658	0.007874489091725598	0.00788011652147136	0.007879196822926605	0.00787498456131144	0.007875556121036693	0.0078873793556854	0.007910157111895192	0.007936166000128739
flux1:	0.6595340951319228	0.0076212904755596726	0.007686696164524412	0.0077233955582337475	0.007717430706499537	0.007676217666122312	0.007620508145169808	0.00757284850758254	0.007548520513036099	0.007551631118040281	0.00757591626573701	0.0076086783230516495	0.007636254198542135	0.007649196174280616	0.007645167575321733	0.007628516009268219	0.00760745162182185	0.007590950101143724	0.007586626042212949	0.007598975127507065	0.007626989419381317	0.00766205031853431	0.007689513267468978	0.00769801544954293	0.00769488443536248	0.007706235227978649	0.007732878382721035	0.007746277778315579	0.007770237688759034	0.007818319020943732	0.007793099010793826	0.007832824669038695	0.007873243555614971	0.007842794058235913	0.007869960081044649	0.007902100954684082	0.007917913799238946	0.007958383194252294	0.00799335959997609	0.008003533794111414	0.008007259367280292	0.008014292546850146	0.0080207374030457	0.008022402267110349	0.008021774153571706	0.008025919309711525	0.008040304001691787	0.008063911531030794	0.008088820834586606
flux1:	0.6597965440356761	0.007727047929072984	0.007795667827554454	0.007836298713435138	0.007833176233914739	0.007792518975507159	0.007734793528685384	0.007683206986506003	0.007654404050940388	0.007654054804932052	0.00767705744633103	0.007711039887877382	0.007741753321119366	0.007758537424800284	0.007757689849374413	0.0077425025937789774	0.007720765461509564	0.007701802647141044	0.00769425352142342	0.007703969036898794	0.007731083897320216	0.007767394824298482	0.007797798707312346	0.00781001502572734	0.007810709928297072	0.007825741937975287	0.007854863145028536	0.007868141811484538	0.007890991422340924	0.007938337930477001	0.007910086751476366	0.007951466258200854	0.007995621775437528	0.0079673582612324	0.007999794853679356	0.008037028768056391	0.008055498163173178	0.008097517899659805	0.008132059059598755	0.008139694458627368	0.00814062825858684	0.008146335870248598	0.008153606742037033	0.008158011288456632	0.008161223214076032	0.008169219856992675	0.008186381109498979	0.008210910217989255	0.008234673497180791
flux1:	0.6600589929394294	0.007823413594726292	0.007895276499748964	0.007939876579825665	0.007939616998268565	0.00789948526974753	0.007839641807709564	0.007783966812741831	0.007750514065773358	0.0077465748547765004	0.0077682525810987115	0.007803512377898433	0.007837498449933837	0.007858291746117477	0.007860767108311075	0.007847110543631011	0.007824665635345734	0.007803114657494338	0.007792165625000461	0.00779908923045274	0.00782522524585197	0.007862821848899767	0.007896314034463914	0.007912468965631119	0.007917244275788124	0.007936186219219182	0.007967919705039883	0.007981073006032959	0.008002732061943517	0.008049228654844018	0.008017848032342663	0.008060931454025928	0.008109000462035982	0.00808314827383002	0.008121170340946357	0.008163805990663152	0.00818513258285713	0.008228785300065983	0.008262860923439868	0.008267821864872927	0.008265790747914952	0.008270056188547807	0.008278155093464782	0.008285429483865668	0.00829270294493467	0.008304796803734147	0.008324930728958178	0.008350474197715198	0.008373066109724159
flux1:	0.6603214418431826	0.007909707492964622	0.00798479713345939	0.008033351515319845	0.008035932992607835	0.007996277204376796	0.00793422230213645	0.007874329878000384	0.007836096646253952	0.00782847676296755	0.007848807580830253	0.007885396790111073	0.007922763968378724	0.007947696709209685	0.007953604500300665	0.007941529405187983	0.007918349195856938	0.007894112134753764	0.007879629850198605	0.007883644169942215	0.007908749629221454	0.00794767403476689	0.00798438677512342	0.00800467577906126	0.00801375614488017	0.00803681771166273	0.008071295056583256	0.00808433755205361	0.008104764351255801	0.008150332486062567	0.0081157645207559	0.00816061906495101	0.008212772417235134	0.008189541561969414	0.008233440134599009	0.008281762264320194	0.00830614417949312	0.008351528284320458	0.00838514082054254	0.008387335001358994	0.008382204602332945	0.008384931530761799	0.00839385584035509	0.008404103265248975	0.00841562015965213	0.008432018021078992	0.008455295249865703	0.008481942248563476	0.008503356828007097
flux1:	0.6605838907469359	0.007985239394228426	0.008063488228035565	0.008115926457414253	0.008121285567374658	0.008082040692357871	0.008017695216723136	0.007953494516227207	0.007910398112333149	0.007899047240968134	0.007918027722642692	0.00795598971543637	0.007996815626260357	0.008025978105540503	0.008035394521232628	0.008024938043589492	0.008001007151608232	0.007974021431565649	0.007955920721652321	0.007956954629602137	0.007981008121362541	0.008021308565011515	0.008061356645145755	0.00808594346667879	0.00809952166503931	0.008126892183768246	0.008164242874934446	0.008177212978491437	0.008196408868851646	0.008241012708042134	0.0082032434425748	0.00824995578543197	0.008306358844984601	0.008285943398644989	0.008335980822320371	0.00839024686319925	0.008417876320334364	0.008465106505241099	0.008498293802652454	0.008497676643439488	0.008489357097987682	0.008490474630104864	0.00850021961821765	0.008513515238100632	0.008529413678575303	0.008550277529324638	0.008576837463827485	0.008604669470907293	0.008624918693506326
flux1:	0.6608463396506892	0.008049325950568434	0.008130610079103495	0.008186804494014032	0.008194838124251225	0.008155928168444224	0.008089232706429592	0.008020675601107004	0.007972683617038186	0.007957591190153497	0.007975233246005867	0.00801459802074601	0.00805892475465307	0.008092363942677556	0.008105330771726474	0.008096517915992148	0.008071836883941677	0.008042080410244418	0.008020329353663792	0.008018361484968956	0.008041372826965779	0.00808310204432002	0.008126579756014628	0.008155593345119819	0.008173827663885668	0.008205673994601212	0.008246025623548396	0.008258989458132245	0.008277001854478739	0.008320653682821257	0.008279715561541145	0.008328392880037606	0.008389205241182697	0.008371781511126244	0.00842818535099596	0.008488621582507006	0.008519680440986412	0.00856888686326467	0.008601723984960815	0.008598302108385926	0.008586752967114357	0.00858622064209913	0.0085967825659787	0.008613173536421933	0.008633544948785366	0.008658987315642692	0.008688933320903607	0.008718020659810127	0.008737133353017951
flux1:	0.6611087885544424	0.00810130636780147	0.008185441841176033	0.008245207349198013	0.008255775654593228	0.00821711854053983	0.008148038493684492	0.008075123160932021	0.008022254348061296	0.008003447435415357	0.008019773884019858	0.00806055260814846	0.00810838164668451	0.008146097640779334	0.008162620894178053	0.008155465431929621	0.00813005346386394	0.00809754822225077	0.008072171310331593	0.008067231531324878	0.008089240897097224	0.008132453254683897	0.008179430665385503	0.008212961573873594	0.008235972451633803	0.008272436125035696	0.008315914160447501	0.00832896819477011	0.008345892209471526	0.008388656699348494	0.008344630140427639	0.00839539988583788	0.008460774139240502	0.008446497456434937	0.008509453678127396	0.008576250866642514	0.00861090553244689	0.008662231629839793	0.008694831708014062	0.008688665524047413	0.008673899764368201	0.008671712082069512	0.008683091649976446	0.008702598242493063	0.00872748587756127	0.008757566491595587	0.008790962056316989	0.008821360964239322	0.008839381906152298
flux1:	0.6613712374581957	0.008140553130591716	0.008227293854328568	0.008290389197834607	0.008303319526189313	0.008264832249604967	0.008193362510372757	0.008116136073908643	0.008058460021184826	0.008036000071215563	0.008051039364877253	0.008093218482302681	0.008144505539994084	0.00818644807789141	0.008206496556170827	0.008201001492092954	0.008174898196969234	0.008139712294584824	0.00811079164148685	0.008102960524693743	0.008124035938764314	0.008168783546475093	0.008219302252692172	0.008257398607314767	0.008285264687063462	0.00832645858031737	0.008373185766999237	0.008386458055368931	0.008402437049075463	0.008444434116756609	0.008397448527278913	0.00845045724284222	0.008520536896418221	0.008509537346106906	0.008579183630484979	0.008652492317213684	0.008690888609377096	0.008744487790649038	0.008777001901780114	0.008768207354921	0.00875029449335449	0.008746484883466358	0.00875869092673332	0.008781308639433171	0.008810707477912695	0.008845431243957647	0.00888229700503271	0.008914047008295156	0.008931035886293084
flux1:	0.661633686361949	0.008166475582600327	0.008255512962092454	0.008321643489965181	0.00833673518458553	0.00829833911162469	0.008224508259195623	0.008143068573580835	0.00808070445097171	0.008054683290263386	0.008068463871386447	0.008111999260507832	0.008166649501244506	0.00821271495727091	0.00823621912762496	0.008232377032688927	0.008205643423035097	0.008167891784882567	0.008135566630158932	0.008124973271737305	0.008145206911778804	0.008191535177078187	0.008245603931233199	0.008288267328312802	0.008321021373034395	0.008367026420860735	0.008417121961817566	0.008430772076595653	0.008445997554404392	0.008487403742034274	0.00843763832106602	0.00849304998890178	0.0085679669060378	0.008560344677567626	0.008636764838029793	0.008716690647837698	0.008758949270736071	0.008814980925139746	0.008847597060553294	0.008836346618815107	0.00881541499044351	0.00881005913750266	0.008823112293326045	0.008848814750267737	0.008882672650723808	0.008921988792361321	0.0089623002429041	0.008995421556499288	0.009011451383932346
flux1:	0.6618961352657022	0.008178516012878	0.008269480391053612	0.008338302298841156	0.008355332256831506	0.008316958418208759	0.00824083235571055	0.008155329000366628	0.008088443609820778	0.008058979100789345	0.008071523894009077	0.008116335625416946	0.00817419979810545	0.008224229171642205	0.008251080812233502	0.008248874426281685	0.008221593536703157	0.008181437629451784	0.008145902571599936	0.00813272129040154	0.008152225203158503	0.008200168414890074	0.008257759146482357	0.008304941000753756	0.008342566321283803	0.008393428858666376	0.00844700760263347	0.008461225577355798	0.008475936850889317	0.008516985352440028	0.008464669941984828	0.008522664398044031	0.00860253627438545	0.0085983575265145	0.0086815778919114	0.008768177359871987	0.008814390527946319	0.008873015895244566	0.008905957163125993	0.00889248010936664	0.008868718396053134	0.008861936892683409	0.00887587311433456	0.008904615496611862	0.008942835352122784	0.008986637546406167	0.009030323247599378	0.009064813958324616	0.009079968590660292
flux1:	0.6621585841694555	0.008176139857636173	0.008268603723621664	0.008339729659797013	0.008358458485751641	0.00832005269372962	0.008241737603149892	0.008152372077977317	0.008081177362664815	0.008048409033298946	0.008059730517188387	0.008105698727874032	0.00816657074950775	0.00822034913671913	0.008250402179319109	0.008249805663433484	0.008222083158639242	0.00817973015971929	0.008141232634909446	0.00812567916218151	0.008144581033607028	0.008194158571117313	0.00825520335569689	0.008306802318910456	0.00834923042661582	0.008404960721046904	0.008462132585961854	0.008477137323030605	0.0084916212344138	0.008532600814693696	0.008478016895384575	0.008538788764514017	0.008623717195734062	0.008623011338770262	0.008712999666664655	0.008806277098220483	0.008856506641371836	0.008917885052194497	0.008951407264956829	0.008935989295236677	0.008909647348176966	0.00890160767004347	0.00891648140753619	0.008948204149942721	0.00899064679247318	0.009038774114534727	0.009085714302752772	0.009121547224021953	0.009135917765789536
flux1:	0.6624210330732088	0.008158823215200029	0.008252306095215923	0.008325311965324109	0.008345490512226234	0.00830701808503052	0.0082266625162555	0.008133687536170811	0.008058437572414688	0.008022522392990172	0.008032618562584208	0.008079580842734852	0.008143197239397694	0.008200455153237115	0.008233528020197138	0.008234509109102986	0.00820647414579387	0.008162175902525284	0.008121013364814363	0.00810334105948658	0.008121780573698336	0.00817299422389095	0.00823738367658891	0.008293244695704532	0.008340354795827376	0.008400927159106663	0.008461796968725488	0.008477834576173234	0.008492425367794338	0.008533678471547915	0.008477160199464009	0.008540918598066386	0.008630988185773887	0.008633747274567822	0.008730414338649255	0.008830320125827714	0.008884597119080781	0.008948882964802863	0.008983271739146132	0.008966253797929117	0.008937642725677073	0.008928560511792999	0.008944447440136364	0.00897907996189877	0.009025567584238055	0.00907780614133142	0.009127831741295741	0.009164951009566944	0.009178631124737869
flux1:	0.662683481976962	0.008126041702452874	0.008220016594343548	0.008294449335407218	0.008315825376925573	0.00827727521595396	0.008195071075418486	0.008098788778676957	0.008019776154862482	0.007980884486389757	0.007989735849176999	0.008037486356589097	0.008103527778601608	0.008163944473715004	0.008199823989381466	0.00820234708508709	0.008174153502607522	0.008128205454716257	0.008084722541331272	0.008065218969855828	0.008083345073535666	0.008136177730282641	0.008203761128727994	0.0082636765446533	0.008315297248780922	0.008380651857318823	0.008445319663334503	0.008462662068646754	0.008477741235825977	0.008519661539942882	0.00846159653274109	0.00852856551540555	0.00862384424265659	0.008630024805082792	0.008733228356528993	0.008839658988650146	0.008897984668077355	0.008965325230810487	0.009000892668660677	0.008982668881085834	0.008952160285388014	0.008942299872956772	0.008959299078875228	0.008996763383439318	0.009047083323145085	0.009103168549532156	0.009156060737726526	0.009194378409444547	0.009207458788206615
flux1:	0.6629459308807153	0.008077264549396158	0.008171165730714651	0.00824655178313544	0.00826887652536607	0.00823026426907327	0.00814644645411512	0.008047205301107857	0.007964756713594217	0.007923068334456924	0.00793063592047256	0.007978926237255188	0.008047021034814455	0.008110229746855834	0.008148676453739477	0.00815270646153913	0.008124534149006277	0.008077274162858689	0.008031859886498193	0.008010843838838138	0.008028812950578924	0.008083228714689115	0.00815381592451615	0.008217528754004588	0.008273442062833234	0.008343488318573448	0.008412050145992256	0.008430994120491113	0.008446989863654077	0.008490019403841807	0.008430848855357678	0.008501268311420656	0.008601809145976613	0.008611336329546105	0.008720886769215518	0.008833686546033491	0.008896034062645632	0.008966568089285778	0.009003649037041936	0.008984663558580111	0.008952687726252299	0.008942361844190673	0.008960597409531876	0.009000811468628037	0.009054720293695492	0.009114339973863754	0.009169830547068344	0.009209223603620413	0.009221786041592173
flux1:	0.6632083797844686	0.008011956765591247	0.008105188789039904	0.008181042967640162	0.0082040770936586	0.008165447080970781	0.00808029153431774	0.007978481701015212	0.00789295259636756	0.007848652660921093	0.007854876911109823	0.007903418481315656	0.007973148109634794	0.008038742884612343	0.008079497365293082	0.008085003857376497	0.008057059935608077	0.008008866777409026	0.007961951539236123	0.007939770280766817	0.007957745214596103	0.008013690665490427	0.008087055698938587	0.008154264948750363	0.008214212210512502	0.008288833207056171	0.008361382025231427	0.008382248493116126	0.008399634246099947	0.008444260084071713	0.008384477749538013	0.008458604252094753	0.008564447670744496	0.008577221181397513	0.008692888081226155	0.00881185231430647	0.00887816878885868	0.008952025492158443	0.008990973317544577	0.00897171592905038	0.008938758755114897	0.008928327242609694	0.008947949180543136	0.008990830091785189	0.009048058016755936	0.00911085617620021	0.0091686290367527	0.00920893727593135	0.009221048941196788
flux1:	0.6634708286882218	0.007929590476679843	0.00802153815892933	0.008097372619816485	0.008120891572897587	0.008082317394562088	0.00799613743415592	0.007892184602251696	0.007803952776279279	0.0077572275878482625	0.0077620279396284015	0.007810495810504568	0.007881401672283702	0.007948945288925433	0.007991734935246082	0.007998696085241865	0.007971215401990887	0.007922506417024704	0.007874558442914023	0.00785158479313949	0.007869733965473778	0.0079271401920127	0.008003026027075677	0.00807339362313678	0.008137082884057619	0.008216140361996242	0.008292766977363478	0.00831590024326044	0.008335191729914223	0.008381941963287096	0.008322091623339118	0.00840019864574548	0.008511375579455804	0.008527276607395912	0.00864879522722334	0.008773674553061172	0.00884388294705292	0.008921181012535606	0.008962362813530918	0.008943363151284725	0.008909961593071919	0.008899828995400684	0.00892101350400963	0.008966480461674977	0.009026736181058991	0.009092318009144812	0.00915201206356822	0.00919303733101363	0.009204745803998085
flux1:	0.6637332775919751	0.007829664543303744	0.007919703744560923	0.007995036756765543	0.008018835007485209	0.007980418503272177	0.007893559407268474	0.007787917007668895	0.007697375221265762	0.007648407805710878	0.007651682826877305	0.007699720380130346	0.007771311637408952	0.007840344047446296	0.007884889662257652	0.00789329535908127	0.007866539761914168	0.00781776727063775	0.0077692879894309995	0.007745916724438345	0.007764413130103994	0.007823198026328245	0.007901322191758998	0.007974480922685183	0.008041594915180736	0.008124934034118923	0.008205727547108611	0.008231493914490875	0.00825324428431002	0.008302683083773715	0.008243354250987062	0.00832573121412888	0.008442265835314626	0.00846116407525468	0.008588241226089071	0.008718746587024848	0.008792747082546359	0.00887359327831456	0.008917384458323574	0.008899204876435713	0.0088659408220188	0.008856552735652215	0.008879501735077825	0.008927478869265709	0.008990454905858822	0.009058392843327209	0.00911960652345766	0.009161113620764891	0.009172443192102654
flux1:	0.6639957264957284	0.007711729821004328	0.007799238794522635	0.007873603048120003	0.007897497150538092	0.007859365812730052	0.007772197787866627	0.007665337936384269	0.007572885793807737	0.00752185141195019	0.007523479429332221	0.007570703831345486	0.00764246573684473	0.007712512475772737	0.007758534149127688	0.007768387779375137	0.007742643714034152	0.007694289702273638	0.007645807632837464	0.007622450753435928	0.007641470247099178	0.007701540613372194	0.007781601025895528	0.00785716283624483	0.007927366831822808	0.008014820162368024	0.008099867642555394	0.008128652853296187	0.00815344564716032	0.008206166967218704	0.008147988809367226	0.008234938592962792	0.008356850417011789	0.008378610407932984	0.00851092935631628	0.008646737242501016	0.008724408078336179	0.008808895199026669	0.008855673405020827	0.008838900601124555	0.008806393164310101	0.008798231257983735	0.008823171175482165	0.008873590292698871	0.008938968916528216	0.009008809953747636	0.009071107425302264	0.009112826848064436	0.009123776375547682
flux1:	0.6642581753994816	0.007575416321980227	0.007659787379920869	0.007732737587864248	0.007756567900383008	0.007718870753056155	0.007631780559874055	0.007524184096432211	0.0074302196105402885	0.007377281508050433	0.007377121804826805	0.007423130005943615	0.007494532402339698	0.00756511254384992	0.007612334399698947	0.007623652967538421	0.007599227136112715	0.007551795995917481	0.0075038588826952385	0.00748093946484351	0.007500658055059323	0.007561911183227133	0.007643591805853358	0.0077211558382529666	0.0077941047231734305	0.00788549504830996	0.007974880156586586	0.00800708517109926	0.00803552512553933	0.00809214478939535	0.008035778461299272	0.008127613260420352	0.008254918195435251	0.008279404490087008	0.008416628988822636	0.008557386658798702	0.008638584634976099	0.008726788724755534	0.008776927236271668	0.008762162902289768	0.008731059303935227	0.00872463502313616	0.008751814788758116	0.008804617992959781	0.008872077679463708	0.00894335178586644	0.009006270736769345	0.00904790318510639	0.009058445586015738
flux1:	0.6645206243032349	0.007420458359228399	0.007501109554769789	0.007572229128097774	0.007595860144395397	0.007558762266101677	0.007472143890123892	0.007364290059157328	0.007269201457495494	0.007214507275980651	0.007212402052088134	0.007256777290955806	0.00732728307360294	0.007397916481413217	0.007446070106013123	0.007458882599455865	0.007436095664150623	0.007390104997661222	0.007343270195202608	0.007321214803007378	0.007341804914338433	0.007404129539881366	0.007487105589042552	0.007566265544527286	0.007641609720442335	0.007736751485548874	0.007830551893857339	0.007866586732038864	0.007899288687493877	0.00796043468324319	0.007906564434725745	0.008003600106214679	0.008136310312105639	0.00816339136010896	0.008305169225551119	0.008450499794604556	0.00853506086223652	0.008627037897808804	0.008680898651122225	0.008668749509480739	0.00863971483874879	0.00863556189160557	0.008665250108260945	0.008720392208460466	0.008789614489935321	0.008861843954245259	0.008924904687712476	0.008966127097517172	0.008976210337601747
flux1:	0.6647830732069882	0.007246714525534607	0.007323100998769866	0.007392007592670184	0.007415326889009736	0.007379002819887862	0.007293247644246237	0.007185604008215001	0.007089762381849844	0.00703344170929112	0.007029219075652342	0.007071537956474273	0.007140611449606448	0.007210825275764154	0.007259651866410925	0.007273996027787241	0.0072531746099712205	0.007209144386442849	0.007163967783723477	0.007143197715786256	0.007164823638881465	0.007228100361143673	0.0073120429827382965	0.007392393599273618	0.007469783605878797	0.007568483110104539	0.007666766711366887	0.00770704234043868	0.007744618719308381	0.007810919732490445	0.007760243254269535	0.007862792511609986	0.008000915161328606	0.008030466152453121	0.008176433000155869	0.008325940453068108	0.00841368089551378	0.00850946330593658	0.008567389813386617	0.008558457442203732	0.008532163681439381	0.008530829484906481	0.00856331074164662	0.008620761277578362	0.008691437724168841	0.008764147056342994	0.008826862483066382	0.008867335185984952	0.00887688446627807
flux1:	0.6650455221107414	0.007054180884787263	0.007125805475724048	0.007192155221113635	0.007215071075304996	0.007179697392179276	0.007095184336847308	0.006988197487595771	0.006891950838304152	0.006834114342025445	0.006827592625435788	0.006867432900074343	0.006934548217646405	0.007003882760392457	0.007053134223144385	0.007069052087587711	0.007050519533029944	0.0070089601288005135	0.006965984157945014	0.006946906046057171	0.006969719011147243	0.0070338204591786895	0.007118400969308418	0.007199543650064291	0.007278633679293776	0.0073806882987368285	0.007483508330706999	0.007528426855148891	0.0075714742768104	0.007643546679435597	0.007596765141554106	0.007705130069245503	0.007848665280735311	0.007880570452090337	0.00803035419988548	0.008183628498780307	0.008274347157358648	0.008373940660871394	0.008436251118502299	0.00843112194639329	0.008408236669762328	0.008410272989040932	0.00844584329583808	0.008505587954661652	0.008577426925601634	0.008650152879435791	0.00871203893132446	0.008751413488646793	0.008760334255597765
flux1:	0.6653079710144947	0.006842997647881237	0.006909420361038761	0.0069729106216405365	0.006995348399141747	0.006961095756694377	0.006878181808821054	0.006772269342649515	0.006675938452610206	0.00661667891643142	0.006607672479761279	0.006644621662538132	0.006709271182109995	0.0067772853126166375	0.006826724651360835	0.006844257339096477	0.00682832385374525	0.0067897236546143915	0.006749465087643157	0.006732461513181623	0.006756594935564823	0.006821386046565307	0.006906279946014689	0.006987827742793112	0.007068278398238976	0.007173475228566376	0.007280864526652086	0.007330808145473053	0.007379893729142353	0.007458327401443084	0.007416135533585298	0.0075305998774549444	0.007679538160253049	0.0077136931567621785	0.007866919705403878	0.008023542189823799	0.008117024001408882	0.008220405222127417	0.008287386078246113	0.008286621845496441	0.00826779695998877	0.008273749991118056	0.008312711327216947	0.008374752496579938	0.00844748525004792	0.00851978648689998	0.008580372470297162	0.008618299744751076	0.008626481165320606
flux1:	0.665570419918248	0.006613451398151718	0.006674297326167841	0.006734667865665758	0.0067565653078279836	0.0067235902412208755	0.006642601728330449	0.006538145806089246	0.006442022166254967	0.0063814175687896685	0.006369744212167794	0.006403409080512706	0.00646511213874007	0.006531388515974552	0.006580789872676385	0.006599972137932502	0.006586924919230255	0.006551738192833656	0.006514676457503479	0.006500097259347724	0.006525662686631773	0.006591001441865242	0.006675892433766652	0.006757474663258672	0.006838955370872139	0.006947069653622805	0.00705903427967632	0.007114353579682699	0.007170001360852436	0.007255344802629043	0.0072184211885155	0.0073392427429657785	0.007493562260578657	0.007529877031008717	0.007686177184694018	0.007845726389535268	0.007941747226556864	0.00804886241838962	0.008120762603779915	0.008124891461603168	0.008110752261959123	0.008121152387118684	0.008163806373378529	0.008228162588152246	0.008301548341372337	0.008373014276234624	0.008431852739371377	0.008467990854839031	0.00847530949129799
flux1:	0.6658328688220012	0.006365976178460736	0.006420941567492287	0.006477974084955947	0.0064992756831769305	0.006467712462574538	0.006388937340425797	0.006286279998931369	0.006190625828484836	0.006128744389560839	0.0061142342203040646	0.00614425112483248	0.006202562952924225	0.006266713172739995	0.006315861803371529	0.0063367167581393465	0.00632681065526733	0.00629544630352625	0.0062620129386587115	0.006250167753129401	0.00627725189485096	0.006342990726174328	0.006427574886066054	0.006508841608991653	0.006591032995086514	0.006701826556918446	0.006818339017912169	0.006879341147024909	0.006942018832805916	0.007034764008527678	0.0070037615599420865	0.007131164753076577	0.007290828554302261	0.0073292309935016065	0.007488248270127651	0.007650306133670513	0.0077486386341350764	0.0078594036181549	0.00793642953130663	0.00794593781470568	0.00793707249751848	0.007952423894527312	0.007999064623719406	0.008065768716572908	0.008139598307992622	0.008209856753373173	0.008266532542972084	0.00830055450683714	0.008306878063565048
flux1:	0.6660953177257545	0.006101157148429037	0.006150013417163839	0.0062035295159141995	0.006224180221207926	0.006194133055701333	0.006117814419625174	0.0060172546703149915	0.005922304882259989	0.00585921181178894	0.005841717291041323	0.005867763043643523	0.005922283824919067	0.005983953516653553	0.006032645844235096	0.006055180115324517	0.00604862917366746	0.006021440776630683	0.005992010423725253	0.005983162751116592	0.006011825724149805	0.006077813591140561	0.006161803674742682	0.00624243011201858	0.006325026456552771	0.006438246179701764	0.006559238361904678	0.006626175483804744	0.006696281546934895	0.006796848808148039	0.006772385196665709	0.006906553726173589	0.007071506885312917	0.00711194706683085	0.007273345670678904	0.0074375039075603765	0.007537923724858918	0.007652224893373292	0.007734536116230949	0.007749860711288513	0.007746810371292807	0.007767580600160234	0.007818486688824901	0.007887582541966837	0.00796168045468634	0.008030403789789291	0.008084542089903012	0.008116142981169644	0.008121334136715754
flux1:	0.6663577666295077	0.005819739973359907	0.005862335669902629	0.005912193461358195	0.005932132063368796	0.0059036679791482785	0.0058299989782783865	0.005731791648901784	0.005637757498898987	0.00557352304380397	0.005552929772824307	0.00557473273640685	0.005625116521289238	0.005683990250081424	0.005732033965893212	0.005756233351690348	0.005753203376964422	0.005730480686451193	0.00570536372900286	0.005699726518148036	0.005730001151462581	0.005796086042412331	0.005879215706847219	0.005958906441548308	0.006041618041943489	0.006156994150665447	0.006282349974763422	0.006355408183825905	0.006433259099067258	0.0065419823665907656	0.006524630066234396	0.006665699225485442	0.00683586560888568	0.006878320083506603	0.007041792061661416	0.007207658283724281	0.007309950032824114	0.00742764604936872	0.007515351668411142	0.00753687282868939	0.0075401218737802455	0.007566731513647335	0.007622157475264462	0.007693695379168436	0.007767920020598566	0.007834829741320732	0.007886102997312221	0.007915006723173391	0.00791892716604976
flux1:	0.666620215533261	0.005522647757565463	0.005558908633306143	0.005604998329814055	0.005624150936203917	0.005597293700472807	0.005526414042416815	0.005430770297185977	0.005337844409773765	0.0052725527313884435	0.005248790457406836	0.0052661413585880544	0.005312104452588993	0.005367910150397916	0.005415124182553477	0.005440949700833026	0.005441551770062091	0.005423513563364707	0.005402950243265356	0.005400682693899177	0.005432574469352942	0.005498605855667273	0.005580633364659677	0.005659125940405854	0.005741680953058581	0.005858924703643164	0.005988472385976076	0.0060677610175033	0.006153578324294176	0.006270690533879895	0.006260966094140722	0.006409014302307021	0.006584292504556706	0.006628767861416842	0.006794038398381211	0.006961241427773914	0.007065203589067758	0.007186127270647005	0.007279282617340681	0.007307317080793486	0.007317283973401816	0.007350096359488963	0.007410263440463911	0.007484294178278607	0.007558536451630413	0.007623406077659005	0.00767153978805939	0.007697505459368973	0.007700020287585781
flux1:	0.6668826644370143	0.00521100552172887	0.005240933090277668	0.005283172088494228	0.005301446230463721	0.005276171747456655	0.005208166016542206	0.00511525552059942	0.005023618013581527	0.004957376441889756	0.004930429753741834	0.004943191701740873	0.004984520079702844	0.005037032649107439	0.0050832467246820275	0.005110630828810151	0.005114915528226291	0.005101703545778718	0.005085859171361215	0.005087064239651945	0.005120551262172533	0.005186381887130196	0.005267092720536643	0.00534416005705186	0.005426305188763144	0.005545105440282612	0.00567860915808917	0.005764150226452439	0.005858047086360668	0.005983665752563436	0.00598201798565745	0.00613705702878318	0.006317314940896682	0.006363849706705181	0.0065306796422659385	0.006698873409684092	0.006804321572892877	0.006928281409152439	0.007026885024618917	0.007061679339713285	0.007078707606795249	0.007118018727925716	0.007183105392302393	0.007259673268279872	0.007333853593187249	0.007396510001959029	0.007441287398091766	0.007464115361720573	0.007465097973377879
flux1:	0.6671451133407675	0.004886170393106164	0.004909839495522274	0.004948167569806054	0.0049654475324105475	0.004941681182125407	0.004876579235877904	0.004786533986552519	0.0046963594864083595	0.0046293077706124515	0.004599226011106257	0.0046073432380830115	0.004643898549269862	0.004692942283835043	0.004737995802059217	0.004766838518656081	0.004774790637035677	0.004766464245348047	0.004755425005792764	0.004760147008995381	0.004795179341252077	0.004860665686404807	0.004939873418467785	0.005015324374059461	0.005096823725408144	0.005216841875377759	0.005353992606538882	0.005445709996264497	0.005547677007344845	0.005681789682285	0.005688586596081142	0.005850550199877317	0.0060356177051665225	0.0060842817210662705	0.0062524666692998394	0.006421332136908499	0.006528100189764611	0.0066548810342596755	0.00675887170270216	0.0068005957717208534	0.0068249453123626225	0.0068709739736464515	0.006941106264514498	0.007020241366143834	0.007094305389386345	0.007154628699794806	0.007195894325689123	0.007215431825764454	0.0072147693293039385
flux1:	0.6674075622445208	0.004549764269068811	0.00456732025868741	0.004601695549124707	0.0046178395554221565	0.004595455957523244	0.004533235686470806	0.004446155583369363	0.004357621006127452	0.00428994028119271	0.004256846303864433	0.004260351233160325	0.004292075044968285	0.004337524591235534	0.004381264605657157	0.004411429419144744	0.004422962880458065	0.004419494139955997	0.004413263076522308	0.004421484846880639	0.004457982623512357	0.004522983480581528	0.004600528348249376	0.004674205795063013	0.004754837234820481	0.004875700132693072	0.005016105487547114	0.005113813540455274	0.005223703753547023	0.0053661531747418115	0.005381667680521212	0.005550398244199646	0.0057400576786651265	0.0057909483246454604	0.005960314153728246	0.006129558833259624	0.006237497963674487	0.006366860597114275	0.006476114364995337	0.006524855323558517	0.006556694156134473	0.006609572576689787	0.006684814615571325	0.006766524632675933	0.006840437904893474	0.006898360042540846	0.006936022204166963	0.006952168543904674	0.006949767575775624
flux1:	0.6676700111482741	0.004203705048974247	0.004215361225217901	0.00424575770136475	0.004260597551185522	0.00423942319731702	0.004180015907762687	0.004095976143849326	0.0040092691694358865	0.003941190448250576	0.0039052879591302495	0.003904306333961362	0.003931222398313683	0.003973002130600496	0.0040152803907760395	0.00404658985283973	0.00406154282027738	0.004062811785577362	0.004061304630345231	0.004072943851781052	0.004110793788636712	0.004175166556239863	0.0042509113026650515	0.00432268724307591	0.004402235905858372	0.0045235265854808035	0.004666699568895097	0.004770090855583102	0.004887604172288736	0.005038073009723439	0.005062467639520727	0.005237701217123648	0.00543167544909312	0.005484910424012864	0.005655305235562305	0.00582466005339108	0.005933635671378555	0.006065315137384352	0.006179642315546603	0.006235398956369296	0.006274795652861181	0.006334560736293872	0.0064149056401593815	0.00649916755796789	0.006572909438219142	0.006628411484398662	0.006662443473613574	0.00667515444115591	0.006670947128522965
flux1:	0.6679324600520273	0.003850232723204398	0.0038562685824754207	0.003882675586809952	0.0038960192570148206	0.0038758383544228894	0.0038191369471257397	0.003738197251248914	0.0036535254161908955	0.0035853374647441347	0.003546916782768221	0.003541670717921003	0.0035638852031021607	0.003601967061168082	0.003642636255144856	0.0036748674943314886	0.0036929977825994865	0.003698788083114077	0.0037018289208703807	0.0037167335513338196	0.0037557837421814183	0.0038193783272860316	0.003893201147235222	0.003962968659732489	0.004041217466748044	0.004162463823809884	0.004307810643770687	0.004416442952537343	0.004541110325222547	0.004699105633579492	0.00473241667445529	0.0049137665428659535	0.00511170477554938	0.005167411505108604	0.005338694542420697	0.005507907991341042	0.005617794829780738	0.005751497625320546	0.0058706398328011895	0.005933317820237123	0.00598023494183146	0.0060468205073174325	0.00613218200218737	0.0062189339453440585	0.006292490942653665	0.006345599314997379	0.0063760392495374055	0.006385330481891611	0.0063792801622297845
flux1:	0.6681949089557806	0.0034919275428156953	0.0034926882879517665	0.0035151126197827914	0.003526750177389678	0.0035073138870968363	0.003453183855707355	0.003375399497667631	0.0032929997592753856	0.0032250561995167334	0.003184498318103052	0.003175307241418459	0.003193007018323131	0.003227407029976054	0.003266316554115862	0.003299197056046401	0.003320178200629726	0.003330173188465181	0.003337490168575912	0.0033554331449538255	0.003395486333055433	0.003458136816052098	0.003529921505111268	0.0035975836161831138	0.00367430106045406	0.0037949628902097074	0.0039417701376180106	0.004055053009452465	0.004186221067334477	0.0043510587898412945	0.00439318035286912	0.004580119708551197	0.004781581342176506	0.0048398833954859145	0.005011911455206698	0.005180741126811641	0.005291416815438118	0.005426817134621583	0.0055504444661168975	0.005619852561401279	0.00567414141543586	0.005747371693838976	0.005837576684013414	0.005926710127862542	0.006000068816343671	0.006050850269518622	0.0060777993453830685	0.006083748256097254	0.006075854490793422
flux1:	0.6684573578595339	0.0031317188442060223	0.003127616423884629	0.0031460872326108265	0.00315580020954104	0.003136839256978596	0.003085132332377031	0.003010566627138335	0.002930715120041872	0.0028634405321607877	0.002821219359288818	0.00280849886739099	0.0028219480424985484	0.0028527218808222935	0.0028897136009663794	0.002922917776462245	0.0029463362759465203	0.002960116228390848	0.0029713377882479	0.002992011465590751	0.003032817231637569	0.003094331700654503	0.0031639553705497146	0.0032294112486151542	0.0033043369971756703	0.003423792052374866	0.0035712137840769307	0.0036883952109431446	0.0038252120737165248	0.003996002187556297	0.0040466707674060255	0.004238515221139661	0.004442952293454734	0.00450395338100483	0.0046765652892978805	0.004844766976570409	0.0049561043036463175	0.005092839560940592	0.005220547938271059	0.005296395367326588	0.005357792346469205	0.005437377022582707	0.005532159340233027	0.005623511842547296	0.0056966514179629495	0.005745206809133559	0.005768825751602972	0.005771571653102469	0.0057618740630832966
flux1:	0.6687198067632871	0.002772884424981226	0.002764400186218831	0.002778976725119229	0.002786550874354486	0.002767791281265011	0.00271836132687819	0.0026470991725278652	0.0025701207116344375	0.0025040153930203334	0.0024606979946137615	0.0024449566515694094	0.0024544915808163387	0.0024817295623427555	0.002516634088503446	0.002549781209751714	0.002575135539343691	0.002592176517669502	0.0026068287261099272	0.002629839668112392	0.0026710861450631026	0.002731235281666663	0.002798554210086339	0.0028616833190593656	0.002934512413899064	0.003052042309278276	0.0031990877445791386	0.00331924187808734	0.003460644979877035	0.0036362780814258003	0.0036950581395574045	0.0038909487303220706	0.004097687572159406	0.004161453751969535	0.00433445332856158	0.004501767924341285	0.004613625843091549	0.004751291645415522	0.004882600356770966	0.00496449532539267	0.005032619979786132	0.005118151003931592	0.005217146524645101	0.005310495084748392	0.0053833795893360546	0.005429836344560239	0.005450339878849108	0.005450081991962863	0.00543866250052955
flux1:	0.6689822556670404	0.0024190412126033167	0.0024067300646830815	0.0024175121342736696	0.002422753253285571	0.0024039347110473793	0.002356655259544315	0.0022888170493072825	0.002215093768530989	0.002150736682400633	0.0021069812751094686	0.0020888153419536108	0.0020948383376433576	0.0021186602441640567	0.0021512942068014664	0.002183948254273886	0.002210650224734561	0.002230325194166162	0.002247830854612429	0.0022726956430628056	0.002314001433773071	0.0023725065229102172	0.0024373408371448513	0.0024979858416426816	0.0025683524028862897	0.002683129270239875	0.002828651942311363	0.002950668797605702	0.003095375540646922	0.0032745118166865946	0.003340782867324514	0.003539670318363811	0.003747893125891129	0.003814433782314289	0.003987571527211831	0.00415370994405627	0.004265923210533766	0.004404067840593659	0.004538417204445167	0.004625866435923924	0.004700221297769074	0.004791171613911526	0.004893914892311707	0.004988970032149105	0.005061540280309955	0.005106043538341189	0.005123692783660653	0.005120685938193847	0.005107669118087978
flux1:	0.6692447045707937	0.0020741280131208605	0.00205862383157777	0.0020657645290450594	0.002068516813322832	0.0020494130092999973	0.002004195648886455	0.001939950744026909	0.0018699291348915565	0.0018079784837578179	0.0017645298483115618	0.00174461586697771	0.0017475877380337802	0.001768137750918025	0.0017983024488281972	0.0018299742810102524	0.0018573531919997052	0.0018789359021560072	0.0018986159742781388	0.0019247586486242259	0.0019656655950737348	0.0020221866475143534	0.002084304600479185	0.0021422538805658258	0.0022097152356236886	0.0023207900366983164	0.0024634793203896373	0.002586057498198552	0.0027325595154989247	0.0029136211265605185	0.002986566760569723	0.0031871976945700782	0.0033959247630291046	0.0034651728035373923	0.0036381263945697174	0.0038027527370268367	0.003915119957570885	0.004053238326195644	0.0041899873730404024	0.004282396452255764	0.004362368517955009	0.004458092784113576	0.004564015352258274	0.004660416045775766	0.004732581345972241	0.004775283850634271	0.004790376668729229	0.004784924647041416	0.00477047601586407
flux1:	0.6695071534745469	0.0017423802735020324	0.001724402117049931	0.0017281223084370367	0.001728288491973551	0.001708728521911334	0.0016655412060904878	0.001605120066011796	0.0015393156225371365	0.0014805064414351468	0.0014381883872963213	0.0014172734830186825	0.0014177049542251083	0.001435146853039627	0.0014626284688673235	0.001492780531624872	0.0015200903709587732	0.0015427623118612179	0.0015638400500572888	0.0015905916607639099	0.001630559031838802	0.0016846836807965797	0.0017437862918481244	0.0017987569284943952	0.0018627790449255426	0.0019690724122638685	0.0021074483884882104	0.002229091795330366	0.002375653560434204	0.0025568214845013955	0.002635420772554038	0.0028363266338302627	0.0030444000592338215	0.003116191678496483	0.0032885453505450543	0.0034512586299343135	0.003563528515624381	0.0037010554965811356	0.0038394795744133136	0.003936153866062747	0.004021017579739693	0.004120754912815631	0.004229185401183807	0.004326495055260317	0.004398124941527746	0.004439175898642996	0.004452035390298551	0.004444482034897517	0.004428804303561848
flux1:	0.6697696023783002	0.0014282952092800857	0.0014086537683385455	0.0014092575054643515	0.0014068198519796963	0.0013867097009488182	0.0013455939700524218	0.0012892980138865288	0.0012282967116454468	0.001173434911249674	0.0011331394409165151	0.0011120291811729554	0.0011104711526973583	0.0011249837869788993	0.0011495551772479136	0.0011776087534964008	0.0012040384703285837	0.0012268990058056971	0.0012485070261472012	0.0012751076426521693	0.0013135082239447576	0.0013647420352188805	0.0014204488775097447	0.0014720709556947265	0.0015320159967716646	0.001632312438299791	0.0017647250710860856	0.0018837445309371026	0.00202840704298902	0.002207623413408279	0.0022906452148904765	0.002490134747218941	0.002696204517255264	0.0027702588821658584	0.002941481928276637	0.0031017967615761576	0.0032136525726083488	0.003349955695435564	0.0034892439971397626	0.0035893899845503736	0.003678311582616192	0.0037811903598861823	0.0038913566475181675	0.003989060449515328	0.004059976795106671	0.004099510090601345	0.004110471617031274	0.004101189997441965	0.004084517431212254
flux1:	0.6700320512820535	0.0011365837632126782	0.0011161872883655296	0.001114077189556391	0.001109118207112882	0.001088461147943636	0.0010495472018404082	9.97755510954637e-4	9.422114417085216e-4	8.921638427625603e-4	8.548367504234333e-4	8.343804273881792e-4	8.314129930301653e-4	8.431859260178518e-4	8.646098324363674e-4	8.899546437797538e-4	9.146413263127511e-4	9.367209206158485e-4	9.579112544204764e-4	9.835146688058933e-4	0.0010196332054424806	0.001067392067005846	0.001119229030094209	0.0011670321241802908	0.0012221489295850298	0.0013150952393260768	0.001439728854510975	0.0015542494179953572	0.0016948397291479452	0.0018698166730165009	0.0019558175475949302	0.002151973854132286	0.002354487432158052	0.0024303867969911377	0.0025998117966841783	0.0027571387905864636	0.002868181304175197	0.0030025529687408383	0.003141806156253549	0.0032445332194181733	0.003336576393479938	0.003441621190291676	0.0035526548586564954	0.0036501589318533125	0.003720128992242651	0.0037582513614460656	0.003767648654080646	0.0037570287537908296	0.0037396199413551176
flux1:	0.6702945001858067	8.721042623562464e-4	8.51963021336449e-4	8.476544132007418e-4	8.403759654001078e-4	8.192905933559633e-4	7.828091235152572e-4	7.359811636389579e-4	6.866097900950719e-4	6.422898620507743e-4	6.089126519624214e-4	5.899859484001849e-4	5.862061112433662e-4	5.954352879848455e-4	6.13468722216051e-4	6.354745730160209e-4	6.575192343388884e-4	6.777955765103124e-4	6.975526964377742e-4	7.212340511862066e-4	7.542685484807972e-4	7.978739084876427e-4	8.452638775626076e-4	8.886666698089867e-4	9.380850274350778e-4	0.001022193811456776	0.0011370778871201187	0.0012450525902004351	0.001379200024823839	0.0015474359815394194	0.0016347626354053942	0.0018254460765429184	0.0020226428180032414	0.002099813892206689	0.002266615787350873	0.0024202426590180376	0.002529972466111826	0.00266162214216937	0.0027998504854555586	0.002904173376907246	0.002998306373949677	0.003104447199662962	0.0032153906361767695	0.0033120235566483865	0.0033807546463686835	0.0034175345614794713	0.0034256856531765145	0.003414121182589563	0.003396250618870662
flux1:	0.67055694908956	6.397719571473822e-4	6.210000411614844e-4	6.151324195550634e-4	6.058716983804853e-4	5.846061872812571e-4	5.508958465826603e-4	5.09569466492696e-4	4.6713612499292285e-4	4.294853466239245e-4	4.010535539499701e-4	3.845387043690798e-4	3.805468184664817e-4	3.874301429695055e-4	4.018296878540022e-4	4.198598112937026e-4	4.383454547062986e-4	4.557622733865747e-4	4.73019108391328e-4	4.937857645026267e-4	5.22852295008268e-4	5.615301943776235e-4	6.037877662599801e-4	6.420919119958025e-4	6.848216358226618e-4	7.584809794765193e-4	8.615082820357963e-4	9.607390958427003e-4	0.0010858991059898	0.001244703576243056	0.0013315010268750654	0.001514359435625349	0.0017042714172626975	0.0017819692348178251	0.0019451469438660186	0.0020942218204357313	0.002202022268829901	0.0023300695058218125	0.002466192225272548	0.0025710347645562367	0.0026661392315644175	0.0027722233175895912	0.002882039864464174	0.0029770571599281137	0.0030441937721497813	0.003079651943919105	0.003086845785637035	0.0030747208414639913	0.0030566698129957325
flux1:	0.6708193979933132	4.4443936519269355e-4	4.2825243378179933e-4	4.215965683024473e-4	4.1083719500198634e-4	3.89778232454442e-4	3.5928758964010456e-4	3.240716243169918e-4	2.8937506082250575e-4	2.5934002981890195e-4	2.3683824518601194e-4	2.2360199686954167e-4	2.1998711301037652e-4	2.2471992505114632e-4	2.352477687758959e-4	2.48673591515381e-4	2.626852855827289e-4	2.76173727258985e-4	2.8983080140093686e-4	3.0663692686173704e-4	3.307787915202848e-4	3.636638501013486e-4	3.9999541643113696e-4	4.32384978168389e-4	4.67321006199398e-4	5.288114332725269e-4	6.177645325732264e-4	7.059312589787326e-4	8.19417914568241e-4	9.659455320052877e-4	0.0010501723752051428	0.0012226602080064927	0.0014031212235997396	0.0014804172121245227	0.0016387799742298191	0.001782298665973898	0.00188742121906027	0.0020108906414919737	0.0021437373862510122	0.0022479381213975323	0.0023428201671702917	0.002447626627471902	0.0025552141725108638	0.0026478064165220967	0.0027129306143714345	0.0027470330562267505	0.002753517755038377	0.002741194120705442	0.002723241439185015
flux1:	0.6710818468970665	2.9074475617566723e-4	2.784521243195138e-4	2.719109491609488e-4	2.602873215260158e-4	2.3996209064286418e-4	2.1324490069656734e-4	1.8480577258062563e-4	1.5865663695544915e-4	1.37162247094124e-4	1.2153635946102931e-4	1.1240624521091525e-4	1.0973072250573579e-4	1.1250131968027242e-4	1.1893196990697e-4	1.2714912846711546e-4	1.3579593891181009e-4	1.4429851444165817e-4	1.532465003886788e-4	1.650120361460201e-4	1.8321431126522487e-4	2.093600031238393e-4	2.3887070399945435e-4	2.6441866300440717e-4	2.903535641720438e-4	3.3787350017984615e-4	4.104606243923827e-4	4.8515847692004465e-4	5.841865351307182e-4	7.154812208946618e-4	7.949334540999929e-4	9.543414615382802e-4	0.0011230059586127801	0.0011987822602877206	0.0013509432023515475	0.0014877424697859075	0.001589296539816339	0.0017071162577481725	0.0018354318115999704	0.0019377525332800985	0.002031156573132795	0.0021334142636027327	0.0022376225982898815	0.0023269276117179696	0.00238956343440901	0.0024222179907525936	0.0024281916001600086	0.0024159975058351602	0.0023984106659931215
flux1:	0.6713442958008198	1.8293010632241334e-4	1.7591950941377795e-4	1.705208825657938e-4	1.5881385190475163e-4	1.3988342699941907e-4	1.1758608930574583e-4	9.662788621561474e-5	7.982223902445925e-5	6.774140938143399e-5	5.9868769674709685e-5	5.560839683017114e-5	5.439232494848923e-5	5.537784007662522e-5	5.750560863742874e-5	5.995117737191843e-5	6.238992095023156e-5	6.488714162934957e-5	6.803323413939245e-5	7.366799667810757e-5	8.48785735990114e-5	1.0327517375868983e-4	1.2498426824306526e-4	1.4266768954133963e-4	1.5831301922217587e-4	1.9001388408427104e-4	2.4391487028547844e-4	3.027013643686271e-4	3.844386340724553e-4	4.97488332962947e-4	5.698330573694191e-4	7.133297811498501e-4	8.677033033829509e-4	9.406555380981832e-4	0.0010850349543183753	0.0012137938047403535	0.0013107431668848831	0.0014217481146649553	0.0015442014456745904	0.0016433394436785032	0.001733965374132328	0.001832374195985339	0.0019320263092804763	0.002017145778546539	0.002076768206372011	0.0021078252914295405	0.0021134299916337825	0.002101651117220566	0.0020846784568433097
flux1:	0.671606744704573	1.2463495655493478e-4	1.2434845859509336e-4	1.2122800995140678e-4	1.1035012318077023e-4	9.359280472815441e-5	7.643303513573447e-5	6.367069154474995e-5	5.695872338123388e-5	5.507931255957685e-5	5.5737673252254814e-5	5.702188666735393e-5	5.7728008946766715e-5	5.709108110914609e-5	5.473853382855196e-5	5.0909501717525323e-5	4.637033841655762e-5	4.191018555482957e-5	3.8208684820203635e-5	3.6642295984999266e-5	3.980038995911185e-5	4.940179699844204e-5	6.226781375713819e-5	7.099308546935736e-5	7.501085156781803e-5	8.904258967580588e-5	1.2196528872064069e-4	1.624167723547545e-4	2.2404703532664575e-4	3.158490902290746e-4	3.7866903011691107e-4	5.033548683903617e-4	6.408370777395065e-4	7.094875672465101e-4	8.44328033858077e-4	9.63578831160746e-4	0.001054746487906591	0.0011576880689176028	0.0012728866988513687	0.0013674915008047594	0.0014540156029251372	0.0015472713158861747	0.0016411885507243472	0.001721209078431597	0.001777257798585935	0.0018065158322311346	0.0018118361535277238	0.0018007095567255842	0.0017845739641540138
flux1:	0.6718691936083263	1.1867805309521504e-4	1.2657796204509672e-4	1.269506606149769e-4	1.1791961203669501e-4	1.0420310852356763e-4	9.29391812498908e-5	8.906465402130753e-5	9.311501920685963e-5	1.021047103173172e-4	1.1194091567263502e-4	1.1933178930414044e-4	1.223516931229828e-4	1.202384203893829e-4	1.132660016157037e-4	1.0273900763017905e-4	9.055280935467698e-5	7.828304021771303e-5	6.677031383842992e-5	5.698833234547002e-5	5.106102662255775e-5	5.08211903619701e-5	5.37777355563081e-5	5.24168405539475e-5	4.346185398921503e-5	3.8029106133965235e-5	4.777596841758841e-5	6.755359433490907e-5	1.0634964546104329e-4	1.7398621377149494e-4	2.248353378458254e-4	3.2780907499915666e-4	4.457496485473059e-4	5.084725941047921e-4	6.318673149422999e-4	7.400179525030297e-4	8.241008026696904e-4	9.176638536512426e-4	0.0010241742152702772	0.0011128692510062525	0.001193968950140312	0.001280791293017862	0.0013678219842695744	0.0014418402285253683	0.0014937380655256547	0.001520953747609034	0.001526019222724345	0.0015157307054812033	0.0015006253468690717
flux1:	0.6721316425120796	1.6684347699293296e-4	1.843678391838821e-4	1.894876338908865e-4	1.8338728274345766e-4	1.7362930097126905e-4	1.6901976968700628e-4	1.746615260910404e-4	1.9002198946797293e-4	2.103921152569181e-4	2.2989161394957943e-4	2.4381626076174802e-4	2.4945858928991714e-4	2.4599819436114186e-4	2.343151285313821e-4	2.1676729632866986e-4	1.9639448321175752e-4	1.75597429841779e-4	1.5543095487186934e-4	1.3651698434837797e-4	1.2054365552927979e-4	1.0946253979154347e-4	1.014648176777483e-4	8.890278425151336e-5	6.567583483375273e-5	3.9104055845094334e-5	2.3647750087779594e-5	2.057190238032339e-5	3.3977347634710166e-5	7.469940526856058e-5	1.1116903744052318e-4	1.8960566215934122e-4	2.853723354677753e-4	3.4043157927219356e-4	4.503663368401671e-4	5.457339390190687e-4	6.213278643331689e-4	7.041553916136505e-4	8.005293920997546e-4	8.819386170527337e-4	9.563208654772275e-4	0.001035484453890325	0.0011145353240809383	0.001181686497009882	0.0012288619576338398	0.0012537651259015836	0.0012585574271016724	0.0012492426238304706	0.0012353290447629478
flux1:	0.6723940914158328	2.696912179055056e-4	2.9819947157576907e-4	3.0930739488532847e-4	3.0723671971820144e-4	3.0235445826310657e-4	3.051090575466701e-4	3.2078580324878105e-4	3.4784131381166144e-4	3.799108261756212e-4	4.09369165630241e-4	4.301003330586328e-4	4.3858166881096614e-4	4.338881384473133e-4	4.1746447405709646e-4	3.9269487065909806e-4	3.6375498805813036e-4	3.338839574387275e-4	3.0438444281541974e-4	2.7556713174925175e-4	2.487106061918859e-4	2.258885290693117e-4	2.059695037992554e-4	1.8116204698125115e-4	1.4247270018280072e-4	9.328237620644369e-5	5.0848216577905205e-5	2.297939061191253e-5	8.696761519601277e-6	2.0014227547669968e-5	3.98079631528677e-5	9.104540257102675e-5	1.6210225796599493e-4	2.077011436888598e-4	3.0210903380546294e-4	3.8296469439444804e-4	4.4859979845484737e-4	5.193252481104342e-4	6.041327156817945e-4	6.769117558192713e-4	7.433444036930507e-4	8.137115311133945e-4	8.837807860614687e-4	9.432694160719073e-4	9.851823974784265e-4	0.0010074948092602398	0.0010119590644737237	0.0010037082601320945	9.911170553762083e-4
flux1:	0.6726565403195861	4.26413036582977e-4	4.671236419536917e-4	4.85386045456524e-4	4.883976672448744e-4	4.892478731112907e-4	4.999712977497308e-4	5.260416455002895e-4	5.649714766646349e-4	6.088325533664384e-4	6.483301017330877e-4	6.759704513406539e-4	6.87409340773022e-4	6.815850338111812e-4	6.604643522751382e-4	6.284151641053153e-4	5.907159269371169e-4	5.514316177535594e-4	5.121263454919156e-4	4.7282916459994134e-4	4.3443128423537557e-4	3.9912920692668837e-4	3.6646300282641795e-4	3.285020082268432e-4	2.733384655463555e-4	2.0032429508728345e-4	1.2947606626425104e-4	7.51990526504335e-5	3.128066907692794e-5	1.1055113957749555e-5	1.2069720240293264e-5	3.370093497094292e-5	7.769384180218276e-5	1.1203545682046879e-4	1.8886236148733272e-4	2.5348540768059373e-4	3.0767023635063173e-4	3.649563315075993e-4	4.368224554969115e-4	4.996933663383225e-4	5.570385035004639e-4	6.175926623145064e-4	6.778034480389966e-4	7.289350104065538e-4	7.65104379943687e-4	7.845613910729014e-4	7.886210184486095e-4	7.814874090423114e-4	7.703214596892061e-4
flux1:	0.6729189892233394	6.347525513701453e-4	6.886757475561804e-4	7.151157345563569e-4	7.241470268491222e-4	7.31459565417626e-4	7.505909355785963e-4	7.872015824472479e-4	8.379377698698314e-4	8.934248702996488e-4	9.428060943947164e-4	9.772769633422042e-4	9.916913210101584e-4	9.848322188197557e-4	9.591441357286093e-4	9.1992017736775e-4	8.734841196072292e-4	8.246887390692362e-4	7.753533685828983e-4	7.252439991039158e-4	6.748820894752836e-4	6.265841351985117e-4	5.805529031645263e-4	5.287359884929138e-4	4.5633806471833283e-4	3.586487002067236e-4	2.583733172872836e-4	1.7648040352784348e-4	1.0141738383322509e-4	4.795279070840784e-5	2.8361202139940916e-5	1.8327067859783598e-5	3.3172122920620135e-5	5.452701806943051e-5	1.1180467424008114e-4	1.5854398716758246e-4	1.998167349674851e-4	2.4239924162617048e-4	3.00045592661084e-4	3.51833914390183e-4	3.9908185469624544e-4	4.489605644276012e-4	4.985932582639512e-4	5.408050825714992e-4	5.708365996964513e-4	5.872104286886661e-4	5.90784521317698e-4	5.84795345120064e-4	5.751354119013862e-4
flux1:	0.6731814381270926	8.910037830068682e-4	9.588738667899702e-4	9.943003168815991e-4	0.0010101014586543237	0.0010244106005916857	0.0010521625039283903	0.0010991983301955627	0.0011613882094678178	0.001228052689730963	0.0012869113774090742	0.001327946697358985	0.0013452545842829334	0.0013374565390481693	0.0013074277545194416	0.0012613124964375281	0.0012063988499275318	0.0011482649858359925	0.0010889603060835148	0.0010279955848260906	9.655353175836649e-4	9.040086997377594e-4	8.442679795330839e-4	7.78167110998419e-4	6.880971695487086e-4	5.653100658665339e-4	4.3509556112991313e-4	3.2486351773283365e-4	2.1766755074279203e-4	1.297938358862671e-4	8.812549926770806e-5	4.480318765290717e-5	2.8773222799794924e-5	3.555072847148866e-5	7.14734116617369e-5	9.881255726880321e-5	1.2579661175733087e-4	1.5253086193036324e-4	1.9481815773927336e-4	2.3449064209127263e-4	2.7079302181355126e-4	3.093184341931255e-4	3.478401727468062e-4	3.8072996718248954e-4	4.043429087814167e-4	4.1746600273626056e-4	4.2048807059118107e-4	4.156577985564903e-4	4.075700574340246e-4
flux1:	0.6734438870308459	0.001190095372618918	0.0012723078424457788	0.001317247476146797	0.0013403118849029004	0.001361890535640189	0.0013981924168695605	0.0014552325945503028	0.001528208679432192	0.0016053012817356298	0.0016729731028954358	0.0017201190146292347	0.0017401425661089582	0.001731507649903745	0.0016974700435739556	0.0016449360714950088	0.0015820551889303785	0.0015150461206424317	0.0014461457852636072	0.001374607622088133	0.0013002471530561836	0.0012255939894045055	0.001152130793510921	0.0010716540647114357	9.638599405384817e-4	8.160452211481634e-4	6.559459946116529e-4	5.172010416004257e-4	3.7747314376549866e-4	2.546167579873888e-4	1.898300722693379e-4	1.1211134954758846e-4	6.391518650003278e-5	5.4733812240704294e-5	6.773416400552386e-5	7.435658297870239e-5	8.581733751571608e-5	9.572500026206578e-5	1.2169550450205655e-4	1.4839671131762236e-4	1.7309710062128657e-4	1.9980285840741913e-4	2.2689276036304227e-4	2.502431570418217e-4	2.672940358579725e-4	2.770810136408167e-4	2.7951777326285014e-4	2.7586238054728345e-4	2.6940731722746385e-4
flux1:	0.6737063359345992	0.0015257592270510757	0.0016223185895183085	0.001676957091784386	0.0017074602950736594	0.0017362629845427654	0.001780714146835849	0.0018469986935395668	0.001929759318063146	0.0020162228778911107	0.0020917865892237345	0.0021444071372795958	0.0021668792521018342	0.0021575211808864737	0.002119915373841779	0.0020616271711944353	0.001991544818997169	0.0019164229707372721	0.001838628262954292	0.001757145936910835	0.0016714461512486508	0.0015841415201361074	0.0014973191486738016	0.0014027595511786606	0.0012776232723258158	0.0011053904688055692	9.160737330661383e-4	7.492386468958427e-4	5.772192439040506e-4	4.194552897759479e-4	3.3099682384593365e-4	2.1835087407595161e-4	1.3720008265191396e-4	1.1095228647882279e-4	9.977171261710749e-5	8.462203745914277e-5	7.95217345667278e-5	7.183520265422434e-5	8.075252597318387e-5	9.383844046874486e-5	1.0649891627454487e-4	1.2115186608726251e-4	1.367205776552769e-4	1.505182866960993e-4	1.6102020814782187e-4	1.6748694453955053e-4	1.6935584837830047e-4	1.6690711416476924e-4	1.6214907963075362e-4
flux1:	0.6739687848383524	0.0018907735857683	0.002001257431550349	0.002065395579879761	0.0021031485758383982	0.0021387690237624373	0.0021906064606016617	0.0022650175607757234	0.0023562215287088214	0.002450696021746395	0.0025329843972396503	0.002590273511380458	0.0026148468268933816	0.0026048944679578686	0.002564267442810269	0.0025010746849356336	0.00242480393938832	0.002342624676506448	0.0022569629164187017	0.0021665177659837796	0.002070414077422497	0.001971325246422857	0.0018719093418374801	0.0017639748047024169	0.0016223414230074438	0.0014268635729848902	0.0012096315687508679	0.001015749689276163	8.123450456008805e-4	6.204260200244519e-4	5.082716345145453e-4	3.607876956916102e-4	2.4644616323578854e-4	2.02353030338845e-4	1.6610236995903585e-4	1.28440088782142e-4	1.0598753022133163e-4	8.018937076004394e-5	7.1573479518051e-5	7.064036982339401e-5	7.106264536000723e-5	7.367821834774065e-5	7.788066633031341e-5	8.232910103208323e-5	8.64655598106339e-5	8.97441723039212e-5	9.112848138150256e-5	8.994728566839742e-5	8.696396793379136e-5
flux1:	0.6742312337421057	0.0022772626644592788	0.0024008067185437676	0.0024738366622814837	0.002518259091930632	0.0025599074716606443	0.002617993071126961	0.0026990548306862795	0.002797032708246684	0.002897874241152044	0.002985495426674121	0.0030464951870065936	0.00307275285728346	0.0030623510389728653	0.003019346837002814	0.002952267019120495	0.0028710463202830413	0.0027831352774488898	0.002690939614138234	0.0025928493713123727	0.0024876418108360243	0.002378024854347565	0.0022671864483884596	0.0021470066338792576	0.0019901887192439595	0.001773199635841451	0.001529983516014971	0.001310715666335925	0.0010774969337103066	8.528544357341058e-4	7.175283812212045e-4	5.359346073294338e-4	3.887472079228405e-4	3.2639924837756727e-4	2.646060088084831e-4	2.0404814544653494e-4	1.6374038535296945e-4	1.1959555053232518e-4	9.325095720027139e-5	7.815784983941838e-5	6.639776728524965e-5	5.724810954485518e-5	5.0488655825741975e-5	4.601321993427174e-5	4.414545743134546e-5	4.4494232659121194e-5	4.5554635263852235e-5	4.5742327906521065e-5	4.4633416693281616e-5
flux1:	0.674493682645859	0.002677029208612997	0.002812336482897094	0.0028932418173343464	0.002943358832339189	0.0029898624747639237	0.0030526928275590075	0.003138591925911981	0.003241375575262191	0.003346690107467636	0.003438059549835695	0.003501684483582121	0.003529152339518534	0.003518459549472431	0.0034738027216488047	0.0034039928714362285	0.003319249969349492	0.0032271635088717255	0.003130033447709655	0.0030259152282859658	0.0029132354190191364	0.0027947073449032635	0.0026740005537940308	0.002543107787554357	0.0023728630435066694	0.0021366255111225766	0.001869948716081088	0.0016275408784630471	0.0013667137680414112	0.0011114312165226923	9.540006689442474e-4	7.396571026713154e-4	5.605550698906932e-4	4.799363433956632e-4	3.925756327344996e-4	3.0912579765692363e-4	2.507793742950291e-4	1.8835823572029543e-4	1.4439361650725143e-4	1.1527698894632556e-4	9.165142430732346e-5	7.126564610315922e-5	5.419516167060447e-5	4.144073472588737e-5	3.410812187951827e-5	3.191573217267558e-5	3.2897763771060916e-5	3.460484891268057e-5	3.549924825530146e-5
flux1:	0.6747561315496122	0.0030818932798239635	0.0032272683516581485	0.0033146495579300665	0.003369114238124908	0.0034189435553854106	0.0034846837511932046	0.0035733117924233583	0.003678682344172321	0.003786373861523769	0.003879756276363432	0.003944823147499378	0.0039729829237328046	0.003962165957171075	0.00391663826033834	0.0038453566117461887	0.0037586595532367218	0.0036641296297862803	0.003563873555175908	0.003455586614480125	0.003337342462557782	0.0032118292884947383	0.003083143678551507	0.0029434277695334554	0.0027619095977626943	0.0025091546224031225	0.0022220659299055055	0.001959287761495573	0.0016736329198554364	0.0013903893541367168	0.001212433561782166	9.672987876462859e-4	7.577809156796215e-4	6.592748984877043e-4	5.467821783327834e-4	4.408441855591383e-4	3.6461399905523905e-4	2.843047109308751e-4	2.231425431835873e-4	1.8042209887796795e-4	1.4550758077150114e-4	1.146637735925667e-4	8.816846175511235e-5	6.798894918746243e-5	5.5902192249961306e-5	5.168586682609039e-5	5.292265510821362e-5	5.635423189735946e-5	5.941528990302255e-5
flux1:	0.6750185804533655	0.0034840107659749454	0.0036374178167970497	0.0037295422310907756	0.003786683009600684	0.0038380020860863647	0.0039045426934018594	0.003993559106479821	0.00409911194893858	0.004206943595075758	0.004300503670265795	0.004365765909668931	0.004394069341186927	0.00438329547131398	0.004337707162164163	0.004266266844402609	0.00417926461567555	0.004084131055652487	0.003982693976364282	0.0038722655050212737	0.0037505667629715287	0.0036202304381196546	0.0034857206283889766	0.003339359911881491	0.0031490433130996844	0.002882883102054834	0.0025788620859701172	0.002298918770238279	0.0019917051585349407	0.0016836923461550396	0.0014872474407877096	0.0012138202352258059	9.759106170300167e-4	8.602875125443241e-4	7.235523564838921e-4	5.959275190487774e-4	5.023120902815593e-4	4.0482127071682193e-4	3.2719648653375423e-4	2.7157118331550407e-4	2.261937839669507e-4	1.859027167285575e-4	1.510847994882029e-4	1.2452491249734628e-4	1.0855217848939198e-4	1.0294977937203924e-4	1.0485989075699813e-4	1.1027748774324368e-4	1.1570583836980315e-4
flux1:	0.6752810293571188	0.0038761483458409915	0.0040352892249796695	0.004130162262060514	0.004188052349334924	0.004238791229355835	0.004303825386401686	0.004390737717430966	0.0044939614315483425	0.004599626880090357	0.004691486644649273	0.004755672250316274	0.004783555937502478	0.004772983641320575	0.004728141499304232	0.004657859352688259	0.00457221610252997	0.004478350845671832	0.0043777323370289495	0.0042672715055435155	0.004144341471091173	0.004011490803134921	0.0038734882607891355	0.0037228616420541603	0.0035264492677821685	0.0032502690319894376	0.0029331091112615518	0.0026395313471129097	0.0023144070573068694	0.0019852241794408652	0.0017727065614335264	0.0014739455123879545	0.00121013003141651	0.0010785164714117027	9.188575836999932e-4	7.707257265644479e-4	6.605582526661894e-4	5.46899484314799e-4	4.5384659054391297e-4	3.8628044446642235e-4	3.31496772663952e-4	2.8297742921518364e-4	2.4112806893236113e-4	2.0939776212169312e-4	1.9054407808316722e-4	1.8430027309026991e-4	1.8738065208872287e-4	1.9510026443170442e-4	2.0313399184953608e-4
flux1:	0.675543478260872	0.004251897397921967	0.004414303949464873	0.004509756163221846	0.0045662997513609685	0.004614243266471941	0.004675358762601524	0.004757615404269708	0.004855980113370357	0.0049571813928941805	0.00504548151056699	0.005107332956136007	0.005134233941935006	0.005124003544575727	0.005080678322270406	0.0050128227215273154	0.004930150436361706	0.004839379395838219	0.004741547975842894	0.004633154855241401	0.00451123505316624	0.00437822755814497	0.004239141446445125	0.004086728200034295	0.0038870433458300913	0.003604379007563372	0.0032780553106097976	0.0029745741634712997	0.0026354409250914715	0.0022889728321910164	0.002063085687367217	0.0017423111832590564	0.0014554562875252412	0.0013092894793220729	0.0011284122536085253	9.612973681686918e-4	8.357227093323507e-4	7.071929014115647e-4	6.000215215118242e-4	5.21719119415373e-4	4.5878855290987523e-4	4.0343593166304614e-4	3.5600100619802527e-4	3.204432384027557e-4	2.9982374000234375e-4	2.93770664644678e-4	2.985848296947586e-4	3.08971105195245e-4	3.1988303510425037e-4
flux1:	0.6758059271646253	0.004605816732908934	0.004768950223695524	0.004862733239077463	0.004915761618457775	0.004958647942491224	0.00501342762300405	0.00508851668856667	0.005179566227821175	0.005274093445052327	0.005357055211728167	0.005415369672816104	0.005440741651699762	0.005430967385877851	0.005389863636848341	0.005325605544467221	0.005247400463714094	0.005161429150160991	0.005068239898368368	0.004963916564331279	0.004845172083199627	0.004714314668271804	0.00457652975256117	0.004424805066115475	0.004224679655425761	0.003939089847611587	0.0036076204962754758	0.0032980351379711427	0.0029489140704904125	0.002589200312341987	0.0023528290874640593	0.0020136131630258806	0.001706871476356594	0.0015478407562455351	0.0013477795999170753	0.0011635018754503547	0.0010239403548818974	8.820845861498603e-4	7.623439398121986e-4	6.747160770702199e-4	6.050647383856944e-4	5.444106249814642e-4	4.929502286316606e-4	4.5500294192958834e-4	4.3381074863055926e-4	4.288437193592643e-4	4.3600551810015446e-4	4.494621454535214e-4	4.6355414071291276e-4
flux1:	0.6760683760683786	0.004933501976530333	0.005094851891937831	0.005184735506511532	0.005232105368405095	0.005267726596983257	0.005313849599811444	0.005379396966441859	0.005460838768783083	0.005546646832617442	0.005622631443113772	0.005676299519128737	0.005699629501212201	0.005690394380129267	0.005652125488673094	0.005592496794844424	0.005520084647854683	0.005440433467940822	0.005353555464520476	0.005255126413272922	0.005141559497139587	0.005015015960479879	0.004880795794291325	0.0047321303598010876	0.004534296338488807	0.004249237527929639	0.003916547476913481	0.0036045943641016963	0.00324949116565794	0.00288059357668764	0.0026366970023033857	0.0022827471996938573	0.0019594552072086744	0.0017894346247540464	0.001572483109238951	0.0013730997922164476	0.0012211994479233111	0.0010677655270655295	9.371989748943628e-4	8.418193900667445e-4	7.669968066657026e-4	7.026645694225164e-4	6.488073915056486e-4	6.099608423524112e-4	5.894305373107061e-4	5.864795414162174e-4	5.966328961059244e-4	6.135893454339536e-4	6.311835496175183e-4
flux1:	0.6763308249721318	0.005231586855687146	0.005388761668262959	0.005472624598323983	0.0055123108470740015	0.005538607894988011	0.005573944244951752	0.005627803869459736	0.005697590597756096	0.005772868191606291	0.005840429938109002	0.005888471038631158	0.005909296135852508	0.005900650709505566	0.005865721439075602	0.0058115839640246365	0.00574607827418905	0.005674032456576571	0.005594891589946155	0.00550393955932781	0.005397318080187676	0.005277030544492284	0.005148433407769674	0.005005004713642963	0.004811996710844154	0.0045307098056741	0.004200505984544985	0.0038897377092691715	0.0035325153694338693	0.0031583918818156183	0.0029098953122145854	0.0025449389308553486	0.002208512287699783	0.0020294882547288247	0.0017981208420666463	0.0015858589758161196	0.0014234386360542288	0.001260323257959292	0.0011208146803318307	0.0010193694650630577	9.409993532752767e-4	8.746541994971077e-4	8.200482426609951e-4	7.81799076273029e-4	7.631669836320085e-4	7.631648466876102e-4	7.769600616581407e-4	7.978549392430623e-4	8.192819942807009e-4
flux1:	0.6765932738758851	0.005497687626653619	0.005648491336897029	0.005724399137205847	0.005754575476124671	0.005769720464423061	0.005792412406974293	0.005832742851341518	0.005889140574901277	0.005952367253195488	0.006010297727303829	0.006051890420081888	0.006069814230977877	0.00606177977759547	0.006030577820703538	0.0059826052326448975	0.00592488156224724	0.005861459094450102	0.005791200084911143	0.005709021614723923	0.005610827300790493	0.005498457002189005	0.00537727045064386	0.005240991910154767	0.005055067605022863	0.004780483078904772	0.0044561483224621005	0.0041498292615707415	0.003794095557279528	0.003418487151087527	0.003168184582314373	0.002795859448106755	0.002449691402977045	0.0022636895947083444	0.0020204791944422457	0.0017976637561316628	0.0016266499675066013	0.0014558389726025808	0.0013093533817414126	0.001203585256662844	0.0011233123933663486	0.0010566089399250294	0.0010028703678690576	9.666740962004882e-4	9.511367784728672e-4	9.549851100368633e-4	9.730524875235891e-4	9.983139181407325e-4	0.0010238983057119912
flux1:	0.6768557227796383	0.005730305798714133	0.005872795915962603	0.005939061367257367	0.005958163603644441	0.005960624531992335	0.00596914955747024	0.005994472137438273	0.006036111156053493	0.006086099479134089	0.006133460531401773	0.006167966410455719	0.0061826742915713166	0.006175250361347551	0.006148047322827429	0.006106720804408033	0.006057408082609503	0.006003347068004965	0.005942816410705395	0.005870399232724236	0.005781798241713411	0.0056786888107157665	0.005566386449643665	0.005438858336103216	0.005261940903718721	0.0049966074616122624	0.004681118744425004	0.0043821428856778534	0.004031158463195348	0.0036574948468958146	0.0034079650304685957	0.0030317222473691596	0.0026790902674940233	0.0024881058677446327	0.0022356417477196796	0.0020046229953298673	0.001826984345526397	0.0016504901414004334	0.0014990114802007873	0.001390661677750887	0.0013100973137915358	0.0012446267211008416	0.0011932889363176927	0.0011605127371345568	0.0011491853665082051	0.001157719605044518	0.0011806413297357524	0.0012106649847020586	0.00124070782304777
flux1:	0.6771181716833916	0.005928705878265027	0.0060612307735197464	0.006116454238089422	0.006123223416833318	0.006111808041068823	0.0061050206034700735	0.006114256483419047	0.006140162569089745	0.006176083507816229	0.0062122275947312415	0.0062392076023961044	0.006250479967263039	0.006243655540286874	0.006220616665140364	0.006186233637211205	0.0061457218591256975	0.006101486595057023	0.006051235834794569	0.005989257766487717	0.0059110936908515445	0.005818257507693021	0.0057159790453014695	0.005598462701734907	0.005432107282434865	0.005178146668983086	0.004874020736212434	0.004584854892716051	0.004241465824488924	0.0038727937289641566	0.003626334433093747	0.0032493575508498592	0.0028933425215586345	0.00269927756848078	0.0024400881305960995	0.0022031720605067318	0.002020854731564792	0.001840654330976433	0.0016861238136807548	0.001576874714948699	0.001497543361804267	0.0014347825911838088	0.0013872478862811705	0.001359125845707007	0.0013530023043829143	0.0013669574012602412	0.0013952388950130242	0.0014303645377581437	0.001465124408553198
flux1:	0.6773806205871449	0.0060927841818414815	0.006214000073202738	0.006257089638329063	0.006250594438580029	0.006224472586893405	0.0062016237642967525	0.006194109400826208	0.006203715032833058	0.006225106301516859	0.006249683816455179	0.006268906408839068	0.006276629126096332	0.006270396072641028	0.006251597001076812	0.006224290798745337	0.006192752663444788	0.0061585557910660265	0.00611886242100709	0.00606770918207506	0.006000516200677243	0.005918641939392666	0.005827195062516476	0.005720609363180698	0.005565993035861348	0.005325081059388736	0.005034347976136248	0.004757001284636198	0.004423597837205062	0.004062533893809117	0.003821116729171257	0.0034462604588193987	0.0030896818609290146	0.002894292886990716	0.002630777488173366	0.002390163145211925	0.0022050315410355884	0.00202300882501408	0.0018672673448322746	0.0017586891986749124	0.001681979803824135	0.0016232457121980123	0.001580741953612522	0.0015583349773273228	0.0015582516702853152	0.0015782301325574862	0.0016122723170016217	0.0016527600153645608	0.0016924326818461575
flux1:	0.6776430694908981	0.006222942249802528	0.0063318121485445335	0.006361985480155265	0.006341625463763379	0.006300331201375574	0.006261067668931527	0.0062365499747099595	0.006229686853066865	0.006236445188892264	0.006249399318136981	0.006260840356592975	0.006265011353895154	0.006259378484993551	0.006244826530729155	0.0062245938218698175	0.006202016529087586	0.006177853079774358	0.006148754693113273	0.006108552273635382	0.006052584240270582	0.005982061666816194	0.005901942155599393	0.005806879051362807	0.005664811610794071	0.005438183136846532	0.005162385875957709	0.004898404279059848	0.00457690547583512	0.00422561373276723	0.003990860231833361	0.0036206103725238805	0.003265979679142153	0.0030708380699411295	0.002805211408294068	0.0025629383569734233	0.0023767243270189733	0.002194619988832812	0.0020393579927652787	0.0019328629378497484	0.0018599873875230922	0.0018063983066351978	0.0017699430414660506	0.0017541056113468331	0.001760710983413526	0.0017871550888387433	0.001827229178236676	0.0018732365898110007	0.001917934760117593
flux1:	0.6779055183946514	0.006319974658771011	0.0064157531405147	0.006432524576176182	0.006398017573072046	0.006341434377485863	0.006285779793506335	0.006244394003967834	0.00622126953080032	0.006213629070094561	0.006215179533392989	0.006219014269331356	0.006219745601132712	0.0062147514367056665	0.006204408453618768	0.006191140545990436	0.006177363174687751	0.006163051434569782	0.006144387764036555	0.006115043872261502	0.006070313897053837	0.006011270614952184	0.005942695640241106	0.0058594500846974535	0.005730401285559779	0.005518875112652195	0.005259091340009419	0.005009573913901282	0.004701435551780584	0.004361627945606388	0.004134805938827725	0.0037712606640780202	0.0034207539215475964	0.0032272204779511455	0.0029614720990068116	0.0027193806536030705	0.002533644177964079	0.002353016310463554	0.002199734090036468	0.0020965402735255126	0.002028501787209966	0.001980948907302361	0.0019513229946350496	0.0019426787112934586	0.0019564103092195766	0.001989580268323464	0.0020358067954675783	0.002087369113976442	0.002137103650502242
flux1:	0.6781679672984047	0.006384976796262872	0.006467185296478264	0.006470342634479284	0.006421700592145746	0.006350033825986798	0.00627835687002812	0.006220591169639013	0.006181752536963172	0.006160252226609628	0.006150869873607809	0.006147457827565005	0.006144972727008822	0.006140695216561665	0.006134499101416794	0.006128013180799187	0.006122764920049916	0.006117988852353771	0.0061094461111626695	0.006090694930797728	0.006057019593991431	0.006009363881142934	0.005952312764406865	0.005880921551010921	0.0057650595527312595	0.00556907790628157	0.005325958798848446	0.005091591478203667	0.004797833746037732	0.004470790432208522	0.004252828355697808	0.003897699565309926	0.003553148818198755	0.0033623629505808803	0.0030982332255355266	0.002857939078314967	0.002674042328405347	0.002496239798396178	0.0023462203784707703	0.002247328232289996	0.0021849015471791054	0.0021440318340861385	0.002121764182946486	0.002120691596755469	0.002141762184048808	0.002181721818702405	0.0022340555262382092	0.0022910697281236726	0.002345733847490904
flux1:	0.6784304162021579	0.006419274110233567	0.006487671527469045	0.006477247154502502	0.006414745087228005	0.006328486463367928	0.006241460220583196	0.0061681116381080954	0.006114401581529322	0.006079844948703646	0.00606021954191863	0.0060500834259386614	0.006044708210596998	0.006041270004056989	0.006039152272459416	0.006039219045804344	0.006042154031317039	0.006046502521573271	0.0060476549935459655	0.006039099971583105	0.00601614270911955	0.00597960687437463	0.005933863758399622	0.005874147833327407	0.005771383411063483	0.005591060360806757	0.005364880699436195	0.00514598225826834	0.0048672321311402445	0.004553837585050429	0.004345353299474382	0.003999985489009046	0.003662887471226919	0.0034757703600928336	0.003214742953061134	0.0029776267038554424	0.002796722234494387	0.0026228719108982645	0.0024771676973096082	0.0023833494553396747	0.0023270737934766345	0.002293285352666363	0.0022786496271732888	0.002285279237709029	0.002313672959005467	0.002360284082843603	0.002418506062604941	0.0024807209718101632	0.002540078970947607
flux1:	0.6786928651059112	0.006424371030011275	0.006478923827377874	0.006455164332173265	0.006379306625549296	0.006279195080185245	0.006177752260340176	0.006089878190592019	0.006022386373652465	0.005975796963133773	0.005946800577254597	0.005930600649929219	0.005922751749861089	0.0059203201795410484	0.005922217778374019	0.005928582875433953	0.005939308397972272	0.005952307698198676	0.005962652683012911	0.005963803217496231	0.005951112508819591	0.005925292201326607	0.005890485975280891	0.0058420915351452985	0.005752123149990705	0.005587296541923665	0.005378010442663034	0.005174585514150584	0.00491112870781086	0.004611918977721791	0.004413259044314507	0.004078662173867657	0.003750201613628515	0.0035674716320484496	0.003310781141773355	0.0030779920231805286	0.002901024610140592	0.0027320322923918947	0.002591465467263141	0.0025032678874635362	0.0024534526487337027	0.002426902489890358	0.0024199257819601753	0.0024341483270491453	0.0024696272632834986	0.0025225534027756742	0.002586271435147179	0.0026532848128974435	0.002716966664262259
flux1:	0.6789553140096645	0.006401915520806471	0.006442770421637989	0.006406107831397898	0.006317595240263617	0.006204577801042387	0.006089865536333626	0.005988734596638976	0.005908748067340284	0.005851323503869366	0.005813971838181486	0.005792477205016857	0.005782643981846099	0.005781425595434158	0.005787286056901103	0.005799683717420456	0.005817779929801847	0.00583891716927259	0.0058579009517864674	0.005868200430160964	0.005865239978123233	0.005849626388336602	0.0058252646235260105	0.0057876995701569125	0.005710055455937583	0.005560337823764558	0.0053676351947600405	0.0051794295752478105	0.004931267010941669	0.004646483424836632	0.004457768585983568	0.004134660813879486	0.0038157448783419463	0.0036379426903521105	0.0033865949691779702	0.0031590669087009533	0.0029867873648343484	0.002823351040498279	0.0026885265070094077	0.002606285632654087	0.002563027687542566	0.002543650848971576	0.0025441334126487	0.0025656187495024874	0.0026077394661535008	0.0026664588982899602	0.0027351163624148188	0.002806379741605308	0.0028738825229261944
flux1:	0.6792177629134177	0.006353674200368377	0.006381135217129533	0.0063321617013793905	0.00623186114939341	0.0061070562191099685	0.00598039309711548	0.0058674380522526605	0.005776393403140244	0.005709460448896128	0.005664874039875922	0.005638932421466668	0.005627656798717684	0.0056278869751507634	0.005637667024490043	0.005655825873008016	0.005680856603255992	0.005709593853562258	0.005736628066661968	0.005755472444189946	0.00576164228588036	0.005755645905269744	0.0057411412154470326	0.005713805068440868	0.005647879869802202	0.0055127050532987835	0.005336065004431782	0.005162619348022353	0.004929523704429066	0.004659168649094027	0.004480341462227008	0.0041691973823842175	0.003860497289113652	0.0036880174098353367	0.003442819163567497	0.0032212963612792828	0.003054284686453793	0.0028969176873092357	0.0027682463096208427	0.0026921121029480225	0.002655322604468751	0.0026428606913089675	0.0026504049883539584	0.0026786300836065106	0.0027267690328162614	0.0027905964067788365	0.002863489460163997	0.0029383208271106546	0.003009017418624363
flux1:	0.679480211817171	0.006281513019029778	0.006296023192665327	0.006235469760474889	0.006124387758233798	0.005989051973047564	0.005851888756691972	0.005728663148022712	0.005628102080740706	0.0055530743573515146	0.005502441262570369	0.005472948663107545	0.005460802845769939	0.005462731628400751	0.005476390274656679	0.005500032162620599	0.005531547810092239	0.005567327686024381	0.005601797005418431	0.005628544731157664	0.005643193870917465	0.005646160137353895	0.0056408489937819425	0.005623055886714904	0.005568140827234618	0.005446804441938879	0.005285543210009031	0.005126242308614797	0.0049078111830718005	0.004651702198036916	0.004482573296934635	0.004183673477416635	0.0038856691660941103	0.003718794466262024	0.0034803882242180357	0.0032654567702348402	0.00310415133306813	0.0029532121944274873	0.002830941286817831	0.002760909221660394	0.00273034713812278	0.0027243836282519547	0.002738430257788271	0.002772714146030146	0.002826100128040737	0.0028942152686383064	0.0029705173119861823	0.003048121064747437	0.0031212759197659285
flux1:	0.6797426607209243	0.006187379425290229	0.00618950651394366	0.006118225115631257	0.005997484493722506	0.005852983187012956	0.005706867568986191	0.005575006655768276	0.005466535761251297	0.005384875111848014	0.005329416186862109	0.005297287726576308	0.005284851418777799	0.005288727127799244	0.005306214961777154	0.005335048765678456	0.005372583315932101	0.005414828245484889	0.005456091565714652	0.00549006692479348	0.005512499390748837	0.005523717885267614	0.00552687324096634	0.005517868910434199	0.005473175752642652	0.005364868998427755	0.005218181263400514	0.005072297247014739	0.004868000549060353	0.004625819805417254	0.004466110010775249	0.004179588132899897	0.0038926121265850234	0.003731547822044964	0.003500448288445872	0.003292570080008054	0.003137299266458469	0.002993024721728758	0.0028772723122128955	0.002813218609914287	0.0027885277882935943	0.0027885270539603343	0.0028083947154714352	0.0028479378390571476	0.0029056892408500018	0.002977171185914971	0.00305596302430178	0.003135455994384058	0.003210247147653726
flux1:	0.6800051096246775	0.006073283356597499	0.006063707960574145	0.005982655660474458	0.005853474536945737	0.005701255021379456	0.005547799925546148	0.005408985742538805	0.00529424058793951	0.005207422465678675	0.005148359935374255	0.005114502887011405	0.005102341405003688	0.005108393788552771	0.00512964059427589	0.005163353382052766	0.005206418190778815	0.005254526153797141	0.005301914097668155	0.0053424067853908	0.0053718838105450365	0.005390593512508905	0.005401433445615603	0.005400407991979608	0.005365087999515046	0.0052689253778550925	0.005135918953475701	0.005002647782969629	0.004811868079843087	0.004583205235632281	0.004432581595428954	0.004158466261425678	0.0038827434161008974	0.0037276474914487577	0.003504275639560934	0.003303821012173615	0.003154833925301871	0.0030173715252354173	0.00290816089961568	0.0028498780753801207	0.002830624620125	0.002835971548193229	0.002860898067671009	0.0029048232285317156	0.0029659874985494914	0.003039851471470588	0.0031201551371847548	0.003200596937655252	0.0032761428476025924
flux1:	0.6802675585284308	0.005941275939668928	0.005920780257947845	0.005831003849865921	0.005694675406932022	0.005536241874364775	0.005377096348970358	0.005233026195676593	0.005113639337566944	0.005023122185567492	0.004961651865124471	0.0049269416813606075	0.00491558620875038	0.00492401084290537	0.004948913664436365	0.004987161734527038	0.005035238849784059	0.005088578513016484	0.005141390267759522	0.005187654184017496	0.005223395433914993	0.005248788809434792	0.005266483703267858	0.005272582275680698	0.005245741903994821	0.005160784115221182	0.005040508779525317	0.004919000227202023	0.004741065720195162	0.004525453059742419	0.004383557763551134	0.004121806975535898	0.0038574876453519188	0.003708495363097987	0.00349320734663835	0.003300483378072847	0.0031579766945444613	0.003027414002459728	0.002924705411848511	0.0028719351513348205	0.00285764223223594	0.002867679597488769	0.0028968612378347126	0.002944253491979773	0.003007846308489087	0.003083081214156148	0.003163895188358291	0.003244320817489275	0.003319710221517374
flux1:	0.6805300074321841	0.005793426136878692	0.005762881701353344	0.005665501279705411	0.00552337300924407	0.00536026184913858	0.005197083512660514	0.005049441036531776	0.004927013378713243	0.004834211734641024	0.004771479005456959	0.004736738864285434	0.004726669830619635	0.004737615205716115	0.00476602872449132	0.004808430710877202	0.004860968160507197	0.004918875967585132	0.004976378063483087	0.00502763195557177	0.005068818401037582	0.005100046821927176	0.005123727381816718	0.005136060829167209	0.0051167759421590076	0.00504204951404998	0.004933521154092512	0.004822903015108562	0.004657113557098483	0.004454053148628254	0.0043205250408802605	0.004071052343002701	0.0038182374728674717	0.0036754785185297636	0.003468587438477257	0.00328385973398434	0.0031479986255888485	0.0030243867211316037	0.0029281038393648394	0.002880564880139559	0.0028707427010949004	0.0028848040020925604	0.002917430742729145	0.002967373927042714	0.0030324157663539457	0.0031080199327437564	0.003188353518574528	0.0032678060462884542	0.003342128798185896
flux1:	0.6807924563359373	0.005631796513482209	0.005592149743667382	0.0054883402279639676	0.005341791735886909	0.00517554641710896	0.005009974659927128	0.004860402834265028	0.00473647778694303	0.004642738787856766	0.004579818281689322	0.004545802429815035	0.004537436650610628	0.0045509949418844325	0.004582725485789147	0.004628859100410121	0.0046852698753401326	0.004747050902230822	0.004808479777668353	0.004863911590627258	0.004909691877891955	0.004945874163136613	0.00497464193764473	0.004992298964521713	0.0049796290639614925	0.004914144157469782	0.004816365460379591	0.004715763003177833	0.004561410030782653	0.0043703933152768135	0.004244882369205759	0.004007574579533239	0.00376633225710809	0.0036299400447073263	0.003431729683645593	0.003255236479462249	0.0031261684672320798	0.0030095384637018534	0.002919588096105607	0.002876997637981577	0.002871167103016559	0.0028886033161466306	0.002923888446926329	0.002975496586554006	0.00304104485276836	0.0031160580936221687	0.003194962941106933	0.0032725242412541366	0.0033449011189677857
flux1:	0.6810549052396906	0.005458419725103853	0.0054106748398745266	0.0053016451318323625	0.005152064228502743	0.004984209449318044	0.0048178390515661125	0.004667914686533019	0.004543954791909113	0.004450537827275152	0.004388416701882948	0.004355797657310837	0.004349479500839577	0.0043656814947389605	0.004400485328402514	0.004449888515005917	0.00450955408526185	0.0045744875148731835	0.004639056722828376	0.00469783251855418	0.004747333700298161	0.00478756861707416	0.004820509813274291	0.0048425714350946725	0.004835574818213528	0.00477834226167683	0.004690320969192904	0.004598872652243466	0.004455254108564717	0.004275774828886547	0.00415795040356145	0.0039326776507553046	0.003703051588393214	0.0035731651726107114	0.003383895847956634	0.0032158543314121197	0.003093715917899111	0.002984088213127778	0.0029003727457645153	0.0028624608296038993	0.002860170310071315	0.002880369839881083	0.0029175729700895905	0.0029700154881969767	0.003035190957419765	0.003108721545222353	0.0031853187621463815	0.0032601365956223274	0.0033297463021793585
flux1:	0.6813173541434439	0.005275277255935193	0.0052204768040201785	0.0051074469697572	0.004956204455566249	0.004788219889841881	0.004622575250666542	0.0044737850968668245	0.004351151074713438	0.00425921047829661	0.004198775154217476	0.004168134649202863	0.004164131141703488	0.004182945262297767	0.004220531120755907	0.004272707573260464	0.004334985855191407	0.004402334945753677	0.004469246844682236	0.004530524122650252	0.004582866583531958	0.0046262491412468465	0.004662451592343365	0.0046880078688612044	0.004685757946402728	0.004635805998907882	0.0045565713664022876	0.0044734416896095065	0.0043398730018404975	0.004171434684703662	0.004060988667926687	0.003847608025707435	0.0036296191991647964	0.003506378997344155	0.003326286561906964	0.003166892256972943	0.003051809050163802	0.0029491959450231066	0.0028716189439816613	0.002838136092556408	0.0028389715079431403	0.0028613733935425	0.002899816720548533	0.0029523370645420572	0.003016344037305067	0.0030875897709837885	0.0031610916019081435	0.0032324018420991775	0.003298503825525474
flux1:	0.6815798030471971	0.005084281491241271	0.0050234853691012195	0.004907662833199596	0.004756086965149323	0.004589381474127721	0.004425892127083645	0.004279611021584277	0.0041595434677721855	0.004070114291871201	0.004012140534062226	0.003983963944457744	0.003982463433626022	0.004003798365665972	0.004043833603405714	0.004098261897045002	0.0041624988059358	0.0042315243958644284	0.004299985308260789	0.004362929682313605	0.0044172452065746924	0.004462885711044055	0.004501458047588541	0.004529626351225092	0.004531228711861558	0.004487619489802921	0.004416237172685931	0.00434062727649939	0.004216449296986567	0.004058568622590226	0.003955214680330257	0.0037535690293635997	0.0035472122056035105	0.0034307512442708675	0.0032600408860766284	0.0031094616762443144	0.0030015433762395	0.0029059463932543704	0.0028344124988014746	0.0028051315992248145	0.002808720672330657	0.0028328217507805954	0.002871900068396659	0.0029238279870404727	0.0029859681462968742	0.003054231289473742	0.003123956923130949	0.0031911002664196508	0.0032530524861702076
flux1:	0.6818422519509504	0.004887261556463731	0.0048215257645608705	0.004704081870540015	0.00455343385684007	0.004389321385473827	0.004229299795525868	0.004086771569783475	0.003970375739371436	0.00388436276794176	0.0038295090126684726	0.003804182931028102	0.0038052967276563914	0.0038290068225732272	0.0038711261413487425	0.003927271240458418	0.003992814429389858	0.00406279046037876	0.0041320277032199735	0.004195831293568029	0.004251282618307368	0.004298326863064616	0.0043384183893397385	0.004368361957949475	0.004372971276012011	0.004334816315529156	0.004270401549355145	0.004201557902033143	0.004086142498879189	0.003938349861295252	0.0038418200018633737	0.0036517338474619703	0.003456970959670201	0.003347403588764826	0.0031862404071654636	0.003044607189885034	0.002943939198063859	0.0028553428457104174	0.00278975357768738	0.002764467432661685	0.0027704794027665863	0.002795836563574983	0.0028350219475479295	0.002885780130741977	0.0029454605964014673	0.003010156973026446	0.0030755425655573125	0.0031379756030390214	0.003195246891490742
flux1:	0.6821047008547036	0.004685952687055614	0.0046163091858259465	0.004498357569660397	0.004349809531337481	0.004189488008666454	0.004034110751096158	0.0038964327171119237	0.0037846668988278168	0.0037028370985599125	0.0036516409276908727	0.0036294534926118185	0.0036332198154485035	0.003659112323325198	0.0037029278584943836	0.0037602535543300583	0.00382646671668622	0.003896696027957571	0.003965974984086275	0.004029874638605383	0.004085674585646989	0.0041333233158171116	0.004174142869781548	0.0042050881703110336	0.004211923797142919	0.004178397951267185	0.004120126667428561	0.004057347954253705	0.003950101716999055	0.0038119401304513648	0.003721979686909234	0.0035432535548452987	0.0033600058410845116	0.0032574158128358946	0.0031059141782957744	0.002973310245979379	0.002879943763428987	0.0027983076023566393	0.002738554871485969	0.0027170710303461073	0.0027252132830157603	0.0027514421465536557	0.002790284499707406	0.0028393905859104966	0.0028961269926026873	0.0029567899017923	0.00301739331587797	0.003074694287562261	0.003126871421821787
flux1:	0.6823671497584569	0.004481988370097947	0.004409427248250307	0.004292005300052052	0.004146621968267307	0.003991156382742476	0.003841449687511458	0.0037095614338061413	0.003603229364805282	0.003526207935921189	0.003479085579524598	0.003460229166156908	0.003466618721085685	0.003494461913129355	0.003539573498478418	0.0035975543921973083	0.0036638305879657046	0.003733659332422536	0.0038022988353095147	0.003865592396350154	0.003921020777836002	0.003968546669190112	0.004009378848076334	0.004040630344428179	0.004048989420532373	0.00401934223649179	0.003966459692525963	0.003909101879128898	0.003809468235409386	0.003680491519751429	0.003596853493922798	0.00342925826956235	0.0032573988299827994	0.003161828366707705	0.0030200418528903063	0.002896492904903468	0.0028104352426325703	0.0027356859507631473	0.0026816449749180165	0.002663779393079469	0.0026737924120225783	0.002700563743210919	0.0027386884196126844	0.002785753477983341	0.0028391690635249604	0.002895448887650827	0.0029509499087284514	0.003002819771604846	0.0030496097279281704
flux1:	0.6826295986622102	0.004276894227482432	0.004202349050787514	0.004086403367671616	0.003945128411272319	0.003795438884448658	0.003652269231372843	0.0035269462238705484	0.0034266938224354103	0.003354963904058883	0.003312212608414995	0.003296788505322664	0.0033057111169335954	0.0033352425187709207	0.0033812471729629226	0.0034393791022907395	0.0035051518988018305	0.0035739812929386676	0.003641365974233231	0.0037034251920920087	0.003757842076349157	0.003804602864798847	0.003844820369149279	0.00387577159625694	0.003885038742397783	0.003858602615720599	0.0038104292071923745	0.003757908704993508	0.0036653686489227905	0.0035451395733722	0.0034675790998097097	0.0033108513314841297	0.0031501993498109465	0.003061640401966914	0.00292955368523899	0.0028150199646574227	0.00273622645508108	0.0026682512298995273	0.0026197742446379363	0.002605345064972	0.0026169968827162954	0.0026440318577014292	0.0026811354510159653	0.002725859980988055	0.002775681672426475	0.0028273421057589112	0.002877539000225972	0.0029237985998305633	0.0029650266816508694
flux1:	0.6828920475659634	0.004072082627991633	0.003996419390367309	0.0038827956454815056	0.0037464430368406116	0.0036032982561300057	0.0034673682981402466	0.0033492204495819446	0.0032555368996485543	0.003189442832127116	0.0031512458707010364	0.003139270604852239	0.0031505824557472853	0.0031815166517592075	0.0032280166669119703	0.0032858248955187444	0.0033505765955769433	0.003417871236878682	0.0034834600314312325	0.003543739287006484	0.0035965937844560894	0.0036420407522231462	0.003681112137688401	0.003711252447947192	0.0037209054707533235	0.003697100173555976	0.0036530342911427747	0.0036048291950948968	0.003518900806133011	0.003406989619824081	0.003335259119869842	0.0031890979384409787	0.003039415338905754	0.0029578037491650093	0.002835327389290209	0.0027296989032347205	0.0026580673607611294	0.0025967095305629716	0.0025536212444238603	0.0025424436215376344	0.002555524614109977	0.00258258976063325	0.002618434896369832	0.0026606032049367777	0.0027066555652896125	0.002753567315025429	0.0027983705641028596	0.002838954718379641	0.002874559329512307
flux1:	0.6831544964697167	0.003868847290190892	0.0037928569417726116	0.003682294113262375	0.003551544443408281	0.003415560332302331	0.0032874099902839926	0.0031768850036562896	0.0030901079586107753	0.0030298618374058625	0.0029962958767774505	0.0029877088894718867	0.0030012200752441587	0.003033255809639217	0.003079865193601148	0.0031369101413285657	0.0032001768949674043	0.0032654694455322045	0.0033288000412032706	0.003386840654781061	0.0034376750129981428	0.0034813566617766605	0.0035188493725895977	0.003547766237293711	0.0035573777305686967	0.0035357112838052345	0.003495229325175507	0.003450878794531518	0.0033711157561394263	0.00326709931499092	0.0032009447326030727	0.003065010697580887	0.0029260015465831356	0.002851214369968485	0.0027381828997458287	0.00264127812377471	0.0025766463340673885	0.0025217035687191613	0.002483798838335309	0.00247568131790113	0.0024899998305747528	0.0025169021365915403	0.002551311819858244	0.0025907853966300872	0.002632983101435297	0.0026751157564345422	0.0027145396761884153	0.002749488896555705	0.0027795136989116035
flux1:	0.68341694537347	0.003668357583821805	0.003592751749204401	0.003485880257095401	0.003361281493159695	0.0032329245820526503	0.0031129367731088497	0.003010327743940374	0.002930652175393491	0.0028763432771910756	0.0028473877482598185	0.0028420601596394735	0.0028575424028831333	0.0028903689394405695	0.00293671829262664	0.0029925989905683413	0.0030539730482540862	0.003116865582989876	0.0031775551306306997	0.003232985586089164	0.003281434950604698	0.003322996252042199	0.0033585753330592602	0.003385952552547863	0.0033951877004974795	0.00337525392190302	0.0033379078019197144	0.003297009777861425	0.0032229991572398854	0.003126460686485063	0.0030656190348608997	0.0029395349386661567	0.0028108475128381617	0.002742703360708603	0.002638876688012734	0.0025504446613723365	0.0024925909541143997	0.0024438160481482962	0.0024108598186341683	0.0024056024108415415	0.0024209813832402876	0.0024475637781769173	0.0024804155812801465	0.002517125852872312	0.0025554651570883036	0.0025928777357799816	0.0026270305309728727	0.002656480967497093	0.0026810650593877866
flux1:	0.6836793942772232	0.003471652738226925	0.0033970620176321815	0.003294405064174591	0.003176376963999146	0.003055971637351447	0.002944381825332723	0.002849838352176119	0.002777328388007367	0.0027289349316332733	0.0027044830063264976	0.002702227227085749	0.002719421687840191	0.0027527245562192744	0.00279846469506495	0.0028528204339489677	0.002911950123328561	0.0029721127955031445	0.003029855575153355	0.003082388392854145	0.003128177006971721	0.003167355028978704	0.0032007782930471218	0.00322639082033146	0.003235002040743574	0.0032164753826736175	0.003181888057741153	0.003144095622701825	0.0030754552146254814	0.002985984632187138	0.002930182935425268	0.0028135363982542726	0.0026947675647816115	0.0026330295780866565	0.0025380973829555137	0.0024578227340280308	0.0024064693614883922	0.002363573259407775	0.0023353024910232455	0.002332696291522417	0.0023489708158713424	0.002375108019729899	0.0024063281943685296	0.002440268850228705	0.0024748183301394667	0.002507648855910429	0.002536721502342911	0.002560893557462275	0.002580260181418591
flux1:	0.6839418431809765	0.003279636603248677	0.0032066107870296024	0.0031085881063680878	0.0029974293899471295	0.0028851680523797455	0.0027820766719475307	0.002695618597897694	0.002630221591423879	0.002587624225953592	0.0025674949657485658	0.002568074918320376	0.002586700078970085	0.002620166410447622	0.0026649711542687813	0.0027174819237087435	0.002774070081690599	0.002831237928428217	0.002885800859117277	0.002935227061414336	0.002978161897322636	0.003014778815644529	0.003045889438306331	0.003069595711782894	0.003077414971509811	0.0030600434222087442	0.003027903026354838	0.002992919782367315	0.002929295327536804	0.002846489993055945	0.0027954455809293985	0.0026877931489307717	0.002578494551154696	0.0025228754732340803	0.0024364640805670823	0.002363974308879287	0.0023187931355475775	0.0022814497007858058	0.0022575768125592407	0.0022574048512175493	0.002274420466383771	0.002300015093046565	0.00232957258351664	0.0023607915525208968	0.002391682294656342	0.0024201366379178234	0.002444390881199055	0.0024635768289921365	0.002478021008212272
flux1:	0.6842042920847298	0.0030930738842954936	0.003022083487238867	0.0029290167656841767	0.002824914177361429	0.002720869393884051	0.0026262561934276424	0.002547789083528893	0.002489351133225517	0.0024523475249320264	0.0024362987513306274	0.002439440450562597	0.002459200041627759	0.0024925236824084687	0.0025360922005658896	0.0025864784932641484	0.0026402800637614285	0.0026942487623633515	0.0027454656462803113	0.0027916477760385966	0.002831610609130956	0.0028655651269795966	0.002894282651895861	0.0029160153600529355	0.0029229450404203907	0.002906541885768917	0.002876595062491719	0.0028441699261216153	0.002785232476605841	0.0027086982150941693	0.002662120222931361	0.002562992629215158	0.0024626781285929616	0.002412846922353072	0.0023345280395877417	0.002269402317713035	0.002230022223919313	0.0021978742093080564	0.0021780915125614543	0.0021801304489918972	0.0021977419394116527	0.002222720726037126	0.0022506210418764094	0.002279212168113676	0.002306627537685425	0.002330967722192825	0.0023507234376219984	0.0023652743348948468	0.0023751497718610317
flux1:	0.684466740988483	0.002912588832659612	0.0028440275221157207	0.0027561469054106194	0.0026591854425006976	0.002563323230456411	0.002477062676348228	0.002406394205544201	0.0023546763889936524	0.002322996300733862	0.0023107377388689133	0.002316139959903402	0.0023367308422908356	0.0023696173486167766	0.002411676348255613	0.002459698761189352	0.0025105181141001124	0.0025611393457531206	0.002608904590954178	0.0026517691025878865	0.0026887078982730985	0.0027199659507875893	0.002746276553106741	0.002766032646431452	0.00277203575119731	0.0027564708984060475	0.002728515820166155	0.0026984375993509293	0.0026438812240887496	0.0025732334884221394	0.002530825331057216	0.002439733572922928	0.0023478874388655514	0.002303476943632905	0.002232777648722909	0.002174556463749355	0.0021405718592192105	0.0021132375868441614	0.00209722223005967	0.0021012445431679763	0.0021193150511250487	0.0021436251399003245	0.002169904097446912	0.0021959985995819897	0.002220163744663869	0.0022406959349590846	0.0022563181099568225	0.002266630292699736	0.0022723358502872186
flux1:	0.6847291898922363	0.002738667207404993	0.0026728548986264204	0.0025903061985327685	0.0025004799747330407	0.002412673605962938	0.0023345506480669546	0.0022714071993435144	0.0022261018740925196	0.002199422183828363	0.0021906284471873844	0.0021979731850769162	0.0022190930349859092	0.0022512645342440242	0.0022915704003064643	0.0023370292583945323	0.002384717557013987	0.002431894399135846	0.0024761567298475424	0.002515686335625854	0.002549606575645489	0.0025781919535486043	0.002602138583696385	0.002619969155791621	0.0026250594797574602	0.002610250868356936	0.0025841302962519744	0.002556222341000061	0.002505762258618835	0.0024406273267903204	0.0024020898594889553	0.00231853176591595	0.0022346171920054132	0.0021952324023071673	0.002131645819574181	0.0020798409038320586	0.0020508208057680747	0.0020279011658580785	0.002015320225830369	0.002021096628037406	0.0020394969653816522	0.002063102250904148	0.0020878196794916937	0.002111577552093944	0.00213274886208329	0.002149811306733263	0.0021616969634674207	0.0021681984706650014	0.002170164585143867
flux1:	0.6849916387959896	0.0025716619756656024	0.002508848541686752	0.0024317009339710318	0.002348924333382246	0.0022689681920640527	0.0021986938628884498	0.002142736780311265	0.0021034834142193383	0.002081442591015862	0.002075765606458718	0.002084728018424653	0.0021060825966590637	0.0021372823797075817	0.0021756232084059446	0.002218358225110361	0.0022628109330023252	0.0023064934532220733	0.0023472498618342433	0.00238347615327215	0.002414432457951572	0.002440417716943766	0.00246209049965398	0.002478090937772478	0.0024823236012471686	0.0024682290192677924	0.0024438236057332248	0.002417938728830323	0.00237130984585423	0.0023113259839588865	0.0022763610377195057	0.0021998280322142487	0.002123295656496917	0.0020885222933423406	0.0020315184735509167	0.0019856226294062748	0.00196111985202266	0.001942205342852048	0.0019327208308540275	0.0019400227388843621	0.0019586308651562776	0.0019815085035762626	0.002004742096807846	0.002026343689894191	0.0020447984959849307	0.0020587497667699495	0.0020673152077334803	0.0020704525355559485	0.002069127958838753
flux1:	0.6852540876997428	0.0024118027587498184	0.0023521724089359203	0.002280426536190665	0.002204545453040028	0.0021321686460168843	0.00206939511646786	0.002020236193594208	0.001986636297931053	0.0019688479334444373	0.0019659284504164563	0.001976185977018156	0.0019974957256817514	0.0020274923503323973	0.002063689688485038	0.002103579514292711	0.002144733945613856	0.002184914968245207	0.0022222049485692698	0.002255201385710244	0.0022832895534052717	0.002306787345245567	0.002326314395465459	0.0023406150014497144	0.002344077553858062	0.0023306869860785016	0.0023079088965186215	0.002283924663036152	0.002240880406151726	0.0021856989568879662	0.0021540129420875615	0.0020839967374710255	0.0020142929300491406	0.001983706041420701	0.0019327426450140895	0.0018922392080268635	0.0018717993093556671	0.001856476931656074	0.0018497505994601194	0.0018583525812125507	0.0018770532720839338	0.0018991904982508768	0.0019210300434033178	0.001940668107471109	0.001956694958724633	0.001967902868422303	0.0019735716700726587	0.0019737973015474908	0.001969636607789388
flux1:	0.6855165366034961	0.0022592085545524794	0.0022028849570545936	0.0021364813931784208	0.0020672844218023313	0.002002163931176219	0.0019464987528557247	0.0019037146454960428	0.0018753454828022312	0.001861410557237618	0.0018608884428472482	0.001872128834889727	0.00189313454495911	0.001921725200310311	0.001955635244252453	0.001992596671602637	0.0020304293876698245	0.0020671402859712058	0.0021010402534769575	0.0021309154661732885	0.0021562648951339186	0.002177419705151686	0.0021949583817900283	0.0022077155233415154	0.0022105196659562023	0.0021978481627176086	0.0021766350101053624	0.0021544494138516328	0.0021147606931500537	0.002064047067125191	0.002035354376223486	0.001971353366676734	0.0019079281060175595	0.0018811004683880043	0.0018356329243923832	0.0018000047073868397	0.0017831744265127839	0.0017710343002254726	0.0017667322052245026	0.0017764143765593755	0.001795099125197203	0.001816490526677323	0.0018370327479059105	0.0018549052356963442	0.0018687950853505332	0.0018776266635430663	0.0018808188382688465	0.0018785799907060378	0.0018720322836413275
flux1:	0.6857789855072494	0.0021139028629498274	0.0020609550278585884	0.0019997830309865963	0.001937012471890135	0.0018787856725020642	0.001829804995815235	0.001792950324461375	0.0017693771457831457	0.0017588947868330564	0.001760417878492325	0.0017723459137205166	0.001792813250708988	0.0018198261631752416	0.0018513401907663846	0.0018853267925848071	0.001919850643013188	0.0019531569897929804	0.0019837747556377705	0.0020106660470372174	0.002033432445243868	0.0020524126648241436	0.002068141228649505	0.002079529012848992	0.002081802905617381	0.0020698838932410417	0.0020501929508624068	0.002029720443955106	0.001993174578323621	0.001946609131090183	0.001920635132115478	0.001862160275777376	0.0018044744648412453	0.0017809845664906163	0.0017404754408815205	0.0017092130505501795	0.001695548036351936	0.001686189624082242	0.0016839864381363603	0.0016945367986836777	0.0017131039728999872	0.00173374932566733	0.0017530935269747206	0.0017693973942236527	0.0017814359790079787	0.001788248826857381	0.0017893715102627224	0.0017851004813920909	0.0017765996872506867
flux1:	0.6860414344110026	0.001975830080854095	0.001926278909177609	0.0018701853107093854	0.0018135478125381938	0.0017618241659846802	0.0017190847461311673	0.0016877037040499683	0.0016684903394383421	0.0016610669109808059	0.00166429827869646	0.0016766410323235583	0.0016963637880382783	0.001721659533739957	0.0017507034299592949	0.0017817034951813713	0.0018129641801563577	0.0018429611522909587	0.00187043036304932	0.001894497337294415	0.001914855653574554	0.0019318459447153656	0.001945955607977799	0.001956158068558073	0.0019580391697627117	0.0019469181259322782	0.0019287208013518363	0.0019098886238459877	0.0018762880972378953	0.001833566871808137	0.0018100503601469415	0.0017566303772585123	0.0017041624602380766	0.001683601844185236	0.0016475292041020656	0.001620138629489476	0.0016092103113675741	0.00160224812349027	0.0016018311544314706	0.0016130478345648016	0.0016314030660174066	0.001651305759955776	0.0016695503639533268	0.0016844765180405966	0.0016949381147178797	0.0017000733511952284	0.0016995132542919397	0.0016936196301956489	0.0016835766544713027
flux1:	0.6863038833147559	0.0018448719559652498	0.001798697232444363	0.0017474952169804357	0.0016966718132065868	0.0016510435223975799	0.0016140933321844757	0.0015877296536642436	0.0015724473426743826	0.001567703778284773	0.001572327335769586	0.0015848379630022955	0.0016036400049479482	0.001627111709082995	0.001653644573366679	0.0016816783358426335	0.001709750494349948	0.0017365580415374883	0.00176103259554991	0.0017824509204110825	0.001800588516216379	0.0018157825088430907	0.0018284699339268598	0.0018376737698584883	0.0018393021941503279	0.0018290306662004493	0.0018123072673138976	0.001795052033602333	0.001764213019339792	0.0017250483270630282	0.001703743382042631	0.0016549291331322481	0.0016071808768718429	0.001589160623795504	0.001557025234404232	0.0015330345912513282	0.0015244360796041287	0.0015195047190965183	0.0015205775754055222	0.0015322709325720147	0.0015503276593085249	0.001569493654579653	0.001586733625002803	0.0016004630524901024	0.001609605668808385	0.001613382540566484	0.001611500253200235	0.0016043650833169787	0.001593161960379588
flux1:	0.6865663322185092	0.001720862994182709	0.0016780104981179524	0.001631487958773914	0.0015861432152889517	0.0015461946082820336	0.0015145818901813803	0.0014927870746136288	0.0014810214872398053	0.001478598862359925	0.0014843233543086198	0.0014967834394093201	0.0015145194367521741	0.001536091961936644	0.0015601039197437167	0.0015852202174619862	0.001610203183146431	0.0016339610967627308	0.0016556096614687328	0.0016745650834085013	0.0016906752695868266	0.0017042687317062	0.0017157291187962405	0.0017241170851828847	0.0017256295296106633	0.0017162595529600603	0.0017009944327546034	0.0016852589607842586	0.0016570096317238686	0.0016211304393597965	0.0016018077025414393	0.0015571756598574797	0.0015136769743756267	0.0014978331284849944	0.00146916437314268	0.0014481296713194217	0.0014414806087125575	0.0014382390079283496	0.0014405247980812988	0.0014525192678252056	0.001470199307529289	0.0014886364890470073	0.001504961524500606	0.0015176625113911114	0.001525724438131895	0.0015284365191136704	0.0015255625891628087	0.0015175344628374412	0.0015055204590296314
flux1:	0.6868287811222624	0.0016036039718031463	0.0015639923295159089	0.0015219194627490947	0.0014817094539669997	0.0014470248854574995	0.001420305513017659	0.0014026452555821228	0.001394001723141089	0.00139356513750475	0.0014001266125796671	0.0014123472248878837	0.0014289023218035208	0.0014485306477514997	0.0014700400968614153	0.0014923127089255454	0.0015143261812802043	0.001535189296475547	0.0015541901407654058	0.001570872956512225	0.0015851491043963925	0.0015973338025406041	0.0016077547682265298	0.001615499872563465	0.0016170242234183176	0.0016086032717184402	0.0015947804812017714	0.0015805108870665528	0.0015546896023776017	0.001521841694257418	0.0015042891386571158	0.0014634439196964644	0.00142375661880413	0.0014097544092770036	0.0013841148829910421	0.0013656246845303026	0.0013605750038743355	0.001358709723428727	0.0013619536611099462	0.0013740892519056138	0.0013913232652100391	0.0014090410208112737	0.0014245343369711726	0.0014363606035129566	0.0014435581458823363	0.0014454709282635601	0.0014419035004411952	0.0014332963062407714	0.0014207857787293858
flux1:	0.6870912300260157	0.0014928730515437825	0.0014563999715333908	0.0014185358177569976	0.0013831147057069661	0.0013532848293176876	0.0013310279176435738	0.0013170867703678217	0.0013111938201866835	0.0013124347348391443	0.0013195976826348623	0.0013314193441970137	0.0013467080124650484	0.0013643750686700153	0.0013834256480473328	0.0014029496101304437	0.0014221295358024355	0.001440263341044264	0.0014567997347340498	0.0014713999614120092	0.0014840304337416415	0.0014949889292101134	0.0015045453955087966	0.0015118060717135397	0.0015134568438049307	0.001506023487328144	0.0014936230812442571	0.0014807661933805784	0.0014572197012219551	0.0014271655946093739	0.0014111888825510046	0.0013737648714565352	0.0013374853196087937	0.001325022104645463	0.001302010893180213	0.0012856897560531125	0.0012819223421395853	0.0012811498476771824	0.0012851211439992949	0.0012972544743628269	0.0013139821922563022	0.0013309910403024037	0.0013457285320133492	0.0013568180546304992	0.0013633441947913851	0.001364693792228859	0.001360697495534545	0.0013517895357262502	0.001339061228490968
flux1:	0.687353678929769	0.0013884343711320862	0.0013549819854904407	0.0013210797217061573	0.0012901048201252395	0.0012647311902977147	0.0012465229929606062	0.0012359073666479432	0.0012324187290501571	0.0012350559642105307	0.001242613343145447	0.0012539051477698192	0.0012678694721544228	0.001283583693685042	0.00130024125862055	0.0013171294424816702	0.001333624378467289	0.0013492012804491788	0.0013634576877121867	0.0013761611502159335	0.001387325271966734	0.0013972268659697665	0.0014060771435339195	0.0014129935532637714	0.0014148683138434917	0.0014084487643278563	0.0013974438860714835	0.001385945051024718	0.0013645268609274066	0.0013370454694997748	0.0013224680006726198	0.0012881301339528158	0.0012548907845707255	0.0012436977336323424	0.0012229524498448016	0.0012084631077506419	0.0012056954014433737	0.0012057633016971472	0.0012102562671716063	0.0012222610790014994	0.0012384312130272164	0.001254742345654833	0.0012687919419236164	0.0012792662354668962	0.001285289963513142	0.001286282623079502	0.0012820883615924901	0.0012731224468870744	0.0012604198414142356
flux1:	0.6876161278335222	0.0012900442980064895	0.0012594834627367563	0.0012292943916974595	0.001202429736388598	0.0011811278283865962	0.0011665740698399928	0.0011589137767465114	0.0011575090992739852	0.0011612887440892313	0.0011690611515283694	0.0011797192789134666	0.0011923269110120087	0.0012061197472106827	0.0012204695731315213	0.0012348497382993736	0.00124881788273689	0.0012620142877595158	0.0012741734983784444	0.0012851589725195085	0.001295024179282656	0.0013040221332703006	0.0013123053000412973	0.0013189968488371618	0.0013211737388170886	0.001315779416234422	0.0013061342406022994	0.0012959355917018462	0.001276504650022499	0.0012513907119105772	0.0012380534464123641	0.0012064972765671311	0.0011759671703391818	0.001165809786990706	0.0011470074843346629	0.001134051786411771	0.0011320364117041251	0.0011327237181137074	0.0011375580622231488	0.0011493251986800098	0.0011648950166177647	0.0011805196942467455	0.0011939407795848657	0.0012039044589987782	0.001209570545291883	0.0012103826956451828	0.001206188024693983	0.001197372192381133	0.0011849045313427856
flux1:	0.6878785767372755	0.0011974557730289068	0.0011696493271446324	0.0011429256555546537	0.0011198442457179074	0.001102245111467051	0.0010909720098585358	0.0010859206243398118	0.001086305176782854	0.0010909996846166364	0.0010988339195652588	0.0011087797637766043	0.0011200217303152455	0.0011319452596768385	0.0011440895957301146	0.0011561020022828614	0.0011677089515575478	0.0011787031987836908	0.0011889444205457388	0.0011983818525693763	0.0012071020340209163	0.0012153320703019834	0.0012231666361906092	0.001229730704547956	0.0012322670988017487	0.0012278932787227815	0.0012195618250831757	0.0012106010669085362	0.0011930208205598906	0.0011700841293023588	0.0011578452406190987	0.0011287964098246153	0.001100680757125552	0.0010913584138037842	0.0010742155277059886	0.0010625342393697132	0.0010610587662576777	0.0010621753045177943	0.001067195694633811	0.0010786325916190922	0.0010935672092093742	0.0011085160222164044	0.0011213588800644493	0.0011308993973062624	0.0011363284522123744	0.0011371070903757998	0.0011330769374680648	0.0011245855095533064	0.0011125291710547406
flux1:	0.6881410256410287	0.0011104212739777236	0.0010852263916674412	0.0010617230173759664	0.00104210801134014	0.0010278588918355583	0.0010195132064507277	0.0010167475717851216	0.0010186512483791115	0.001024057989243295	0.001031825234283858	0.0010410033209948793	0.0010508918044077427	0.0010610165157880064	0.001071072493329813	0.0010808680331328637	0.0010902851869161597	0.0010992562344402258	0.0011077540404436266	0.0011158037355136574	0.001123518661696543	0.0011310986217527338	0.001138582356054914	0.0011450941521405583	0.0011480264148544042	0.0011446519224602358	0.0011375776817281775	0.0011297874117091485	0.0011139252825463292	0.001092989777055416	0.0010817241564762751	0.0010549374112119203	0.00102897642038338	0.0010203211150392499	0.0010045925925706804	9.939642235843875e-4	9.928501991498663e-4	9.942353518526666e-4	9.993103590390658e-4	0.0010103401524239207	0.0010246116474263132	0.0010388937323512525	0.0010511990492687784	0.0010603865883999904	0.0010656753460874836	0.001066538663076127	0.0010628062589100994	0.001054781065132037	0.0010432810655723167
flux1:	0.688403474544782	0.001028694917081739	0.0010059647826972178	9.854403931009001e-4	9.68985612675079e-4	9.57749884055083e-4	9.519983586358167e-4	9.512175827646664e-4	9.543935006677646e-4	9.603330168549962e-4	9.679268254545957e-4	9.763026375864956e-4	9.848687760442756e-4	9.93281488321319e-4	0.001001379285808523	0.0010091179761826867	0.0010165213965169812	0.0010236480488303153	0.0010305719644291206	0.0010373845275705043	0.0010442201352611742	0.0010512505670607541	0.0010584612727599703	0.0010649746341035683	0.0010683188432672392	0.0010659066723729762	0.0010600229336528734	0.0010533304847968816	0.001039057714843384	0.0010199604943521392	0.0010095591003100078	9.848169595857183e-4	9.607840863179155e-4	9.526586340963865e-4	9.381364021047096e-4	9.283752677016836e-4	9.274766516156811e-4	9.289976294109311e-4	9.340182319000122e-4	9.445786162448832e-4	9.581651022049567e-4	9.717874458006395e-4	9.83585978692501e-4	9.92473568006485e-4	9.97695416616473e-4	9.987336589266445e-4	9.95401652431065e-4	9.87953359723282e-4	9.771248803928736e-4
flux1:	0.6886659234485353	9.520341069829105e-4	9.316191834818396e-4	9.138369908018037e-4	9.002470990640168e-4	8.91703928779525e-4	8.882324892980226e-4	8.891567470117714e-4	8.933797038293228e-4	8.996938704220149e-4	9.070280962469549e-4	9.14585874118728e-4	9.218775698519255e-4	9.286793981573613e-4	9.349604951546126e-4	9.408101084396761e-4	9.463795701639497e-4	9.518399696409634e-4	9.573544186613854e-4	9.630711646723338e-4	9.691404131381273e-4	9.757057957947811e-4	9.827027617522743e-4	9.892516832024428e-4	9.930051370278452e-4	9.915038077496728e-4	9.867345354305991e-4	9.810622887916072e-4	9.68254068674626e-4	9.508443987163874e-4	9.412134287579765e-4	9.183245897869269e-4	8.960243719435283e-4	8.883202160739546e-4	8.748311131977404e-4	8.657848423568028e-4	8.649859724663445e-4	8.665357972300472e-4	8.714136246200164e-4	8.814556064806892e-4	8.943404038484703e-4	9.073073789010565e-4	9.186199174134709e-4	9.272438647002875e-4	9.324497060743348e-4	9.337263436582807e-4	9.308681618964778e-4	9.24077750997414e-4	9.140076913423252e-4
flux1:	0.6889283723522885	8.80200983325677e-4	8.619501285370462e-4	8.466785320550303e-4	8.356692007591643e-4	8.295132342997304e-4	8.2802624025145e-4	8.303956387386116e-4	8.354606324178595e-4	8.420108685573139e-4	8.490176235141639e-4	8.557581628962276e-4	8.618378524713169e-4	8.671421012800564e-4	8.717574336111495e-4	8.758920220797073e-4	8.798099829858051e-4	8.837810810323147e-4	8.880454020516499e-4	8.927989384974577e-4	8.982029305735342e-4	9.043732351855929e-4	9.111990912503114e-4	9.177997432131553e-4	9.219430310306426e-4	9.212884690678517e-4	9.175495729730315e-4	9.128156614854882e-4	9.013514301122786e-4	8.854897960910452e-4	8.76549658792078e-4	8.553471928214217e-4	8.346128051687713e-4	8.272475805395852e-4	8.146508478342684e-4	8.06197531264141e-4	8.054107245925612e-4	8.069060679824505e-4	8.115715498356255e-4	8.210582196389848e-4	8.332292326595653e-4	8.455424837079964e-4	8.563802303154234e-4	8.647609959660622e-4	8.699805412950167e-4	8.715338477561509e-4	8.691954089821973e-4	8.631159005714915e-4	8.538645380348739e-4
flux1:	0.6891908212560418	8.129637422250409e-4	7.967253639185341e-4	7.837387469266098e-4	7.750370350675654e-4	7.709783354041582e-4	7.711980893536664e-4	7.747717689631041e-4	7.804927106980848e-4	7.871583290226587e-4	7.937860138974197e-4	7.997244596081991e-4	8.046667924968822e-4	8.085966674527329e-4	8.117045246273996e-4	8.143026429018947e-4	8.167529121449542e-4	8.194096864055016e-4	8.22577976409266e-4	8.264927055275605e-4	8.313218102275321e-4	8.371541371741766e-4	8.438368749052803e-4	8.504898977670562e-4	8.5498932121719e-4	8.551070473403263e-4	8.523079048425724e-4	8.484272152818788e-4	8.381910206290022e-4	8.237482687122526e-4	8.154323470270406e-4	7.957717127333256e-4	7.764623366450335e-4	7.69377262009767e-4	7.575616596695459e-4	7.496067872365399e-4	7.487696582260976e-4	7.501486245188449e-4	7.545491628793439e-4	7.634545697150059e-4	7.749039268242993e-4	7.865626690222333e-4	7.9692811385001e-4	8.050717059093764e-4	8.103152955593e-4	8.121604372797791e-4	8.10362325891554e-4	8.050208728823587e-4	7.966237425355387e-4
flux1:	0.6894532701597951	7.500977746329788e-4	7.357211240061875e-4	7.248008852184388e-4	7.181459314315198e-4	7.159102734669307e-4	7.17576882731993e-4	7.221324303099007e-4	7.283411067759122e-4	7.350178356031542e-4	7.412292565396354e-4	7.463928822652648e-4	7.502822727815036e-4	7.529683484264201e-4	7.547319239336566e-4	7.559744381629073e-4	7.571404168375104e-4	7.586546955585064e-4	7.608753272424509e-4	7.640676961026179e-4	7.684024901749361e-4	7.739426018489007e-4	7.804975917571297e-4	7.871905000097566e-4	7.920006617132738e-4	7.92808115560093e-4	7.90853237395223e-4	7.87738615053038e-4	7.786194502103885e-4	7.654760347524756e-4	7.577292566929692e-4	7.394861451319118e-4	7.214842103843094e-4	7.146413361586266e-4	7.035219378310312e-4	6.959952239774187e-4	6.950677819987947e-4	6.962876695944405e-4	7.003858981477199e-4	7.086940619532522e-4	7.194180176749572e-4	7.304197415553737e-4	7.403080391727682e-4	7.482079529955793e-4	7.534689352824538e-4	7.556006176628884e-4	7.543407867649758e-4	7.497412176243988e-4	7.422113123563437e-4
flux1:	0.6897157190635483	6.913864889764284e-4	6.78723095933281e-4	6.69658905897639e-4	6.648029192370651e-4	6.641324237009939e-4	6.670040010002567e-4	6.723371650590824e-4	6.788824413157078e-4	6.854811133343548e-4	6.912516810189392e-4	6.956776554258871e-4	6.986057104784536e-4	7.00183157323799e-4	7.007677545579804e-4	7.008352379284799e-4	7.008977236539e-4	7.014365945689048e-4	7.028513637160405e-4	7.054297967804025e-4	7.093417440144825e-4	7.146254071638249e-4	7.210573234628551e-4	7.277669121686817e-4	7.328333373624613e-4	7.342422124542399e-4	7.330329822665707e-4	7.305965511451593e-4	7.224886177469317e-4	7.105339543825059e-4	7.03311215006032e-4	6.8637924118354e-4	6.695875700013152e-4	6.629668801734661e-4	6.524815959017601e-4	6.453337457334564e-4	6.442953230542377e-4	6.45330357678878e-4	6.491024950019669e-4	6.568065424200075e-4	6.668055835910196e-4	6.771470885575794e-4	6.865478661532947e-4	6.941875137895505e-4	6.994451421050481e-4	7.018407862206808e-4	7.010977799656813e-4	6.972236117423871e-4	6.905539538531593e-4
flux1:	0.6899781679673016	6.366216820048263e-4	6.255268559842622e-4	6.18118040808297e-4	6.148274795231704e-4	6.154814760794166e-4	6.193345806351835e-4	6.252592092130064e-4	6.320064162228724e-4	6.384517920904433e-4	6.437677972745199e-4	6.475009564531808e-4	6.495638266499921e-4	6.501694718755098e-4	6.497394619798932e-4	6.488092849126054e-4	6.479439467747634e-4	6.476678403389542e-4	6.484108069233438e-4	6.50475357808886e-4	6.540272431618889e-4	6.590813842620708e-4	6.653860207063606e-4	6.720807223981878e-4	6.773424306481546e-4	6.792609525393151e-4	6.786974029863658e-4	6.768519287322601e-4	6.696548205058206e-4	6.587867281459353e-4	6.520512315009563e-4	6.363395018671442e-4	6.206783752618811e-4	6.142747398862251e-4	6.043806334842807e-4	5.975800725906611e-4	5.964261344755538e-4	5.972651477458784e-4	6.006994109412801e-4	6.078007851772502e-4	6.17079845327895e-4	6.267584702687372e-4	6.356579279316199e-4	6.430134263294254e-4	6.482361543790499e-4	6.508594943568295e-4	6.505960970498864e-4	6.474139545017482e-4	6.415805179973759e-4
flux1:	0.6902406168710549	5.856033807586801e-4	5.759376531357133e-4	5.699945558746184e-4	5.680513274609833e-4	5.698072797899403e-4	5.7443744881544e-4	5.807855305450564e-4	5.87615955621705e-4	5.938456410610102e-4	5.987026063063261e-4	6.017932756288728e-4	6.030890183209047e-4	6.028583735888013e-4	6.01574076206056e-4	5.998173841667173e-4	5.981921021253898e-4	5.972527249753968e-4	5.974488943685331e-4	5.990907331708801e-4	6.023369435112333e-4	6.071806851268258e-4	6.133466951734851e-4	6.199888747531703e-4	6.253808612765797e-4	6.277159842699593e-4	6.276985916479758e-4	6.263588302957054e-4	6.199776620751511e-4	6.101018677771463e-4	6.038234727606753e-4	5.892540805420877e-4	5.746582545476074e-4	5.684782521402835e-4	5.591477441270993e-4	5.526773274216804e-4	5.514162267097688e-4	5.520602589236964e-4	5.551552850043371e-4	5.61662963192196e-4	5.702316331675856e-4	5.792465241860273e-4	5.876296425876055e-4	5.946727714616441e-4	5.998217600898808e-4	6.026266793262774e-4	6.027938216215316e-4	6.002571209445956e-4	5.952220098982345e-4
flux1:	0.6905030657748081	5.38139176688057e-4	5.297695511789966e-4	5.251147112657176e-4	5.24317215016461e-4	5.269715266789528e-4	5.321937336119004e-4	5.388154124379832e-4	5.456258067879003e-4	5.515892248040037e-4	5.559903430225652e-4	5.584922702187255e-4	5.591183401404223e-4	5.581827650276669e-4	5.561974641593404e-4	5.537762805684969e-4	5.515485886189955e-4	5.500869276027756e-4	5.498509619985045e-4	5.511518569984662e-4	5.541386382774245e-4	5.587843130993738e-4	5.647949261732057e-4	5.713431180555791e-4	5.767987289465932e-4	5.794582498640935e-4	5.798897312411848e-4	5.78973720073952e-4	5.733192447375506e-4	5.643489236210444e-4	5.585025801207709e-4	5.450081044926268e-4	5.314238250308627e-4	5.254824938718397e-4	5.166995691898954e-4	5.105532973005164e-4	5.092030524835952e-4	5.096628843702451e-4	5.124261120874167e-4	5.183557678410444e-4	5.262283996218509e-4	5.345816566113576e-4	5.424343134856297e-4	5.49135424884602e-4	5.541680348688703e-4	5.57102413339391e-4	5.576431146707665e-4	5.556958147469139e-4	5.514105447932688e-4
flux1:	0.6907655146785614	4.940431793812751e-4	4.86844082337395e-4	4.8331310146480094e-4	4.8347696279287157e-4	4.868455078754374e-4	4.924944045019112e-4	4.992578549498768e-4	5.059598857184906e-4	5.116172768000682e-4	5.155719571340683e-4	5.175404271344794e-4	5.175914172635792e-4	5.160755911832202e-4	5.135328995732729e-4	5.105975896668702e-4	5.079124590337478e-4	5.06057073905986e-4	5.054922239179951e-4	5.065241771991277e-4	5.092899955425865e-4	5.137442261154596e-4	5.195789794765157e-4	5.259900650045533e-4	5.314432550513706e-4	5.343378426597618e-4	5.351249261855654e-4	5.345551812685125e-4	5.295439358125826e-4	5.213992629867282e-4	5.159636137648916e-4	5.0348471716324e-4	4.908668092128078e-4	4.851844307528209e-4	4.7694099251129816e-4	4.711207918820963e-4	4.697059843193047e-4	4.699996400213053e-4	4.724456303174249e-4	4.778187011348747e-4	4.850143311097684e-4	4.927119041145805e-4	5.000227196384219e-4	5.063533866614165e-4	5.112264273301395e-4	5.142357616771708e-4	5.15088872630128e-4	5.13669075028669e-4	5.100777752668863e-4
flux1:	0.6910279635823147	4.5313480169451866e-4	4.469886739886729e-4	4.4443069116344055e-4	4.45389093132059e-4	4.4930736872936017e-4	4.5523721363235106e-4	4.6202829840618243e-4	4.6854789672339274e-4	4.7386933413368104e-4	4.7739188095250227e-4	4.7888207904025245e-4	4.7844781987615493e-4	4.764676695585245e-4	4.734994185639638e-4	4.701867061444952e-4	4.6717485844335676e-4	4.650406373988849e-4	4.6423804451375885e-4	4.6506320482271195e-4	4.6763930220125827e-4	4.719041956687245e-4	4.7754068620282404e-4	4.837719861903231e-4	4.891594351633724e-4	4.922045550723209e-4	4.932596716184328e-4	4.929642595421716e-4	4.885187640327243e-4	4.8112646469011046e-4	4.7608266671508983e-4	4.6456589125997387e-4	4.5287502148017044e-4	4.4747407442420823e-4	4.3976659314470346e-4	4.3427924767157534e-4	4.328281437783607e-4	4.329784450019889e-4	4.3512715519602833e-4	4.3996980715500984e-4	4.4651186654095354e-4	4.535641213357491e-4	4.6032589812834316e-4	4.6626112740388837e-4	4.7093366082062705e-4	4.73964244718473e-4	4.75067775309184e-4	4.7411096976600136e-4	4.711533263752218e-4
flux1:	0.6912904124860679	4.1523762753563017e-4	4.1003515903037226e-4	4.083129222128304e-4	4.099165076944109e-4	4.1423937082758425e-4	4.203236031856894e-4	4.270452778535142e-4	4.333218620041598e-4	4.382862819317626e-4	4.4139473111569523e-4	4.424604046289357e-4	4.416244976868659e-4	4.392856780208754e-4	4.360104456723024e-4	4.324421007130205e-4	4.2921896461580616e-4	4.269064443628249e-4	4.2594489904459294e-4	4.2661581444433563e-4	4.290269912423714e-4	4.331014435050078e-4	4.3851705861138644e-4	4.4452828575776855e-4	4.497913267333879e-4	4.529090129163664e-4	4.5415183412371874e-4	4.5406528485342543e-4	4.501142905028297e-4	4.4340718504069944e-4	4.387379760557923e-4	4.2813383203954943e-4	4.173340556670712e-4	4.1223649486168154e-4	4.05063092493505e-4	3.9991743895080134e-4	3.9845944202052564e-4	3.9849171998083613e-4	4.0036678424946754e-4	4.047088010579993e-4	4.106246246651864e-4	4.170465533453231e-4	4.232572386861697e-4	4.287771315098623e-4	4.332126892345863e-4	4.3621419731062046e-4	4.37508071007574e-4	4.3694987073926173e-4	4.3456366873902873e-4
flux1:	0.6915528613898212	3.8017859786805406e-4	3.7581865901486025e-4	3.748082398580057e-4	3.769246211330937e-4	3.815256351114246e-4	3.876561074289019e-4	3.94227578025107e-4	4.002131556397323e-4	4.04807410051846e-4	4.075225383962908e-4	4.082149819655328e-4	4.0705379986380805e-4	4.044507640672563e-4	4.009730765063058e-4	3.9725530459598554e-4	3.939206410572165e-4	3.9151590966423234e-4	3.904620740843856e-4	3.9102227788494263e-4	3.932878713732952e-4	3.9716892017618155e-4	4.0234246617673174e-4	4.080974562585555e-4	4.131837475938629e-4	4.1630414439907195e-4	4.1766287729344824e-4	4.1772690364639235e-4	4.142056571638768e-4	4.0812220757922244e-4	4.0381121523925764e-4	3.940726322786899e-4	3.8412932958518703e-4	3.7935433351918627e-4	3.727124122851088e-4	3.679169198043715e-4	3.664804411899247e-4	3.6642052075883385e-4	3.680476171721369e-4	3.7192126854867456e-4	3.772414491891743e-4	3.8305255399685804e-4	3.8871571717873776e-4	3.938065351956501e-4	3.979746774447805e-4	4.00902069904243e-4	4.023302166260956e-4	4.021084961756588e-4	4.002316726186598e-4
flux1:	0.6918153102935745	3.4778768345005757e-4	3.4417704450157336e-4	3.4376728377432693e-4	3.462802422594599e-4	3.5105070432832244e-4	3.5713662959256507e-4	3.634923004429029e-4	3.69150471200996e-4	3.73368413680205e-4	3.7571292422310673e-4	3.760802844939338e-4	3.7466242426505847e-4	3.7187805735980936e-4	3.682882237555644e-4	3.645117061889075e-4	3.6114984508746583e-4	3.587249691054224e-4	3.5763400451623034e-4	3.5811886686777314e-4	3.602538421931065e-4	3.639379686021605e-4	3.688510909253616e-4	3.743192196084614e-4	3.7918407993563067e-4	3.8224666301299844e-4	3.8365901113719854e-4	3.838230015034147e-4	3.806734705417051e-4	3.751573402755093e-4	3.71188607427839e-4	3.622697857452836e-4	3.5314806947106943e-4	3.4871036417843384e-4	3.4259484574783276e-4	3.3815568626418825e-4	3.3676649776031464e-4	3.366390540675757e-4	3.3804444913473886e-4	3.414834084372862e-4	3.4624106622965263e-4	3.5146498380055606e-4	3.565898582160023e-4	3.6124451798651814e-4	3.651217396112756e-4	3.679364823214045e-4	3.6944826166018373e-4	3.6950468429041534e-4	3.6807687149825394e-4
flux1:	0.6920777591973277	3.178981104311755e-4	3.1495105081709934e-4	3.1504283864669785e-4	3.1785131882996874e-4	3.226990652464738e-4	3.286657572921392e-4	3.347540241616531e-4	3.400589132425372e-4	3.4390052570355237e-4	3.45898397284837e-4	3.459852659867686e-4	3.4437140256783e-4	3.414771410999464e-4	3.3785162287571966e-4	3.340920934617985e-4	3.307726633551839e-4	3.283865248124057e-4	3.273030147509779e-4	3.2774075174045746e-4	3.297567922802411e-4	3.332410546332432e-4	3.378793436456247e-4	3.4303654300458017e-4	3.4764387247405976e-4	3.5059826044154917e-4	3.520119786871446e-4	3.52233235685113e-4	3.494042308962541e-4	3.4440387175503314e-4	3.407615561342336e-4	3.326172173574797e-4	3.242808535626738e-4	3.2018966512433307e-4	3.1459185260338234e-4	3.1051153494845204e-4	3.091916271104564e-4	3.090189810957314e-4	3.1022833379525626e-4	3.1326671410963436e-4	3.174967549187741e-4	3.221607081420279e-4	3.267618869041366e-4	3.309799623460978e-4	3.3455001378468257e-4	3.37220676335139e-4	3.3877169060120147e-4	3.390526780952004e-4	3.3801627556647763e-4
flux1:	0.692340208101081	2.9034709091805866e-4	2.8798498976427913e-4	2.884904770249549e-4	2.915074753138964e-4	2.9635556101950856e-4	3.0214305074569714e-4	3.0792499828033264e-4	3.1286015148682095e-4	3.1633071455902775e-4	3.1800669144648174e-4	3.1785393543023587e-4	3.160969950289141e-4	3.13153323532177e-4	3.095555037967172e-4	3.0587471395618305e-4	3.0265371499769755e-4	3.0035311665308867e-4	2.993121557061554e-4	2.997248743402628e-4	3.016313563658121e-4	3.049142531741938e-4	3.092679538119878e-4	3.1409726958167225e-4	3.184200025267569e-4	3.2122629533443603e-4	3.2259929869478187e-4	3.2284300861992147e-4	3.20290144230775e-4	3.157584212039421e-4	3.1242662250390984e-4	3.0501162306793904e-4	2.97422460510418e-4	2.9368108362681566e-4	2.885881059751665e-4	2.848646967103077e-4	2.83631627295154e-4	2.8343300023013794e-4	2.844704810321257e-4	2.871420437328215e-4	2.908804703144475e-4	2.950146353596476e-4	2.9911152684415176e-4	3.028988722158946e-4	3.0615260736867843e-4	3.0865494944739365e-4	3.10207354121868e-4	3.106645981594697e-4	3.099654553591084e-4
flux1:	0.6926026570048343	2.649769104084547e-4	2.631278798230834e-4	2.6396969073648436e-4	2.6712111732360823e-4	2.7190644986495755e-4	2.774680481522276e-4	2.829161034963826e-4	2.874733701857791e-4	2.9058267478526364e-4	2.9196186455685474e-4	2.916066311044359e-4	2.897521924507118e-4	2.8680939625587594e-4	2.8329060717306064e-4	2.7973752639154695e-4	2.7665859546745523e-4	2.7447949490640964e-4	2.7350781906106743e-4	2.73912489833542e-4	2.7571725058571605e-4	2.7879924517004403e-4	2.828635322301576e-4	2.873552048711865e-4	2.913752763002494e-4	2.9400389764404057e-4	2.9530392742753187e-4	2.9554286295064934e-4	2.9322831854193863e-4	2.891221775147462e-4	2.860848487463503e-4	2.793540905086768e-4	2.7247194654087236e-4	2.690778549677337e-4	2.644726090172673e-4	2.610995073066908e-4	2.59966186503387e-4	2.597573838171144e-4	2.606451264457455e-4	2.6298269095079103e-4	2.6626600869473387e-4	2.699028690975267e-4	2.735190156062484e-4	2.7688713225303716e-4	2.7982201500050083e-4	2.821386943879014e-4	2.8366113596018034e-4	2.84251771391564e-4	2.8383958449973646e-4
flux1:	0.6928651059085875	2.4163615869583475e-4	2.4023474372450386e-4	2.4134522450417256e-4	2.445687837516063e-4	2.4924076328468564e-4	2.5454162065106375e-4	2.5963820194710294e-4	2.6381662496048115e-4	2.665782193915419e-4	2.6768576591539245e-4	2.671616019394646e-4	2.652484369736198e-4	2.623474998355472e-4	2.589481809160929e-4	2.555603004123136e-4	2.526560417584132e-4	2.506248008824491e-4	2.497418638267875e-4	2.5015114635991393e-4	2.5186099718129247e-4	2.5474468777325577e-4	2.5851952218270064e-4	2.626706238109347e-4	2.66378477952188e-4	2.688095499220075e-4	2.700134465601667e-4	2.702274258783449e-4	2.681195023891274e-4	2.643996787940277e-4	2.6164058939595315e-4	2.5554914559983285e-4	2.493320580688176e-4	2.4627743517844215e-4	2.4213891077480738e-4	2.391050930675686e-4	2.3807992344884903e-4	2.3787337511585016e-4	2.3863123820071715e-4	2.4066629255117678e-4	2.435310255614212e-4	2.4670476012907583e-4	2.498671038754432e-4	2.528323640981845e-4	2.554517620429438e-4	2.575717962556631e-4	2.590391048729659e-4	2.5972566161117257e-4	2.5955418493531815e-4
flux1:	0.6931275548123408	2.201808727010198e-4	2.191678060713113e-4	2.2048831055195437e-4	2.237324129605662e-4	2.282516013266881e-4	2.3326729204314797e-4	2.380034764963899e-4	2.418082022301893e-4	2.442386693196787e-4	2.4509947246256503e-4	2.444365055687326e-4	2.4249718652242583e-4	2.3967074465935302e-4	2.3642163594992383e-4	2.3322628023977283e-4	2.3051957424243162e-4	2.2865415053824784e-4	2.278730909132623e-4	2.2829598226983486e-4	2.299169681313349e-4	2.3260694069608944e-4	2.3609657375114578e-4	2.3991027912511356e-4	2.433039937697497e-4	2.455263220575788e-4	2.466189929646541e-4	2.4679413911934934e-4	2.4486663505129307e-4	2.4149739536573784e-4	2.3900012700546678e-4	2.335034987442025e-4	2.2790822984918477e-4	2.2518077184215926e-4	2.2148463392205508e-4	2.1877524630885937e-4	2.1786251934198552e-4	2.1766757549404004e-4	2.1831315640167057e-4	2.2007564197149617e-4	2.2255795123741657e-4	2.2530387552891965e-4	2.2804202873861345e-4	2.306248461273001e-4	2.3293721945853333e-4	2.3485531285245788e-4	2.3624805535363839e-4	2.3699828285144865e-4	2.3702543464804867e-4
flux1:	0.693390003716094	2.0047538980759222e-4	1.9979736433693062e-4	2.012775535089126e-4	2.0450024858217086e-4	2.0883706844268885e-4	2.135522093620308e-4	2.179264349129874e-4	2.2136765351188353e-4	2.2348591581858041e-4	2.2412437881239185e-4	2.233495233049837e-4	2.2141104512879209e-4	2.1868433909580522e-4	2.1560765028919075e-4	2.126232430508874e-4	2.1012848902743562e-4	2.084395373496879e-4	2.077680238293019e-4	2.082103422525282e-4	2.097477940550646e-4	2.122502393536631e-4	2.1546247119633036e-4	2.1894707533072038e-4	2.2203121204494874e-4	2.2404099950800726e-4	2.2501419634554827e-4	2.251420570339952e-4	2.2337351907542776e-4	2.203224233138005e-4	2.180703918986163e-4	2.1312481950123985e-4	2.081074920774243e-4	2.0569133517116747e-4	2.024106424362078e-4	2.0000780048827052e-4	1.992082492725379e-4	1.9903161984822105e-4	1.9958044059790789e-4	2.0109866597947654e-4	2.0323404479708656e-4	2.0558810377781754e-4	2.079336517250808e-4	2.1015765710935983e-4	2.1217572013118281e-4	2.1389153726592765e-4	2.1519550372081674e-4	2.159821289494904e-4	2.1617004003671706e-4
flux1:	0.6936524526198473	1.8239277912174553e-4	1.8200219095609456e-4	1.83599314049002e-4	1.867672232597367e-4	1.9090067785293872e-4	1.953075834072458e-4	1.9932439308931223e-4	2.024163189966994e-4	2.042429759386838e-4	2.0468277254724154e-4	2.0381994022754406e-4	2.0190433011492935e-4	1.992961248290369e-4	1.9640665516037635e-4	1.9364392219901977e-4	1.913682072957252e-4	1.8986009572714713e-4	1.8930107022741775e-4	1.8976581963211473e-4	1.912242764500285e-4	1.9354647900262693e-4	1.9649179716741026e-4	1.9965960857120364e-4	2.02443919104141e-4	2.0424334674087197e-4	2.0509437468431928e-4	2.051709725043801e-4	2.035438923799172e-4	2.0078156513936673e-4	1.9875807126239062e-4	1.9432084306076377e-4	1.898376016427642e-4	1.8771424552781234e-4	1.848202052387072e-4	1.827038648069907e-4	1.8201528310679652e-4	1.8186151928035972e-4	1.8232729802182703e-4	1.8362792988202285e-4	1.8545094520222975e-4	1.8744924178149496e-4	1.894350854892795e-4	1.9132633899102234e-4	1.9306624014486372e-4	1.9458367326826448e-4	1.9578933651180963e-4	1.965897827118874e-4	1.9690480384618224e-4
flux1:	0.6939149015236006	1.6581480830358863e-4	1.6566943057276282e-4	1.673475612499287e-4	1.704347945144393e-4	1.7435120058580426e-4	1.7844857595803945e-4	1.8211741481459972e-4	1.8487732076433226e-4	1.8643402772294758e-4	1.866978916283863e-4	1.8576820179188168e-4	1.8389310618916385e-4	1.814165713713437e-4	1.7872277898783526e-4	1.7618589502842633e-4	1.7413010399494757e-4	1.7280186806197724e-4	1.7235422607921288e-4	1.7284190258098081e-4	1.742249921337556e-4	1.7637480262707155e-4	1.7906552373226048e-4	1.819317585617085e-4	1.844298785790788e-4	1.8602569253119527e-4	1.867561641957585e-4	1.8678104806620023e-4	1.8528108106242796e-4	1.8278098118313976e-4	1.809692944821557e-4	1.7699901749631072e-4	1.7300663177311068e-4	1.7115576819588864e-4	1.6861845485167585e-4	1.667672401376316e-4	1.6618509727921526e-4	1.6605703623549746e-4	1.664519670392462e-4	1.6756004966528236e-4	1.691041015809142e-4	1.70782443480064e-4	1.72442176380916e-4	1.7402842466916844e-4	1.7550896470563984e-4	1.7683541582789994e-4	1.7793737656546292e-4	1.7873344397176144e-4	1.7914610273125564e-4
flux1:	0.6941773504273538	1.5063149450947956e-4	1.5069406003806576e-4	1.5242327880750172e-4	1.554103330578642e-4	1.5910207115535244e-4	1.628937533568786e-4	1.662278325408321e-4	1.6867515374663155e-4	1.6998405783649057e-4	1.7009360361775632e-4	1.6911559620402661e-4	1.6729484705254612e-4	1.6495840208508725e-4	1.6246343221857734e-4	1.6015112688680158e-4	1.5831101394828874e-4	1.5715727795948358e-4	1.5681652715376587e-4	1.573254268807313e-4	1.5863578357908648e-4	1.606211690123372e-4	1.6307068389058053e-4	1.6565246446841893e-4	1.678807077722934e-4	1.692829299240067e-4	1.698976515512981e-4	1.698730119046824e-4	1.684882822058811e-4	1.6622646583350296e-4	1.646099465911842e-4	1.6106676493722594e-4	1.575231256545404e-4	1.5592332420569032e-4	1.5371232015297167e-4	1.5210423122145064e-4	1.516222363451583e-4	1.5152136313221058e-4	1.5185634820234398e-4	1.527953162022593e-4	1.5409239879449373e-4	1.5548585298752083e-4	1.568531637190245e-4	1.5816314031159794e-4	1.5940503180345264e-4	1.605507126662087e-4	1.6154712733462714e-4	1.6232462354977398e-4	1.6280950868293272e-4
flux1:	0.6944397993311071	1.3674036030867024e-4	1.3697805742714055e-4	1.387335942978117e-4	1.4160625296710195e-4	1.4507055540348906e-4	1.4856432283000167e-4	1.5157957129696378e-4	1.537350990483205e-4	1.548183477188293e-4	1.5479393505153774e-4	1.537837942293998e-4	1.520279594200181e-4	1.4983608795942033e-4	1.4753876737381866e-4	1.4544540054331595e-4	1.4381263691409256e-4	1.4282452168991861e-4	1.4258344777800473e-4	1.4311001814806937e-4	1.443492932588987e-4	1.4617802639096158e-4	1.4840021245701092e-4	1.5071573911982908e-4	1.526920731485406e-4	1.5391291646604094e-4	1.544189595792334e-4	1.543488543893794e-4	1.5306939111131733e-4	1.5102426854923112e-4	1.4958652378406148e-4	1.464322871608069e-4	1.432967772818082e-4	1.4192602115744763e-4	1.4001096384262204e-4	1.3862392653947212e-4	1.3823451925837346e-4	1.38161232424631e-4	1.384460384514171e-4	1.392377045898812e-4	1.4031816577126172e-4	1.4146062186419113e-4	1.4256872140943852e-4	1.4363148650006177e-4	1.446566521032658e-4	1.4563389964942578e-4	1.4652588539701156e-4	1.472741931061457e-4	1.478097453766367e-4
flux1:	0.6947022482348604	1.2404555559687337e-4	1.2442946560681676e-4	1.26190838255942e-4	1.2893910897727112e-4	1.3217692037610163e-4	1.3538340075412483e-4	1.3809752874235508e-4	1.399827121796077e-4	1.408620484221172e-4	1.407226985898364e-4	1.3969449164795268e-4	1.3801141109627652e-4	1.3596544422635407e-4	1.3386123884133415e-4	1.319778413560053e-4	1.3054103546455135e-4	1.297070536802489e-4	1.295564020293268e-4	1.3009565275712967e-4	1.3126463791762944e-4	1.3294414783603784e-4	1.3495297083776844e-4	1.3702089644452895e-4	1.387641399912201e-4	1.3981716585609853e-4	1.4022314093613988e-4	1.4011285959910678e-4	1.3893018041946894e-4	1.3708227216820257e-4	1.3580733582148439e-4	1.330057300231068e-4	1.3023948098407438e-4	1.2907557622433797e-4	1.2742661596397688e-4	1.2623887477136806e-4	1.2593363856166842e-4	1.258874333313368e-4	1.2613077102801017e-4	1.267952888403526e-4	1.2768760024914634e-4	1.2861135697010237e-4	1.2949243857067605e-4	1.3033676064588674e-4	1.3116767049863403e-4	1.319902792990961e-4	1.3278129781048079e-4	1.3349287843698545e-4	1.3406107960166764e-4
flux1:	0.6949646971386136	1.1245700911890168e-4	1.1296153123385784e-4	1.1471172747537771e-4	1.173288662770548e-4	1.2034381964826389e-4	1.2327553027453752e-4	1.257072282592007e-4	1.2734359897747347e-4	1.2804005097066348e-4	1.2780341854446684e-4	1.2676934865270688e-4	1.2516464987967862e-4	1.2326350630029049e-4	1.2134542511778537e-4	1.1966068422521742e-4	1.1840635333248959e-4	1.1771327397575867e-4	1.1764243294759849e-4	1.1818839579003234e-4	1.1928724775207526e-4	1.2082461574271813e-4	1.2263390497402522e-4	1.2447290442039433e-4	1.260021489646661e-4	1.2690166115257885e-4	1.2721717776724184e-4	1.2707274887739328e-4	1.2597958144347997e-4	1.2431128204636553e-4	1.2318380222929917e-4	1.2070045593914085e-4	1.1826651610602263e-4	1.1728741434338388e-4	1.1587559655494947e-4	1.1486597878788294e-4	1.1463598605495334e-4	1.1461558536691575e-4	1.1482513259895174e-4	1.1538094717555902e-4	1.1611150397713707e-4	1.1684690216693523e-4	1.1753165230653452e-4	1.181854426020861e-4	1.1884449916460673e-4	1.1952708156977183e-4	1.2022231628331219e-4	1.2089216480033318e-4	1.2147813544344157e-4
flux1:	0.6952271460423669	1.0188974152225423e-4	1.0249205714746473e-4	1.0421681273411768e-4	1.066984831223642e-4	1.094960329063079e-4	1.1216658362377462e-4	1.1433487472250918e-4	1.1574360132425239e-4	1.1627726609517828e-4	1.1595966065290636e-4	1.149303244751187e-4	1.1340790358306603e-4	1.1164876586878744e-4	1.0990818295730151e-4	1.0840933890784744e-4	1.0732279699059667e-4	1.0675644546101469e-4	1.0675410003512713e-4	1.0730030463872667e-4	1.083288332748316e-4	1.0973089027099066e-4	1.1135424383605778e-4	1.1298274296060128e-4	1.1431696676995182e-4	1.1507760306251314e-4	1.1531287843015381e-4	1.1514070909243181e-4	1.1413081937613001e-4	1.1262617846838619e-4	1.1163159118943405e-4	1.094341697254835e-4	1.072976182681198e-4	1.064816947771237e-4	1.0527928226038357e-4	1.0442737656366618e-4	1.0426347971969978e-4	1.0426694794712151e-4	1.0444934860898385e-4	1.0491315615916751e-4	1.0550612877618061e-4	1.0608125706853496e-4	1.0659844152845628e-4	1.0708825988231076e-4	1.0759724688050689e-4	1.0815464154508422e-4	1.087603955501657e-4	1.093854778963042e-4	1.0997701418715314e-4
flux1:	0.6954895949461202	9.226341637374045e-5	9.29430385224042e-5	9.463025182993422e-5	9.69738560738096e-5	9.956059833076997e-5	1.0198407685776232e-4	1.0390783036866176e-4	1.0510940040243042e-4	1.0549931232255184e-4	1.0511575758403958e-4	1.0410039250969349e-4	1.0266284113452949e-4	1.0104174221139998e-4	9.94691037945114e-5	9.814271948313889e-5	9.720884151575632e-5	9.67547960698191e-5	9.680951207313932e-5	9.734943404257896e-5	9.830740225344154e-5	9.958087059655494e-5	1.0103163431739196e-4	1.0246764745907513e-4	1.0362547149156149e-4	1.0426193422461763e-4	1.0442750200164949e-4	1.0423412325123979e-4	1.0330220841383064e-4	1.019467367091742e-4	1.0107140618577045e-4	9.912969591744618e-5	9.725773145077216e-5	9.658405005949794e-5	9.556479654705859e-5	9.485108957338845e-5	9.474417168402706e-5	9.476903959552765e-5	9.492991148925595e-5	9.531664823969931e-5	9.579390347265163e-5	9.623439842042259e-5	9.66105467486573e-5	9.696120036741844e-5	9.73408174387961e-5	9.778757300106472e-5	9.831072273473168e-5	9.888943779143622e-5	9.947653112252056e-5
flux1:	0.6957520438498734	8.350214096370325e-5	8.424057857248382e-5	8.587988502491007e-5	8.808408526992389e-5	9.046727654235111e-5	9.265781966656238e-5	9.43554204490688e-5	9.536943720648066e-5	9.563350479161942e-5	9.519781751282723e-5	9.420452045890283e-5	9.285347872116082e-5	9.136577446079564e-5	8.995116207544773e-5	8.878373310150953e-5	8.79875617780249e-5	8.763171186623138e-5	8.773241388582175e-5	8.825985209014051e-5	8.914723684206257e-5	9.02988607740579e-5	9.159012615222783e-5	9.285115002847186e-5	9.385067849111041e-5	9.437754125659126e-5	9.448401418566634e-5	9.427590085174436e-5	9.341750326791766e-5	9.219800771805195e-5	9.14293182432997e-5	8.971529797528293e-5	8.807732062261169e-5	8.75258998662279e-5	8.666527893479454e-5	8.607128399624725e-5	8.60124777732827e-5	8.605589387927167e-5	8.619987081843787e-5	8.65227455652603e-5	8.690384493300174e-5	8.723279688800382e-5	8.749200143497774e-5	8.772625497974487e-5	8.799575880579713e-5	8.834571920399707e-5	8.87932590522019e-5	8.932496861378338e-5	8.989935668977669e-5
flux1:	0.6960144927536267	7.553447019936284e-5	7.631501546160299e-5	7.789752127710594e-5	7.996194441256114e-5	8.214920891683537e-5	8.412074511594128e-5	8.560990051518952e-5	8.645497388835666e-5	8.660996396526525e-5	8.613483360185543e-5	8.517073487123561e-5	8.390715510363921e-5	8.254786734367077e-5	8.128139998056758e-5	8.025978692817931e-5	7.958696297305879e-5	7.93159090705889e-5	7.945222750118446e-5	7.996157928559423e-5	8.07787556878853e-5	8.181537928752594e-5	8.295995965529657e-5	8.406288100175799e-5	8.49215759914459e-5	8.535311344264027e-5	8.541096474920684e-5	8.519439876261029e-5	8.440580646112778e-5	8.331025449688105e-5	8.26366467606329e-5	8.112453698713513e-5	7.969222914077654e-5	7.924430574990637e-5	7.851969250505342e-5	7.802808749559252e-5	7.800896522759065e-5	7.806787279704226e-5	7.819869240838906e-5	7.84692670617687e-5	7.877153829551607e-5	7.900950062970172e-5	7.917333428973628e-5	7.93117409332065e-5	7.948870672711129e-5	7.97547173741487e-5	8.01334219360474e-5	8.061808390794633e-5	8.117287604397976e-5
flux1:	0.69627694165738	6.829352671427363e-5	6.910115162423808e-5	7.061930400828356e-5	7.254440183825443e-5	7.454359635904618e-5	7.630972944208158e-5	7.76073850588322e-5	7.83010906757582e-5	7.83626383234796e-5	7.785969110036411e-5	7.693107240636267e-5	7.575538755829939e-5	7.451941509287913e-5	7.339149043340855e-5	7.250317503611118e-5	7.194019274806208e-5	7.174148679166734e-5	7.19039678310921e-5	7.239038936542818e-5	7.313821999841473e-5	7.406679303775644e-5	7.507715755518727e-5	7.603814887248825e-5	7.677270421207951e-5	7.71227110547704e-5	7.714205593522759e-5	7.69230083830435e-5	7.620112215846246e-5	7.52185308953139e-5	7.462948480947042e-5	7.329576393318229e-5	7.204316297062662e-5	7.168143456271605e-5	7.107223364799449e-5	7.066700792095733e-5	7.067973968813697e-5	7.075106502157161e-5	7.087169852752111e-5	7.110001030748972e-5	7.133867691975044e-5	7.150376262648988e-5	7.159130554409073e-5	7.16521563154304e-5	7.175236201597979e-5	7.194610336278439e-5	7.226231931245435e-5	7.270024347156443e-5	7.322964819373935e-5
flux1:	0.6965393905611332	6.171713534504156e-5	6.253846637993716e-5	6.39860205157815e-5	6.577304046840363e-5	6.759223186121342e-5	6.916622448988803e-5	7.0288554317443e-5	7.084743429749209e-5	7.083005999406741e-5	7.030989688500726e-5	6.942225104916893e-5	6.833445307427486e-5	6.721666315609695e-5	6.621805642644112e-5	6.545124381991473e-5	6.49855543783296e-5	6.484779998719384e-5	6.502799191223532e-5	6.54874512686875e-5	6.616728516286789e-5	6.699480042236908e-5	6.788296700493817e-5	6.871736368726268e-5	6.934356286052633e-5	6.962515084860832e-5	6.961552639853474e-5	6.93995433806581e-5	6.874170802674188e-5	6.786205155271679e-5	6.734802594549291e-5	6.617140466845249e-5	6.507495326179422e-5	6.47837753124043e-5	6.427148883138891e-5	6.393808466480651e-5	6.397555945715418e-5	6.405638886686076e-5	6.41691965536818e-5	6.436390696227017e-5	6.455225335551027e-5	6.466029290060283e-5	6.468824599585016e-5	6.468762181240942e-5	6.472504398151125e-5	6.48569838793949e-5	6.511654556975284e-5	6.550827145255485e-5	6.600743465031302e-5
flux1:	0.6968018394648865	5.574788077490837e-5	5.6571211453348366e-5	5.794324672244843e-5	5.959426112434377e-5	6.124176535979673e-5	6.263657773448581e-5	6.359901393156269e-5	6.403859573829451e-5	6.395571695475151e-5	6.342792273536349e-5	6.258596177556454e-5	6.15856063860608e-5	6.058083262007095e-5	5.970268698491488e-5	5.904629275453916e-5	5.866629425789704e-5	5.857914180987776e-5	5.876958682605803e-5	5.919883451060938e-5	5.981243875313882e-5	6.054582302586021e-5	6.132322837725273e-5	6.204539670138267e-5	6.257795854995922e-5	6.280334089737042e-5	6.277349634099489e-5	6.256558430617896e-5	6.196939662264411e-5	6.118352355460787e-5	6.073586881946715e-5	5.9697219146033495e-5	5.873577702993925e-5	5.85012908476195e-5	5.806952345606511e-5	5.779495033730646e-5	5.785085504616049e-5	5.793857697557497e-5	5.804546597531049e-5	5.8214017270535325e-5	5.836356452953975e-5	5.842829422511083e-5	5.84111492991635e-5	5.836304965479975e-5	5.834994808054686e-5	5.842939036268186e-5	5.86376366968603e-5	5.898391415322409e-5	5.944885571709749e-5
flux1:	0.6970642883686398	5.033302797597644e-5	5.114832916696162e-5	5.2441268888726926e-5	5.3959213514243235e-5	5.544364833614081e-5	5.667199115727256e-5	5.748926366943883e-5	5.782407973854082e-5	5.7688011382492036e-5	5.716113958585215e-5	5.636876585120007e-5	5.5454928318007366e-5	5.45579096010473e-5	5.379166110629252e-5	5.3235230788696165e-5	5.293019249756585e-5	5.288427245255321e-5	5.30784423439323e-5	5.347493415705292e-5	5.4024392050370856e-5	5.467038347112374e-5	5.534775765843933e-5	5.5970973194824e-5	5.642340263229396e-5	5.66036892613811e-5	5.656140573730698e-5	5.6365921074879616e-5	5.5829037253446845e-5	5.512859172297849e-5	5.473945357685163e-5	5.382169562517183e-5	5.297650051267445e-5	5.27866777334033e-5	5.2421082120728246e-5	5.219398232820514e-5	5.226283658820441e-5	5.235523095477022e-5	5.2457791582680646e-5	5.260655195796551e-5	5.272722248407851e-5	5.27604743481227e-5	5.271070839955307e-5	5.2627225079302706e-5	5.257428520410152e-5	5.2609482203351735e-5	5.2771340519049197e-5	5.3073179357908345e-5	5.3500799958465e-5
flux1:	0.697326737272393	4.5424286625704193e-5	4.622318293603759e-5	4.7434782192725e-5	4.882346590341655e-5	5.015377999599653e-5	5.122815066191332e-5	5.191431563274771e-5	5.215791420229142e-5	5.197985920343588e-5	5.14614038054791e-5	5.0721663789923036e-5	4.989287427153517e-5	4.9098171924312585e-5	4.843545309894891e-5	4.796906165154328e-5	4.772902907295874e-5	4.771586631862153e-5	4.790808052737225e-5	4.826988908819312e-5	4.875750036199535e-5	4.9322545354359165e-5	4.990981863968075e-5	5.0446177145698824e-5	5.0830644209415236e-5	5.097567636121721e-5	5.092763597150389e-5	5.0748189473464664e-5	5.026815750218388e-5	4.964549921524239e-5	4.9307729980810005e-5	4.849568619321373e-5	4.775025929158285e-5	4.759486136874083e-5	4.728303371462871e-5	4.7093684531546394e-5	4.7170833916741444e-5	4.726610100316815e-5	4.7365703603368234e-5	4.7500087092115186e-5	4.760034348261127e-5	4.761221469899109e-5	4.7540480055247645e-5	4.743198454388079e-5	4.734848470903942e-5	4.7346778000764876e-5	4.746687610247592e-5	4.7725624823858134e-5	4.811374550053716e-5
flux1:	0.6975891861761463	4.097744201964414e-5	4.175313656828095e-5	4.2882418282447694e-5	4.414648192517184e-5	4.5331939031867194e-5	4.626462336554631e-5	4.6833069709641404e-5	4.699801488106938e-5	4.678805141777577e-5	4.628441922979585e-5	4.559946077807187e-5	4.485364636489154e-5	4.41555726093069e-5	4.3588132196079905e-5	4.320230234387785e-5	4.3018020472347335e-5	4.302996374246248e-5	4.3215321025981e-5	4.354106558480725e-5	4.3969277047373804e-5	4.4459472131658065e-5	4.496573420581408e-5	4.542611250888009e-5	4.5753381314526253e-5	4.5871630300918624e-5	4.582334855474115e-5	4.5662737145155786e-5	4.523687609028255e-5	4.468499835966981e-5	4.4392087351430964e-5	4.3672318072987414e-5	4.3012318887492e-5	4.2882783462280864e-5	4.2614123373725457e-5	4.245437219143321e-5	4.25359468788708e-5	4.263267991180572e-5	4.273052394963366e-5	4.285507867686697e-5	4.2942031706273434e-5	4.294102237571288e-5	4.285631302701072e-5	4.2731632092226394e-5	4.2625606411419824e-5	4.259356332239111e-5	4.267633387719656e-5	4.289374953434273e-5	4.324114639469213e-5
flux1:	0.6978516350798996	3.6951906461432485e-5	3.7699052112774714e-5	3.874618852446529e-5	3.9891008863610354e-5	4.0941121888984894e-5	4.174415746902439e-5	4.220759088748169e-5	4.230545591912451e-5	4.2072530408772384e-5	4.158902800568262e-5	4.096007880902158e-5	4.029453362884701e-5	3.968711533010121e-5	3.920677918759432e-5	3.889244298899402e-5	3.8755319932338194e-5	3.878550614619666e-5	3.895984802499757e-5	3.924865971805054e-5	3.962004160305632e-5	4.004113155493986e-5	4.047465078746175e-5	4.0868725697174556e-5	4.114814684434397e-5	4.124669122913233e-5	4.120251760874981e-5	4.106269365662122e-5	4.0688032755424005e-5	4.020048056604325e-5	3.994650857838349e-5	3.9307144322387586e-5	3.8720187584278685e-5	3.860946403239271e-5	3.837501562921967e-5	3.823815594566314e-5	3.8321005339003546e-5	3.841812118630925e-5	3.851523938685281e-5	3.8633706099182414e-5	3.871319595187678e-5	3.870631515721941e-5	3.861610096201159e-5	3.848266458444149e-5	3.836104083019645e-5	3.8304563031366346e-5	3.835431404602463e-5	3.8532594622130183e-5	3.883899846278818e-5
flux1:	0.6981140839836528	3.3310260330152954e-5	3.4024789278375985e-5	3.499094052118916e-5	3.602249002357775e-5	3.694691428612745e-5	3.7632022906321007e-5	3.80024341568104e-5	3.804379538738685e-5	3.779573017330874e-5	3.733657606086217e-5	3.676395547736514e-5	3.6175351324776154e-5	3.565234073523567e-5	3.525102381080297e-5	3.4999534869235865e-5	3.490165102243518e-5	3.49440083692923e-5	3.510391766820036e-5	3.535544266076705e-5	3.567271060132236e-5	3.603013902050162e-5	3.639843556854783e-5	3.6734757498161064e-5	3.697432601138546e-5	3.7058907676451467e-5	3.702208862412928e-5	3.690417222670409e-5	3.6577451317354e-5	3.614824377738079e-5	3.5927859963608655e-5	3.535844383076314e-5	3.4833896444183015e-5	3.4736257959436514e-5	3.452854771514182e-5	3.44091535501315e-5	3.4490768652986025e-5	3.4587417436189035e-5	3.468464728967461e-5	3.4799997063490816e-5	3.4876658980111584e-5	3.4869508669687264e-5	3.4779840184358955e-5	3.464379716997494e-5	3.451250017915048e-5	3.4436892655559036e-5	3.4457831059636885e-5	3.459959564753411e-5	3.486563924992359e-5
flux1:	0.6983765328874061	3.0017849117035847e-5	3.069678174179513e-5	3.1583912532134165e-5	3.250859550649971e-5	3.331699945072062e-5	3.389550340367788e-5	3.4184131681513157e-5	3.417857103566581e-5	3.392209312753403e-5	3.349046070287714e-5	3.2973629471956036e-5	3.245806953053119e-5	3.2013001367343054e-5	3.168276616430994e-5	3.148595445048787e-5	3.1420107215443386e-5	3.1469386686391776e-5	3.161221118448824e-5	3.182664089915506e-5	3.209270987604534e-5	3.2391705093988006e-5	3.2701660284039634e-5	3.2987768102091264e-5	3.319423733683774e-5	3.3269383481091665e-5	3.324217332122782e-5	3.314650667592869e-5	3.286422853642259e-5	3.248779098990362e-5	3.229620507631497e-5	3.178755438098957e-5	3.131633123926018e-5	3.1227189748124566e-5	3.10400728294542e-5	3.093381421140543e-5	3.1012248537213746e-5	3.110772419537685e-5	3.120566498199487e-5	3.132012911131552e-5	3.139745795838617e-5	3.139430983694065e-5	3.130990499065632e-5	3.117621169192942e-5	3.104023386577089e-5	3.095023488080076e-5	3.094644411787451e-5	3.105466116441591e-5	3.1281771963318404e-5
flux1:	0.6986389817911594	2.7042484246435037e-5	2.7683740986988008e-5	2.8494439237471446e-5	2.931892790101965e-5	3.0020862600622927e-5	3.0503601613248005e-5	3.072090425468751e-5	3.0677026400047754e-5	3.0417819580274517e-5	3.001591057746391e-5	2.95535555871276e-5	2.9106664964599313e-5	2.8732949030895975e-5	2.8466095081236783e-5	2.831634541521879e-5	2.827610926164722e-5	2.8327925035911895e-5	2.8451807443683756e-5	2.8629916254095924e-5	2.8847964123874422e-5	2.909363553902668e-5	2.9351613453218373e-5	2.9594170544221233e-5	2.9773203528570314e-5	2.984239185566521e-5	2.9826191957543565e-5	2.9752428940932773e-5	2.9510946101299613e-5	2.918205659656179e-5	2.9015036428974623e-5	2.8559126833123592e-5	2.8133501325703383e-5	2.8049245132617162e-5	2.7877766433878295e-5	2.7781228531906575e-5	2.7855025437809723e-5	2.7948695563604222e-5	2.8047670151930745e-5	2.8162775758263006e-5	2.8243203312825557e-5	2.8247084937219478e-5	2.817141303023367e-5	2.8043907545829725e-5	2.790735667721103e-5	2.7807139355682142e-5	2.77825232865123e-5	2.7860399830270147e-5	2.8050649084015046e-5
flux1:	0.6989014306949126	2.435426739997844e-5	2.4956504210031514e-5	2.5693822017435565e-5	2.6424912913313033e-5	2.7029698988024767e-5	2.74269621815198e-5	2.7582599204310876e-5	2.7508066007440522e-5	2.7250844247509248e-5	2.6879987115979215e-5	2.6470132506601092e-5	2.6087173118675532e-5	2.577820558249181e-5	2.556736888923187e-5	2.5457699513494462e-5	2.5437477558693413e-5	2.5488333703201106e-5	2.5592226413664305e-5	2.5735394429565273e-5	2.590891036802107e-5	2.610632914715162e-5	2.6318285933721203e-5	2.6523215780931016e-5	2.6679551093150477e-5	2.6745391220168785e-5	2.6740896907997435e-5	2.6688116589209806e-5	2.6483731643694404e-5	2.6197484605483726e-5	2.6051348859742274e-5	2.5641218672801282e-5	2.525465778347306e-5	2.5172522153712797e-5	2.5012792451520627e-5	2.4923316168354056e-5	2.4991446557614737e-5	2.508271250791656e-5	2.5182749749476374e-5	2.529937185491804e-5	2.5384366401363744e-5	2.5397169290613433e-5	2.5332547362865825e-5	2.521402421915509e-5	2.5080163534129134e-5	2.4973325500523012e-5	2.4931537677610506e-5	2.498239037676643e-5	2.5138319095024728e-5
flux1:	0.6991638795986659	2.1925527951885498e-5	2.2488008259780398e-5	2.3155337923364385e-5	2.3799841494515413e-5	2.4316485238305302e-5	2.4637966851797396e-5	2.4740804327222115e-5	2.464238541544148e-5	2.439098193237797e-5	2.4051746022914208e-5	2.3691878561815533e-5	2.3367873248001364e-5	2.3117148294440427e-5	2.2955389939334592e-5	2.2879509440212704e-5	2.2874555649503878e-5	2.292183989794739e-5	2.3005486192415752e-5	2.3115688105884926e-5	2.3248485427287598e-5	2.340272870925521e-5	2.357429033775267e-5	2.3746893094252435e-5	2.388450317285211e-5	2.394890904076014e-5	2.3956247052404612e-5	2.3923077893915762e-5	2.3752137582726315e-5	2.3503924945476478e-5	2.337552315575279e-5	2.3005191227921343e-5	2.2652218004528793e-5	2.257018852557212e-5	2.241927158313454e-5	2.2334825600014e-5	2.2396635985959745e-5	2.248492542710289e-5	2.2585772258597058e-5	2.2704207903455822e-5	2.2794399404505063e-5	2.2817015458863853e-5	2.2764727600326442e-5	2.2657026176548756e-5	2.252832160641955e-5	2.241787999656898e-5	2.2362258594880356e-5	2.2389389286713534e-5	2.2513834501803962e-5
flux1:	0.6994263285024191	1.9730838306843843e-5	2.0253344715857517e-5	2.0854332732475064e-5	2.141899930264593e-5	2.185614120531519e-5	2.2110921930524215e-5	2.2169053289605544e-5	2.2052688320937338e-5	2.181015251549521e-5	2.1502467605050487e-5	2.118966377387156e-5	2.091951541289693e-5	2.0720721849429773e-5	2.0601590054059e-5	2.0553917841152465e-5	2.0560316892122013e-5	2.0602250316104128e-5	2.066612153388063e-5	2.0745870541790264e-5	2.0842052292371464e-5	2.0958199757956038e-5	2.1094698007434646e-5	2.1239736293310587e-5	2.136196132952094e-5	2.1426296066993934e-5	2.144514150591113e-5	2.1429883609664405e-5	2.1288852127278485e-5	2.107435950877965e-5	2.096103554734427e-5	2.0625424210858376e-5	2.0301503876284004e-5	2.0218243918646984e-5	2.007404792637724e-5	1.9993133471677375e-5	2.0048301368338855e-5	2.0133087275685612e-5	2.0234251547152594e-5	2.035431544937978e-5	2.0449642773414593e-5	2.048212751556621e-5	2.0442570679498532e-5	2.03466854642685e-5	2.0224871329366828e-5	2.0113276910302382e-5	2.0046801766530287e-5	2.0053396674652892e-5	2.0149339178167882e-5
flux1:	0.6996887774061724	1.7747057742256236e-5	1.8229837544152547e-5	1.8768330530498117e-5	1.9259807080936184e-5	1.9625697918427775e-5	1.9822247462802793e-5	1.9843027888684576e-5	1.9713894308389336e-5	1.9482588578846124e-5	1.9205860147857267e-5	1.8936904420892243e-5	1.8715499473884164e-5	1.856259268207342e-5	1.8480150676923107e-5	1.845579598943503e-5	1.84703983077097e-5	1.850594003756137e-5	1.855112831256903e-5	1.860337451932494e-5	1.8667251438476782e-5	1.87503346648841e-5	1.885680158810135e-5	1.8978552216124865e-5	1.908820081288538e-5	1.915338501564478e-5	1.9183053971303374e-5	1.9183789478369193e-5	1.9069293942862882e-5	1.8884507296862623e-5	1.8784046955453193e-5	1.8478901981745358e-5	1.818034352400691e-5	1.809513225611872e-5	1.795629906045362e-5	1.7877881197327592e-5	1.792637330153277e-5	1.800720781337644e-5	1.8108025404879193e-5	1.8229161150934358e-5	1.8329032236175406e-5	1.8370786299761415e-5	1.834363857171072e-5	1.8259852363074445e-5	1.8146020256528048e-5	1.8035197769691224e-5	1.7960478664424006e-5	1.7949542761662878e-5	1.8019990501243964e-5
flux1:	0.6999512263099257	1.5953354100464236e-5	1.6397086174134342e-5	1.687709649079359e-5	1.7301902547947037e-5	1.7604396726027057e-5	1.7750589124241965e-5	1.774067605326759e-5	1.7603255971601016e-5	1.7384945830694332e-5	1.7138159110714483e-5	1.6909646630178734e-5	1.6731937713851554e-5	1.6619184312191033e-5	1.6568005094998247e-5	1.656270939738499e-5	1.6583029077943595e-5	1.6611745173794456e-5	1.6639821089085488e-5	1.6667813861082526e-5	1.6703784927826965e-5	1.675870047425578e-5	1.6839830879049383e-5	1.6942107258619797e-5	1.7041523721390635e-5	1.71081079580937e-5	1.714762849527525e-5	1.7162314284822406e-5	1.707116307956943e-5	1.691238011204065e-5	1.68229473675079e-5	1.6544749518820743e-5	1.6268613050932533e-5	1.618127998047919e-5	1.6047067818576297e-5	1.597052240483492e-5	1.6012551218037935e-5	1.608910066441322e-5	1.618881528651264e-5	1.6310212318807546e-5	1.641366491044662e-5	1.6463620402812482e-5	1.6448021344859344e-5	1.6376055602286837e-5	1.6270764149435967e-5	1.616217829798684e-5	1.608147499706185e-5	1.60558037518738e-5	1.6103715889995194e-5
flux1:	0.7002136752136789	1.4331163400705564e-5	1.4736931462121265e-5	1.516260811203522e-5	1.5527116914428848e-5	1.5773670802909238e-5	1.58768027664185e-5	1.5842195510121088e-5	1.5700336710304927e-5	1.549627020676407e-5	1.527807951410355e-5	1.5086500693145194e-5	1.4947568054813648e-5	1.486956696499953e-5	1.4844703258979207e-5	1.4854758545628969e-5	1.4878849427210187e-5	1.4900762233765126e-5	1.4913613889902899e-5	1.4920745057688682e-5	1.4933158483737741e-5	1.4964562834067192e-5	1.502466046192679e-5	1.5110816283945544e-5	1.5201921700438016e-5	1.5270131961905227e-5	1.5318300602969594e-5	1.5344841729936065e-5	1.5274022684625154e-5	1.5137863336681786e-5	1.5057932372327751e-5	1.4803798980798376e-5	1.4547800514806102e-5	1.4458646020510967e-5	1.4328805115543518e-5	1.425386950370653e-5	1.4289845626698366e-5	1.4361914577171957e-5	1.4459756704370467e-5	1.4580462093047543e-5	1.468631231275164e-5	1.4743109070384195e-5	1.473783808428643e-5	1.4677009464603455e-5	1.458040659960764e-5	1.4475146309554122e-5	1.4390413183530509e-5	1.4352595379247498e-5	1.4380843005961015e-5
flux1:	0.7004761241174322	1.2864066485352555e-5	1.3233325099617887e-5	1.3608917289418154e-5	1.3919330210328289e-5	1.4116994819265297e-5	1.4183798973190654e-5	1.412987230569137e-5	1.398684076012542e-5	1.3797816172817206e-5	1.3606619513883537e-5	1.3448427949428645e-5	1.334352385034113e-5	1.329521174546586e-5	1.3292153677261266e-5	1.3314313073215483e-5	1.3340641637467073e-5	1.335607905401001e-5	1.3355752170838428e-5	1.3345400282648317e-5	1.3338416002922275e-5	1.335062302080254e-5	1.3393548030105261e-5	1.3466475428527699e-5	1.3550794123130106e-5	1.3620563343717078e-5	1.367599577443e-5	1.3712301686717473e-5	1.3658970556383243e-5	1.354238194938876e-5	1.347067262090038e-5	1.3238251657707447e-5	1.3000660499550584e-5	1.2910357950320016e-5	1.2785002233228028e-5	1.271172002958327e-5	1.2742199745529545e-5	1.2809736243855124e-5	1.2904988981452798e-5	1.3024004165165279e-5	1.3130972460796894e-5	1.3193110869572235e-5	1.3196749128455636e-5	1.3146118866902907e-5	1.3058064657865783e-5	1.295693388904942e-5	1.286987688681565e-5	1.2822316344079538e-5	1.2833669106516333e-5
flux1:	0.7007385730211855	1.1537583945570038e-5	1.1872108373203377e-5	1.220191402120309e-5	1.2464221042051776e-5	1.2619622702651057e-5	1.2656271145047699e-5	1.2587800668708116e-5	1.2446324594557881e-5	1.2272747976444618e-5	1.21067495639023e-5	1.1978417215491569e-5	1.1902999444506987e-5	1.187965008067897e-5	1.189428367509872e-5	1.1925680323833363e-5	1.1953012990693928e-5	1.1962475741050556e-5	1.1951033171058317e-5	1.19264278156556e-5	1.1903900965684318e-5	1.1900800304001549e-5	1.1929933418517112e-5	1.1992067950486453e-5	1.2070751832453981e-5	1.2141750989262604e-5	1.2202934558320759e-5	1.2246962384337957e-5	1.2208432373467918e-5	1.2108685448154338e-5	1.2044108686563354e-5	1.183147098186053e-5	1.1610999567397966e-5	1.1520481566472164e-5	1.1399962907775876e-5	1.132861769512356e-5	1.135424789676652e-5	1.1417327795872098e-5	1.1509371428517298e-5	1.162572723752079e-5	1.1732535426788549e-5	1.1798496713305391e-5	1.1809560902848217e-5	1.1768064447548333e-5	1.1688241944304634e-5	1.159184419224236e-5	1.1503976452694847e-5	1.1448918369727241e-5	1.1446043127419154e-5
flux1:	0.7010010219249387	1.0338910361496233e-5	1.0640727683727123e-5	1.0929025556484902e-5	1.1148950841556223e-5	1.126825913570176e-5	1.1280357191366849e-5	1.120153749162241e-5	1.1063845215523629e-5	1.090578104551285e-5	1.0763045714450802e-5	1.0661110217265267e-5	1.0610871038715876e-5	1.0608096767625294e-5	1.0636673631118307e-5	1.067475979044448e-5	1.070207731466513e-5	1.070613726123679e-5	1.0685551379737331e-5	1.0649671606423531e-5	1.0615070984234698e-5	1.0600079940238087e-5	1.0618313196073008e-5	1.0671654313857915e-5	1.0745515333554773e-5	1.081719444606844e-5	1.0882546810158527e-5	1.0932336649141204e-5	1.0906077185746366e-5	1.0820754382932781e-5	1.0762371491686976e-5	1.0567908422927565e-5	1.0363598789914078e-5	1.0273935991839144e-5	1.0158728875145234e-5	1.008976727538444e-5	1.0111231615812758e-5	1.0170025535146755e-5	1.0258357826947926e-5	1.0371165242634728e-5	1.0476603284922873e-5	1.0544933806424585e-5	1.0561974810422193e-5	1.0528522540480881e-5	1.045652646032638e-5	1.0365332104983013e-5	1.027801649521032e-5	1.0217565789205382e-5	1.0203024107773302e-5
flux1:	0.701263470828692	9.256622009230335e-6	9.527927320944722e-6	9.778897621455468e-6	9.961835194364618e-6	1.0050722654149534e-5	1.0043296736658403e-5	9.957755908247171e-6	9.825611119694915e-6	9.682829798667343e-6	9.561333251377359e-6	9.482441551178574e-6	9.453336669437294e-6	9.467097187042918e-6	9.506220802287089e-6	9.548732712907596e-6	9.575177285364847e-6	9.574412614741884e-6	9.546496922117719e-6	9.502010470058646e-6	9.45837818296011e-6	9.434431548142737e-6	9.444188573233944e-6	9.49033898494654e-6	9.5598953506058e-6	9.631539218442514e-6	9.69947332567818e-6	9.75317965794459e-6	9.736828251046986e-6	9.663803499476805e-6	9.610800163618877e-6	9.433133972230946e-6	9.244248101432483e-6	9.156532531424662e-6	9.047136757550232e-6	8.981086072435182e-6	8.999056977314268e-6	9.053787531298181e-6	9.138022146564906e-6	9.246500366569575e-6	9.349466013855199e-6	9.418827710761964e-6	9.440493183103778e-6	9.414038123832579e-6	9.349435614226473e-6	9.263825631380554e-6	9.178297119340444e-6	9.114420735167573e-6	9.090655914985069e-6
flux1:	0.7015259197324453	8.28039629026451e-6	8.52346253096972e-6	8.741105147217654e-6	8.892053841556077e-6	8.955655594358577e-6	8.933141731451649e-6	8.843957202429832e-6	8.718695332855335e-6	8.590720589860516e-6	8.48839817710299e-6	8.429348849824492e-6	8.417628174553387e-6	8.444247375364453e-6	8.490875735171825e-6	8.535822947953429e-6	8.560676145538423e-6	8.555641706275233e-6	8.522020426354737e-6	8.47126267444563e-6	8.4212130331518e-6	8.390787551583124e-6	8.394069520103571e-6	8.43429138523489e-6	8.499827762610688e-6	8.57062514300664e-6	8.639616855100026e-6	8.695538388057305e-6	8.686924519383112e-6	8.624338136600252e-6	8.576011012974634e-6	8.413923121327899e-6	8.239845424434258e-6	8.155090616504376e-6	8.051957564230436e-6	7.98934631189402e-6	8.004447051169167e-6	8.055345809656662e-6	8.13519527965778e-6	8.23868184571683e-6	8.338199514275756e-6	8.407393127775617e-6	8.432458259418563e-6	8.412032165934736e-6	8.35439517644598e-6	8.274680162095968e-6	8.192046762409532e-6	8.126557944956155e-6	8.095867986697694e-6
flux1:	0.7017883686361985	7.400776215108612e-6	7.617868441501547e-6	7.805929786560714e-6	7.929438160910283e-6	7.97232095203529e-6	7.93856122624983e-6	7.84828169749165e-6	7.73085025644443e-6	7.617008043576247e-6	7.53180291282047e-6	7.489587232105865e-6	7.491826248796016e-6	7.528014115239865e-6	7.579473467155021e-6	7.625145596488232e-6	7.647829248179723e-6	7.639054152808142e-6	7.601162324541445e-6	7.546147326184788e-6	7.491896384083067e-6	7.457060264459796e-6	7.455508600406664e-6	7.490790178545592e-6	7.552427220060747e-6	7.621546964912973e-6	7.69019898862583e-6	7.746807104617689e-6	7.743982995300765e-6	7.690214664476125e-6	7.645966322266515e-6	7.4983461555031965e-6	7.3385053315506825e-6	7.257573041984773e-6	7.161057802614378e-6	7.102348158733539e-6	7.115127719721241e-6	7.162400679237117e-6	7.237652375018584e-6	7.335601809879762e-6	7.43082837818369e-6	7.498798481218323e-6	7.526173097028089e-6	7.51089687726319e-6	7.4598105522606145e-6	7.386229138730848e-6	7.307455678932406e-6	7.241984038768603e-6	7.20648283839437e-6
flux1:	0.7020508175399518	6.609001394131643e-6	6.8023057134520004e-6	6.964223980009299e-6	7.064354613559548e-6	7.090503393292335e-6	7.0487562968649875e-6	6.959433214320188e-6	6.850437290431092e-6	6.749905935518712e-6	6.679815445792237e-6	6.651655189601979e-6	6.664783408627814e-6	6.707657156800979e-6	6.761658541408308e-6	6.806639065313005e-6	6.826727627098625e-6	6.8147286332871875e-6	6.773831371808519e-6	6.716283298184369e-6	6.659696507103491e-6	6.622171176860355e-6	6.6171356706360994e-6	6.648259714677155e-6	6.706025062010398e-6	6.772689692076996e-6	6.8397846937487775e-6	6.895748799958183e-6	6.897019503132044e-6	6.850662257514055e-6	6.809999373604588e-6	6.675812993485348e-6	6.5296277313102665e-6	6.453186319600917e-6	6.3635244683686105e-6	6.3090639690224476e-6	6.319985420307917e-6	6.3637930296378615e-6	6.434286406648872e-6	6.526263844859168e-6	6.616488602435657e-6	6.682319702293918e-6	6.711041485867003e-6	6.700118775472991e-6	6.655173696877107e-6	6.58787810453349e-6	6.5137609626592015e-6	6.449716393654022e-6	6.411290047716501e-6
flux1:	0.7023132664437051	5.896911608382671e-6	6.068486018284369e-6	6.207361259616317e-6	6.287680329814998e-6	6.300507360548169e-6	6.2534753353605315e-6	6.166705084428489e-6	6.066457363415046e-6	5.978317137309947e-6	5.921434999364131e-6	5.904813699968723e-6	5.926135541938205e-6	5.973233338460725e-6	6.027882936625937e-6	6.071059201453877e-6	6.0882918294722544e-6	6.073590452002678e-6	6.03080919964013e-6	5.972201516771687e-6	5.9148462738476785e-6	5.876067557541545e-6	5.868669012624343e-6	5.896274175092084e-6	5.950166138505337e-6	6.013712962973209e-6	6.078249833305523e-6	6.132456808975143e-6	6.136401832488967e-6	6.096239133257226e-6	6.058769268684589e-6	5.937044348862831e-6	5.8038936976941095e-6	5.732407758393402e-6	5.649712438878341e-6	5.599708917663174e-6	5.609149833633882e-6	5.6496037135777615e-6	5.715215013648413e-6	5.800889948789257e-6	5.885534004335068e-6	5.948445244201181e-6	5.97766832907605e-6	5.970371714696068e-6	5.931149185757465e-6	5.870187171545256e-6	5.801329676909702e-6	5.7398699471965974e-6	5.700137336028054e-6
flux1:	0.7025757153474583	5.2569140351583534e-6	5.4086639972412275e-6	5.5272547524464115e-6	5.590848070590566e-6	5.5932252340745846e-6	5.543099248095323e-6	5.460074823407449e-6	5.368647880652851e-6	5.291927132620179e-6	5.2464781390415886e-6	5.2391622738019695e-6	5.266366048859293e-6	5.315647573307299e-6	5.369443539371103e-6	5.410004321177924e-6	5.4242872029323205e-6	5.4074206919402285e-6	5.3637561580932725e-6	5.30534769237196e-6	5.248539785004203e-6	5.2097084884568215e-6	5.200887852446101e-6	5.225516385013802e-6	5.275552808057313e-6	5.3354748321830135e-6	5.3966846409304095e-6	5.448249460266614e-6	5.453729878057259e-6	5.4187167010785155e-6	5.384140437283312e-6	5.273962324929919e-6	5.1531779059538386e-6	5.086923716609975e-6	5.0111967237913605e-6	4.965716303744405e-6	4.973978130380008e-6	5.011152619513219e-6	5.071789993865286e-6	5.150933041833022e-6	5.229550829646767e-6	5.288893842261941e-6	5.317879673416056e-6	5.3135377222454975e-6	5.279596532596344e-6	5.2248982592662244e-6	5.161695514693993e-6	5.103706476683038e-6	5.0639929508302195e-6
flux1:	0.7028381642512116	4.681993952616627e-6	4.815670839807445e-6	4.916414256126321e-6	4.965926210793725e-6	4.960236969918701e-6	4.908754741535597e-6	4.830323607188507e-6	4.747601274730259e-6	4.681316110681852e-6	4.645680676786597e-6	4.645728158584362e-6	4.676880336584717e-6	4.726710891789563e-6	4.778522702959497e-6	4.81593870326631e-6	4.8273324461087375e-6	4.8088528189621434e-6	4.765198100248607e-6	4.708058980102747e-6	4.652896172445582e-6	4.615012629222856e-6	4.605562815678101e-6	4.6276911768385515e-6	4.67393900121654e-6	4.729901753533064e-6	4.787243257632853e-6	4.835508690888694e-6	4.8416568467267815e-6	4.8109045242497755e-6	4.779001752935677e-6	4.679514852331948e-6	4.5703892654105685e-6	4.509487171340841e-6	4.44063713986187e-6	4.399621229368672e-6	4.406943560491327e-6	4.4408970746663704e-6	4.496505647511803e-6	4.568988806631675e-6	4.6412716693636435e-6	4.696532804299845e-6	4.724646854378806e-6	4.722637321096074e-6	4.693508002927012e-6	4.644883790841017e-6	4.587522752814969e-6	4.533617083718279e-6	4.4949474546905524e-6
flux1:	0.7031006131549649	4.165743367957248e-6	4.282960076475257e-6	4.368008743649024e-6	4.405696958666733e-6	4.3939012219240965e-6	4.342413380606337e-6	4.269137042561243e-6	4.194861510339236e-6	4.138046621254191e-6	4.1107735160774355e-6	4.116528490909848e-6	4.1500527710551615e-6	4.199170825793961e-6	4.248201251728609e-6	4.282188602860799e-6	4.290880359578145e-6	4.271340399431721e-6	4.228482332379304e-6	4.1735074631489105e-6	4.12088845007956e-6	4.084770635996699e-6	4.075351739208616e-6	4.095404452213856e-6	4.137989320975456e-6	4.189824288916424e-6	4.242962097635693e-6	4.287486880427197e-6	4.293679444007758e-6	4.266443118623075e-6	4.237054311461429e-6	4.147463747882097e-6	4.0492680860814846e-6	3.993721676166548e-6	3.931583272353884e-6	3.894877794469586e-6	3.9014535227994005e-6	3.932253086863895e-6	3.982826667266033e-6	4.0486255572188055e-6	4.1144053785191784e-6	4.16521067846016e-6	4.191925204947621e-6	4.191676379830309e-6	4.166865618583296e-6	4.124016959200657e-6	4.072493603501939e-6	4.023029738836558e-6	3.986142729880561e-6
flux1:	0.7033630620587181	3.7023830319079747e-6	3.8046388208350836e-6	3.875905559954012e-6	3.903702228495846e-6	3.8874058072803355e-6	3.836943317453787e-6	3.769153979611358e-6	3.7029659307656287e-6	3.6546954083727985e-6	3.6345026792324023e-6	3.6445776208878493e-6	3.6792207799113934e-6	3.726691941957561e-6	3.772425497373876e-6	3.8028965403283457e-6	3.809160849143805e-6	3.7890901889916433e-6	3.7477011506373566e-6	3.6956131873074187e-6	3.6462446123705676e-6	3.6125337194659102e-6	3.6036759881681446e-6	3.622026303468366e-6	3.6611252065596852e-6	3.708804668622845e-6	3.7575755929383217e-6	3.7981121897465814e-6	3.8039305822821326e-6	3.7795976972866476e-6	3.7526025464043837e-6	3.672172702307132e-6	3.584176192901648e-6	3.5339090670614663e-6	3.4782588986583225e-6	3.445647921457725e-6	3.4516360328744687e-6	3.4793784436646696e-6	3.5249730083134874e-6	3.5841684180808983e-6	3.6434183278431597e-6	3.6895378768693406e-6	3.7144382271291884e-6	3.7154372209187296e-6	3.6944416994447104e-6	3.656984251866919e-6	3.611135611849196e-6	3.566254201037136e-6	3.5316361583198234e-6
flux1:	0.7036255109624714	3.286759708393886e-6	3.3754660415580656e-6	3.434667931608804e-6	3.454238962744825e-6	3.4347595809665e-6	3.3860962346361422e-6	3.323946733026268e-6	3.265417009740884e-6	3.224815471467818e-6	3.2105812320336754e-6	3.2238291423583813e-6	3.258617672823967e-6	3.3037804104191487e-6	3.345924749656917e-6	3.3729331023626008e-6	3.377088197550428e-6	3.356965378993189e-6	3.317590601708775e-6	3.2689373815987194e-6	3.2233346073704685e-6	3.1924945977714943e-6	3.18459562484508e-6	3.2015585632105988e-6	3.237381210799452e-6	3.2809819970995728e-6	3.325356249290011e-6	3.361820883605593e-6	3.367005227131744e-6	3.3450835415831892e-6	3.3203801414710997e-6	3.248428710446177e-6	3.1699149512581943e-6	3.1247985622886957e-6	3.0753658200966476e-6	3.046602414814336e-6	3.052136531296929e-6	3.076961219907738e-6	3.117705156892841e-6	3.1704810886725895e-6	3.2233104500282067e-6	3.264658319116427e-6	3.287448847976785e-6	3.289253368452844e-6	3.2715796764683954e-6	3.239074085919304e-6	3.198619821858745e-6	3.1582916448171412e-6	3.1262237115187983e-6
flux1:	0.7038879598662247	2.9143102257284173e-6	2.9908108749864746e-6	3.0395056120418166e-6	3.052300654564456e-6	3.0307243059508373e-6	2.9844297455340326e-6	2.9279344605475213e-6	2.876587176458393e-6	2.8428328887223586e-6	2.833578950778846e-6	2.849059711931234e-6	2.883252417584249e-6	2.925661909175611e-6	2.9640895731915924e-6	2.9877773503341886e-6	2.9901444968459462e-6	2.970371768521282e-6	2.933418291262785e-6	2.8885708646475253e-6	2.8470592086121643e-6	2.8193774553455087e-6	2.8127002824710204e-6	2.8285241520435295e-6	2.861289954302922e-6	2.9009545717030267e-6	2.940998210961407e-6	2.973436838262875e-6	2.977840217276408e-6	2.957944311439916e-6	2.9354319534924968e-6	2.8713201045471088e-6	2.8015966723239895e-6	2.7614663231896008e-6	2.717938372891448e-6	2.692767562836642e-6	2.697959841391432e-6	2.7200510661749684e-6	2.756148338662702e-6	2.802784492451913e-6	2.8494264954218273e-6	2.8860533648770446e-6	2.9065589782860967e-6	2.908808220835266e-6	2.893994057194783e-6	2.8659788943741434e-6	2.830565457441491e-6	2.794642986752993e-6	2.7652538764066033e-6
flux1:	0.7041504087699779	2.5809941091382655e-6	2.6465754819868507e-6	2.6861861314971545e-6	2.693475588112478e-6	2.670699851449356e-6	2.6271809148926885e-6	2.576247133343123e-6	2.531575439126556e-6	2.503898066764793e-6	2.498770070093434e-6	2.515715407916978e-6	2.5487572077375115e-6	2.5881333789800044e-6	2.622830567416479e-6	2.643384569596145e-6	2.64425685007166e-6	2.6251434979702582e-6	2.590876141709485e-6	2.550032879766253e-6	2.512755126827972e-6	2.488349939416247e-6	2.483027361596482e-6	2.4978889278987714e-6	2.5278060636936364e-6	2.5637086817966016e-6	2.599552232751851e-6	2.6281063993496746e-6	2.6316553635344135e-6	2.6134913172589594e-6	2.5930591147910398e-6	2.536179767140582e-6	2.4745805173791463e-6	2.4392401810243148e-6	2.401264949526675e-6	2.379436404067203e-6	2.384377703376871e-6	2.4039565081776427e-6	2.4356809224337654e-6	2.4765389096451066e-6	2.5173307298655986e-6	2.5494079818183687e-6	2.5675684620760377e-6	2.5699891351808966e-6	2.5576210209681408e-6	2.5336421300616372e-6	2.502882715705851e-6	2.471147623290592e-6	2.444463924388903e-6
flux1:	0.7044128576737312	2.283205021792286e-6	2.339095836075282e-6	2.3709233549131454e-6	2.373821857613382e-6	2.3505858355242227e-6	2.3101164253759576e-6	2.264567234322252e-6	2.226043822036183e-6	2.203719762524562e-6	2.2019673895928757e-6	2.219748463572355e-6	2.2512297419591504e-6	2.287414053111839e-6	2.318441018845947e-6	2.336062240918036e-6	2.335686679573114e-6	2.317444336691714e-6	2.285991994660853e-6	2.249192184009098e-6	2.2161258491564283e-6	2.1949640517602446e-6	2.1910118935416154e-6	2.2050184316816617e-6	2.2322697789423733e-6	2.264592208411774e-6	2.2964081689228663e-6	2.3212842237235806e-6	2.3239494595833603e-6	2.3072981318034125e-6	2.2888203752705172e-6	2.2385872019789538e-6	2.1844687598016204e-6	2.1536881539708996e-6	2.1208759211062748e-6	2.1021468747447433e-6	2.106904937688282e-6	2.1242136658819136e-6	2.151894714864575e-6	2.1873987995167443e-6	2.2227559427525432e-6	2.2505520368737244e-6	2.2664081830385063e-6	2.2688131270925206e-6	2.2585370405831345e-6	2.2381689094275447e-6	2.2116740205977847e-6	2.1838746815628457e-6	2.1598621410439454e-6
flux1:	0.7046753065774845	2.017676087985955e-6	2.06503836198769e-6	2.090264153768644e-6	2.089742861181066e-6	2.066646004537646e-6	2.0293876330210567e-6	1.98897853850799e-6	1.956063283999965e-6	1.938411249027988e-6	1.939371377042556e-6	1.957471879820821e-6	1.987096099072661e-6	2.020019428652681e-6	2.0474842994750256e-6	2.0623719538678633e-6	2.0609456731064932e-6	2.0436960789433054e-6	2.0150688474415474e-6	1.9822164008711192e-6	1.9532012090559214e-6	1.935125800391367e-6	1.9324650663052925e-6	1.9456641239596674e-6	1.9704023452613937e-6	1.999322046159311e-6	2.027311618079881e-6	2.048755689303358e-6	2.0505342226113023e-6	2.035234142546991e-6	2.018571867379045e-6	1.9744114443915796e-6	1.9271467679324813e-6	1.9006555493160888e-6	1.8725826226737937e-6	1.856713721142826e-6	1.8613313641645306e-6	1.876614929734889e-6	1.900617646284597e-6	1.9312320803959135e-6	1.9616197868666824e-6	1.9854715010326423e-6	1.9991441586704104e-6	2.001422994218193e-6	1.992946286492415e-6	1.975803236279394e-6	1.9531992460140042e-6	1.929075102020628e-6	1.907667044030023e-6
flux1:	0.7049377554812377	1.781394749194174e-6	1.8213100087971509e-6	1.840992654003678e-6	1.8378845850560343e-6	1.8153982996560032e-6	1.7814145904989852e-6	1.745846488844131e-6	1.7179933777046106e-6	1.7043720907646655e-6	1.70745655393699e-6	1.7254526886953496e-6	1.7530130719056773e-6	1.782674669847563e-6	1.80671970309646e-6	1.8190679218708033e-6	1.8167460234773724e-6	1.8005388904720864e-6	1.7746538971313164e-6	1.7455490999325983e-6	1.7203223006079188e-6	1.7050874054038686e-6	1.70357271184884e-6	1.7159681735655751e-6	1.7383196543890317e-6	1.764008767459462e-6	1.7883961265476185e-6	1.806675918781603e-6	1.807583717694263e-6	1.7935148878760425e-6	1.7785219673316184e-6	1.7398706310587578e-6	1.698842919479996e-6	1.6763268250832605e-6	1.6525427231434829e-6	1.6392907001240986e-6	1.6437856811758261e-6	1.6572740488266066e-6	1.6779765048582557e-6	1.704182250670626e-6	1.7300873911962159e-6	1.750369597360279e-6	1.7620343162010206e-6	1.7641375150238817e-6	1.7572226012604233e-6	1.7429600171745673e-6	1.7238959299707373e-6	1.703188680728835e-6	1.6843008758079706e-6
flux1:	0.705200204384991	1.5715395054016367e-6	1.6049948221123398e-6	1.6200657225182666e-6	1.6150689021714927e-6	1.5935452912844817e-6	1.5628139013191671e-6	1.5317447917534966e-6	1.5084095847800115e-6	1.4982184026160578e-6	1.5029067114329329e-6	1.5204538784116244e-6	1.5458182133009887e-6	1.572273703155883e-6	1.5930708006688435e-6	1.6030739504834075e-6	1.5999846770187166e-6	1.5848213281567275e-6	1.5615331850966996e-6	1.5359084175916831e-6	1.514143540288029e-6	1.5014520068521176e-6	1.5009021288290735e-6	1.5124735924512713e-6	1.5325488141043415e-6	1.5551808822216961e-6	1.5762120367260583e-6	1.59160516034431e-6	1.5916771363601677e-6	1.5787470009779333e-6	1.5652784015898826e-6	1.5315841753213355e-6	1.4961838571444654e-6	1.4772863435470185e-6	1.4573248687521833e-6	1.4464360133531646e-6	1.4508035302445685e-6	1.462699033093521e-6	1.48047136127251e-6	1.5027450447144833e-6	1.524651719582724e-6	1.5417495615357722e-6	1.5516105282272869e-6	1.5535297553970324e-6	1.547981865037527e-6	1.5362897579007948e-6	1.520434748295335e-6	1.5028890062535201e-6	1.4864231546245214e-6
flux1:	0.7054626532887442	1.385444975213399e-6	1.4133229530913538e-6	1.4245850071178689e-6	1.41826754430736e-6	1.3979490040400512e-6	1.3703737741399076e-6	1.3434308501735533e-6	1.3240800380369312e-6	1.3167622433504698e-6	1.3225984350027929e-6	1.3394232234365416e-6	1.3625245823574497e-6	1.3858797601753043e-6	1.4036309190106682e-6	1.411492445404692e-6	1.4077543036170523e-6	1.393611953919962e-6	1.3727429593285646e-6	1.350297491821885e-6	1.3316413715096114e-6	1.3211798128910695e-6	1.3214057862267732e-6	1.3321276186071618e-6	1.350034323594811e-6	1.3697941844699672e-6	1.3877371210754801e-6	1.4005246122936812e-6	1.3998180996696287e-6	1.3879505918943896e-6	1.3758703517395486e-6	1.3465990955914337e-6	1.3162254421043781e-6	1.3005563447279178e-6	1.2839496725064627e-6	1.2751571175785115e-6	1.2793750042748488e-6	1.2898465587167337e-6	1.3050347026750949e-6	1.3238320671549705e-6	1.3422032333735712e-6	1.35648990641386e-6	1.3647568022985834e-6	1.3665050294508433e-6	1.3621573535915204e-6	1.3527498195183841e-6	1.3397855869770846e-6	1.3251433126733779e-6	1.3109832462543032e-6
flux1:	0.7057251021924975	1.2205948864806384e-6	1.2436703023300611e-6	1.2518022157766338e-6	1.2446119051471466e-6	1.2256438831006553e-6	1.2010688277083882e-6	1.177861579877392e-6	1.1619822970276263e-6	1.1570299866279026e-6	1.1636219925694335e-6	1.1795173600628812e-6	1.2003479744494475e-6	1.2207548437509422e-6	1.2356932116972093e-6	1.2416331997425012e-6	1.237369166077695e-6	1.224221180317402e-6	1.2055867839663373e-6	1.186016112215256e-6	1.1701195202153174e-6	1.1615863209711355e-6	1.1624132766530232e-6	1.1722700318897518e-6	1.1881253596030405e-6	1.2052177495621487e-6	1.2203610651011208e-6	1.230824170195992e-6	1.2294220791303162e-6	1.2185501366263515e-6	1.2077370967880242e-6	1.1823811305272546e-6	1.1564485831483953e-6	1.1435991398185067e-6	1.1298931130024434e-6	1.1229194256099308e-6	1.1269553099995795e-6	1.1361397364686233e-6	1.1490558163944975e-6	1.1648009367923856e-6	1.1800671024092006e-6	1.1918891390241337e-6	1.1987597561289516e-6	1.2003544257323114e-6	1.19705416010953e-6	1.1896585950217711e-6	1.1792709041542834e-6	1.1672643894220303e-6	1.155269815960242e-6
flux1:	0.7059875510962508	1.0746366063925958e-6	1.0935805381465654e-6	1.099147463043227e-6	1.0914265969197365e-6	1.0738741037424735e-6	1.0520994759810329e-6	1.0322334639747503e-6	1.0193433856759626e-6	1.0163024468452545e-6	1.023322076805539e-6	1.0381434803308418e-6	1.0567491637185517e-6	1.0744011924793695e-6	1.0867893765363983e-6	1.0910473415515577e-6	1.0863927565218844e-6	1.0742216747166118e-6	1.0576480884367113e-6	1.0406646478234202e-6	1.0272033948418922e-6	1.0203268933437927e-6	1.0216073539065895e-6	1.0306033102644023e-6	1.0445418381950809e-6	1.0591953563312075e-6	1.0718436738930205e-6	1.0802619087480582e-6	1.078272722140652e-6	1.068334091489452e-6	1.058684256285597e-6	1.0367712912105632e-6	1.0147192697739132e-6	1.004281082960345e-6	9.930494927093217e-7	9.876143437612776e-7	9.91433499680378e-7	9.994424970546186e-7	1.0103620927864125e-6	1.02344244155241e-6	1.0359971065645585e-6	1.045667505094858e-6	1.0513175902028177e-6	1.052769164684945e-6	1.0503672816302568e-6	1.0447165710056262e-6	1.0365896229299196e-6	1.02693707442409e-6	1.016939190380857e-6
flux1:	0.706250000000004	9.454069570995548e-7	9.607974136407506e-7	9.642668090466745e-7	9.56271116228697e-7	9.401380067138306e-7	9.20937492665301e-7	9.040277368269918e-7	8.936836960590122e-7	8.921573700801312e-7	8.993392165319312e-7	9.12999870670639e-7	9.294731055958434e-7	9.445978381089773e-7	9.547217128633897e-7	9.57553069570514e-7	9.526558871014053e-7	9.414580124776632e-7	9.267907599944281e-7	9.12134796365643e-7	9.008202571921173e-7	8.953664585419637e-7	8.969847332888496e-7	9.051467826451511e-7	9.173227944401731e-7	9.297876269001516e-7	9.402534431526264e-7	9.469023300770668e-7	9.444556007204514e-7	9.353912739526306e-7	9.268166562838722e-7	9.079170002867758e-7	8.892210836569393e-7	8.808056195264109e-7	8.716614257034447e-7	8.674926921621905e-7	8.710651622429735e-7	8.779953795100511e-7	8.871605818593012e-7	8.979269937968908e-7	9.081273959573581e-7	9.159254728883061e-7	9.205057310153418e-7	9.218125911878392e-7	9.201589400959699e-7	9.159885513388392e-7	9.09804368281161e-7	9.022105937029865e-7	8.940124666503513e-7
[truncated: 13 more columns]
