# Supplementary material for: Spatial Resolution and Refractive Index Contrast of Resonant Photonic Crystal Surfaces for Biosensing
Source: IEEE Photonics J. Author manuscript; Available in PMC 2015 Sep 7. (PMC4561521; doi:10.1109/JPHOT.2015.2435699)
Supplement: fig8_data [file NIHMS64775-supplement-fig8_data.gz › Volumes/graham/MacBook_backup/PhD_folder_2015_06_02/paper_improvements/IEEE_J_Photonics/final_files/data_files/fig8/dn_0p027/ref.dat]

flux1:	0.6277777777777778	8.084719675770437e-7	8.084624462899112e-7	8.084546715259127e-7	8.084549627700069e-7	8.084622656542722e-7	8.084702473140475e-7	8.084728511584847e-7	8.084685484877388e-7	8.084608009965628e-7	8.084552716105774e-7	8.084559921218536e-7	8.084627221728715e-7	8.084708656728178e-7	8.084741722190415e-7	8.084691279942799e-7	8.08458515675068e-7	8.084509334593809e-7	8.084546354353214e-7	8.084686595618606e-7	8.084796590788059e-7	8.08472930901723e-7	8.084534851938638e-7	8.084498685911247e-7	8.084714045752474e-7	8.084688254968955e-7	8.084431291119601e-7	8.084923884622256e-7	8.084424000120929e-7	8.085033062257935e-7	8.084523129678625e-7	8.084268511897461e-7	8.084523129678729e-7	8.085033062258046e-7	8.084424000120959e-7	8.084923884622218e-7	8.084431291119591e-7	8.084688254968952e-7	8.084714045752527e-7	8.084498685911312e-7	8.084534851938559e-7	8.084729309017203e-7	8.084796590788082e-7	8.084686595618616e-7	8.084546354353197e-7	8.084509334593754e-7	8.084585156750687e-7	8.084691279942832e-7	8.084741722190409e-7
flux1:	0.628040226681531	9.229198856762425e-7	9.229089751359476e-7	9.228996888741527e-7	9.228995706316498e-7	9.229077848020509e-7	9.229171948376267e-7	9.229206434279121e-7	9.229160215884179e-7	9.229070853447699e-7	9.229003994904403e-7	9.229008526654316e-7	9.229084120908004e-7	9.229178699161299e-7	9.229219458751196e-7	9.229164411898731e-7	9.229044232600699e-7	9.228956882679641e-7	9.228996789905007e-7	9.22915358462749e-7	9.229276642642899e-7	9.22920078642723e-7	9.228984069917147e-7	9.228948230882659e-7	9.229193370907087e-7	9.229158284561461e-7	9.228862306497592e-7	9.229422584847408e-7	9.228851858820216e-7	9.229551618867271e-7	9.228973319589961e-7	9.228684055372617e-7	9.228973319589977e-7	9.229551618867433e-7	9.228851858820162e-7	9.229422584847389e-7	9.228862306497562e-7	9.229158284561494e-7	9.2291933709071e-7	9.228948230882657e-7	9.228984069917114e-7	9.229200786427152e-7	9.229276642642912e-7	9.229153584627547e-7	9.228996789904993e-7	9.228956882679667e-7	9.229044232600724e-7	9.229164411898728e-7	9.229219458751242e-7
flux1:	0.6283026755852843	1.052636902045681e-6	1.052624390843069e-6	1.0526133197281252e-6	1.0526126702472795e-6	1.0526219077159566e-6	1.0526329962177228e-6	1.0526374903148114e-6	1.0526325611324964e-6	1.0526222604093797e-6	1.052614187640041e-6	1.052614254397126e-6	1.052622717044034e-6	1.052633695410941e-6	1.052638720417824e-6	1.0526327702484417e-6	1.0526191917270526e-6	1.0526091199950973e-6	1.0526133573336716e-6	1.0526308218977556e-6	1.0526445635959608e-6	1.0526360542072724e-6	1.0526119889911547e-6	1.0526085555602552e-6	1.0526364290671185e-6	1.0526317457602518e-6	1.052597638172432e-6	1.0526612776753725e-6	1.0525961870657462e-6	1.052676553822019e-6	1.0526110803720322e-6	1.052578268481065e-6	1.0526110803720423e-6	1.0526765538220324e-6	1.0525961870657466e-6	1.052661277675362e-6	1.0525976381724288e-6	1.0526317457602552e-6	1.0526364290671144e-6	1.0526085555602603e-6	1.0526119889911473e-6	1.0526360542072751e-6	1.0526445635959553e-6	1.0526308218977552e-6	1.0526133573336685e-6	1.0526091199950969e-6	1.05261919172705e-6	1.0526327702484381e-6	1.0526387204178265e-6
flux1:	0.6285651244890376	1.1995236811524934e-6	1.1995093243285408e-6	1.199496155030826e-6	1.1994948362379557e-6	1.1995052283189e-6	1.199518286137005e-6	1.1995240597589422e-6	1.1995188379804012e-6	1.1995069684151342e-6	1.1994972385176183e-6	1.1994967763002055e-6	1.1995062242598793e-6	1.1995189623773975e-6	1.1995251497687739e-6	1.1995187799509734e-6	1.1995034682547157e-6	1.1994918460448362e-6	1.1994962700993912e-6	1.1995156537381037e-6	1.199530973418611e-6	1.1995214752806864e-6	1.1994948473424715e-6	1.1994917114994786e-6	1.1995233689291875e-6	1.1995172167341153e-6	1.199477902346295e-6	1.1995500934538767e-6	1.1994759375074197e-6	1.199568197248518e-6	1.1994941887377492e-6	1.199457024327112e-6	1.1994941887377469e-6	1.1995681972485375e-6	1.199475937507421e-6	1.1995500934538604e-6	1.1994779023462914e-6	1.199517216734109e-6	1.1995233689291856e-6	1.1994917114994852e-6	1.1994948473424698e-6	1.1995214752806824e-6	1.1995309734186076e-6	1.1995156537381003e-6	1.1994962700993855e-6	1.199491846044831e-6	1.199503468254722e-6	1.1995187799509804e-6	1.1995251497687722e-6
flux1:	0.6288275733927908	1.36569840945783e-6	1.3656819246710074e-6	1.3656663010696879e-6	1.3656641589518034e-6	1.3656758598965207e-6	1.3656912232408582e-6	1.3656985461478394e-6	1.3656930480867234e-6	1.3656793723288555e-6	1.365667670825535e-6	1.365666511907839e-6	1.365677037691036e-6	1.365691812282067e-6	1.3656994129043143e-6	1.365692660762443e-6	1.36567542300534e-6	1.3656620029777106e-6	1.3656665338805186e-6	1.365687975231508e-6	1.3657050289825463e-6	1.3656944791976815e-6	1.3656651187267706e-6	1.365662460890991e-6	1.3656983736601193e-6	1.3656904022226062e-6	1.3656450850359583e-6	1.3657268753689899e-6	1.3656424804503651e-6	1.3657483384224875e-6	1.3656648096219198e-6	1.3656227743368313e-6	1.3656648096219278e-6	1.3657483384224934e-6	1.365642480450367e-6	1.3657268753689852e-6	1.3656450850359562e-6	1.3656904022225992e-6	1.3656983736601167e-6	1.3656624608909955e-6	1.3656651187267708e-6	1.3656944791976893e-6	1.3657050289825562e-6	1.3656879752315034e-6	1.365666533880511e-6	1.3656620029777133e-6	1.3656754230053363e-6	1.3656926607624486e-6	1.3656994129043098e-6
flux1:	0.6290900222965441	1.5535191520520642e-6	1.5535002159452497e-6	1.5534817368263675e-6	1.553478602351852e-6	1.553491793264636e-6	1.5535098481921263e-6	1.553519027946431e-6	1.5535132696413727e-6	1.5534975127280855e-6	1.5534834764722385e-6	1.5534814266563247e-6	1.5534931358138898e-6	1.5535102658617763e-6	1.553519571752862e-6	1.5535124863454643e-6	1.553493106264005e-6	1.55347760354636e-6	1.5534821394925369e-6	1.5535057826176802e-6	1.5535247422010395e-6	1.5535130805006473e-6	1.5534808176809838e-6	1.5534788557375858e-6	1.5535195467096694e-6	1.553509341981936e-6	1.5534571160589356e-6	1.5535496731818318e-6	1.5534537250939863e-6	1.5535751132540558e-6	1.5534809749797213e-6	1.5534334934078803e-6	1.553480974979722e-6	1.5535751132540704e-6	1.553453725093993e-6	1.55354967318182e-6	1.5534571160589358e-6	1.5535093419819345e-6	1.5535195467096626e-6	1.5534788557375869e-6	1.5534808176809698e-6	1.553513080500645e-6	1.553524742201043e-6	1.5535057826176779e-6	1.5534821394925301e-6	1.5534776035463572e-6	1.5534931062640032e-6	1.5535124863454715e-6	1.5535195717528668e-6
flux1:	0.6293524712002974	1.765608186091977e-6	1.7655864310668318e-6	1.7655646485082562e-6	1.765560339121717e-6	1.7655752320437577e-6	1.7655964186502323e-6	1.7656078021087186e-6	1.7656017969726564e-6	1.7655836415385426e-6	1.7655668545666518e-6	1.7655636923916374e-6	1.7655767065881037e-6	1.7655965582031821e-6	1.7656079059964465e-6	1.7656005478736788e-6	1.7655787823837972e-6	1.7655608706480791e-6	1.76556528629974e-6	1.7655912818912564e-6	1.7656123365229733e-6	1.7655995054863647e-6	1.7655641707849481e-6	1.7655631644184896e-6	1.76560921280131e-6	1.765596289021732e-6	1.7655361269519135e-6	1.765640752126117e-6	1.7655317802566505e-6	1.7656708830003081e-6	1.7655649303701152e-6	1.7655113635108575e-6	1.765564930370122e-6	1.7656708830003274e-6	1.7655317802566465e-6	1.7656407521261045e-6	1.7655361269519111e-6	1.7655962890217282e-6	1.7656092128013066e-6	1.765563164418493e-6	1.7655641707849439e-6	1.765599505486365e-6	1.7656123365229702e-6	1.7655912818912547e-6	1.7655652862997308e-6	1.7655608706480785e-6	1.7655787823838057e-6	1.7656005478736764e-6	1.7656079059964452e-6
flux1:	0.6296149201040506	2.004878447163635e-6	2.0048534588049676e-6	2.0048278774233997e-6	2.004822199123481e-6	2.004839041132958e-6	2.004863857235702e-6	2.0048778313289433e-6	2.004871587294194e-6	2.0048506687599273e-6	2.0048306585933833e-6	2.004826135181315e-6	2.0048405957068954e-6	2.004863586973664e-6	2.0048773608457066e-6	2.0048698012107444e-6	2.00484537662221e-6	2.004824684310681e-6	2.004828829744499e-6	2.004857336857111e-6	2.0048806950483817e-6	2.0048666398401507e-6	2.00482806378702e-6	2.0048283189551553e-6	2.0048803657280023e-6	2.00486415700812e-6	2.0047948978790185e-6	2.0049130414898792e-6	2.004789401168699e-6	2.0049486831481873e-6	2.004829582113177e-6	2.004769219950044e-6	2.0048295821131786e-6	2.004948683148205e-6	2.0047894011686915e-6	2.00491304148987e-6	2.0047948978790134e-6	2.004864157008104e-6	2.004880365728013e-6	2.004828318955166e-6	2.0048280637870195e-6	2.004866639840152e-6	2.004880695048387e-6	2.0048573368571117e-6	2.0048288297444976e-6	2.0048246843106697e-6	2.0048453766222144e-6	2.0048698012107474e-6	2.0048773608457057e-6
flux1:	0.6298773690078039	2.2745622295419663e-6	2.2745335449671847e-6	2.274503622198765e-6	2.2744963721708503e-6	2.2745154493001665e-6	2.2745444533674935e-6	2.274561445023469e-6	2.2745549612192826e-6	2.2745308631444147e-6	2.2745070977596253e-6	2.2745009374207495e-6	2.2745170091000166e-6	2.2745436147281265e-6	2.274560248688084e-6	2.2745525678545374e-6	2.274525175792252e-6	2.2745012826688953e-6	2.274504983060733e-6	2.27453617146081e-6	2.2745620628482197e-6	2.2745467302872237e-6	2.2745047425760295e-6	2.274506616091412e-6	2.2745653700604364e-6	2.2745452216744276e-6	2.274465558649869e-6	2.27459883750206e-6	2.2744586903558087e-6	2.274640926436253e-6	2.2745071983049264e-6	2.2744392513491478e-6	2.274507198304934e-6	2.274640926436263e-6	2.274458690355805e-6	2.274598837502054e-6	2.274465558649862e-6	2.27454522167442e-6	2.2745653700604334e-6	2.2745066160914193e-6	2.274504742576027e-6	2.274546730287219e-6	2.274562062848222e-6	2.2745361714608126e-6	2.274504983060715e-6	2.274501282668893e-6	2.274525175792253e-6	2.2745525678545527e-6	2.2745602486880965e-6
flux1:	0.6301398179115572	2.5782422857588675e-6	2.5782093931953243e-6	2.578174540767638e-6	2.5781655104993176e-6	2.5781871512217306e-6	2.578220964281049e-6	2.5782414393609332e-6	2.5782347023984587e-6	2.578206952227474e-6	2.5781788379375168e-6	2.5781707396504857e-6	2.5781886150724557e-6	2.5782193706359632e-6	2.578239349929634e-6	2.578231634970659e-6	2.578200928081539e-6	2.578173362320601e-6	2.5781764185844895e-6	2.5782104718056165e-6	2.578239148874058e-6	2.5782224856142207e-6	2.5781769133305874e-6	2.578180817519595e-6	2.578247062120424e-6	2.5782222216166728e-6	2.5781306892452078e-6	2.5782809059354903e-6	2.5781221979995475e-6	2.5783305053881e-6	2.5781805090305864e-6	2.578104098688374e-6	2.578180509030589e-6	2.5783305053881088e-6	2.5781221979995424e-6	2.5782809059354835e-6	2.5781306892451963e-6	2.5782222216166626e-6	2.5782470621204345e-6	2.5781808175196076e-6	2.5781769133305857e-6	2.57822248561423e-6	2.578239148874047e-6	2.578210471805618e-6	2.5781764185844916e-6	2.578173362320609e-6	2.5782009280815508e-6	2.578231634970662e-6	2.578239349929634e-6
flux1:	0.6304022668153104	2.91988547485454e-6	2.91984781476622e-6	2.919807401494707e-6	2.919796380249159e-6	2.9198209582380103e-6	2.919860264474505e-6	2.9198847256083994e-6	2.9198777055932963e-6	2.9198457710685445e-6	2.9198126515794343e-6	2.9198022914469915e-6	2.9198221954026262e-6	2.9198577009106664e-6	2.919881562292826e-6	2.9198739037886907e-6	2.9198394913450518e-6	2.919807727405963e-6	2.919809918026054e-6	2.919847037213793e-6	2.9198787767879874e-6	2.919860726356772e-6	2.919811391121035e-6	2.9198177985315428e-6	2.919892399520231e-6	2.9198620077984947e-6	2.9197569691972876e-6	2.9199261337870033e-6	2.9197465711099083e-6	2.9199844436782887e-6	2.9198163550624968e-6	2.9197305026631506e-6	2.9198163550625023e-6	2.919984443678309e-6	2.919746571109906e-6	2.919926133786976e-6	2.9197569691972833e-6	2.9198620077984676e-6	2.919892399520223e-6	2.919817798531552e-6	2.919811391121038e-6	2.91986072635677e-6	2.9198787767879857e-6	2.9198470372137897e-6	2.919809918026052e-6	2.9198077274059636e-6	2.9198394913450577e-6	2.9198739037886924e-6	2.9198815622928354e-6
flux1:	0.6306647157190637	3.3038791120473715e-6	3.3038360801417226e-6	3.3037894361467872e-6	3.3037762146100115e-6	3.3038041504254257e-6	3.3038496961717375e-6	3.30387867941113e-6	3.303871325855882e-6	3.303834612415088e-6	3.3037957693326233e-6	3.3037828040913994e-6	3.303804998060886e-6	3.3038459205631572e-6	3.3038742511751886e-6	3.3038667389801997e-6	3.3038281825284854e-6	3.3037916401041188e-6	3.3037927244158486e-6	3.303833133035836e-6	3.303868237384453e-6	3.303848735790014e-6	3.303795449581986e-6	3.303804897719335e-6	3.3038888119157476e-6	3.303851894439871e-6	3.3037315285187495e-6	3.3039218827403278e-6	3.3037189041880686e-6	3.303990248995895e-6	3.3038020376745687e-6	3.303705651982574e-6	3.3038020376745746e-6	3.3039902489959153e-6	3.3037189041880784e-6	3.3039218827403087e-6	3.3037315285187453e-6	3.303851894439866e-6	3.3038888119157565e-6	3.3038048977193426e-6	3.303795449581975e-6	3.303848735790012e-6	3.303868237384441e-6	3.3038331330358425e-6	3.3037927244158363e-6	3.3037916401041264e-6	3.303828182528494e-6	3.303866738980204e-6	3.303874251175195e-6
flux1:	0.630927164622817	3.7350701752340944e-6	3.7350211276749556e-6	3.7349675500665108e-6	3.7349519239193044e-6	3.7349836852333574e-6	3.73503627605036e-6	3.735070346294363e-6	3.7350625841574057e-6	3.7350204336747974e-6	3.7349750887442668e-6	3.7349591603765577e-6	3.7349839468603485e-6	3.7350310217510285e-6	3.7350644563311503e-6	3.735057174304947e-6	3.7350139835489115e-6	3.7349720279106977e-6	3.7349717511016757e-6	3.7350157005681736e-6	3.735054497930009e-6	3.735033467514658e-6	3.7349760269340197e-6	3.7349891230135477e-6	3.7350834082882207e-6	3.7350388666272533e-6	3.734901155536259e-6	3.7351151997785548e-6	3.7348859467182336e-6	3.735195122731572e-6	3.734984524865695e-6	3.7348763878848627e-6	3.734984524865717e-6	3.735195122731607e-6	3.734885946718242e-6	3.7351151997785476e-6	3.7349011555362486e-6	3.7350388666272355e-6	3.735083408288219e-6	3.734989123013562e-6	3.7349760269340155e-6	3.7350334675146583e-6	3.7350544979300164e-6	3.735015700568178e-6	3.734971751101649e-6	3.734972027910673e-6	3.735013983548909e-6	3.735057174304958e-6	3.73506445633114e-6
flux1:	0.6311896135265702	4.218807525577451e-6	4.2187517867102375e-6	4.218690546723879e-6	4.218672319821562e-6	4.218708419755647e-6	4.218768915315976e-6	4.21880866051762e-6	4.2188003866575285e-6	4.218752077923598e-6	4.218699397279756e-6	4.2186801387358045e-6	4.218707865172208e-6	4.2187618958215336e-6	4.218801111972944e-6	4.218794131648777e-6	4.218745760799561e-6	4.218697704897391e-6	4.218695805005776e-6	4.218743581269152e-6	4.218786425575238e-6	4.218763766760575e-6	4.218701945464247e-6	4.2187193711836215e-6	4.218825197903702e-6	4.218771801817174e-6	4.2186145188167796e-6	4.218855042142074e-6	4.218596324655336e-6	4.218948183645498e-6	4.218712671120126e-6	4.218591421983911e-6	4.218712671120141e-6	4.2189481836455335e-6	4.218596324655333e-6	4.218855042142064e-6	4.2186145188167745e-6	4.218771801817161e-6	4.218825197903703e-6	4.218719371183633e-6	4.21870194546424e-6	4.218763766760576e-6	4.218786425575239e-6	4.218743581269133e-6	4.21869580500577e-6	4.2186977048973925e-6	4.218745760799558e-6	4.21879413164879e-6	4.21880111197295e-6
flux1:	0.6314520624303235	4.7609873003630755e-6	4.760924173220337e-6	4.7608545247141845e-6	4.760833511487642e-6	4.760874504609505e-6	4.760943811121367e-6	4.7609898353431545e-6	4.760980915734461e-6	4.760925667098482e-6	4.760864767787468e-6	4.7608418097781325e-6	4.760872871738549e-6	4.760934727051003e-6	4.76098043829996e-6	4.760973811499948e-6	4.760919656371537e-6	4.760864765075124e-6	4.760860982264241e-6	4.760912913368097e-6	4.760960182895469e-6	4.760935763436714e-6	4.760869302491413e-6	4.7608918188416596e-6	4.761010483019942e-6	4.7609468633216615e-6	4.760767561287279e-6	4.761037674737624e-6	4.760745933987043e-6	4.7611458635862e-6	4.760882608746327e-6	4.760746725477853e-6	4.760882608746339e-6	4.7611458635862375e-6	4.760745933987048e-6	4.761037674737605e-6	4.760767561287265e-6	4.76094686332165e-6	4.761010483019942e-6	4.760891818841677e-6	4.760869302491411e-6	4.760935763436715e-6	4.760960182895471e-6	4.760912913368088e-6	4.7608609822642156e-6	4.76086476507512e-6	4.76091965637156e-6	4.7609738114999525e-6	4.760980438299962e-6
flux1:	0.6317145113340767	5.36810163613725e-6	5.3680304159335345e-6	5.367951605070018e-6	5.367927631696874e-6	5.367974107211903e-6	5.368053167163832e-6	5.3681060826196446e-6	5.368096350738243e-6	5.368033325354392e-6	5.367963284360209e-6	5.367936263124447e-6	5.367971106424058e-6	5.368041715901933e-6	5.3680946622947546e-6	5.368088412745814e-6	5.368027808916456e-6	5.367965305809218e-6	5.367959394189374e-6	5.368015858776883e-6	5.368067953433424e-6	5.368041594777839e-6	5.3679701906662725e-6	5.367998642825655e-6	5.368131581239668e-6	5.3680562236891846e-6	5.367852224465716e-6	5.368155397920518e-6	5.367826664263924e-6	5.368280633152311e-6	5.367986468664828e-6	5.3678342475779136e-6	5.367986468664863e-6	5.368280633152346e-6	5.367826664263932e-6	5.36815539792049e-6	5.367852224465706e-6	5.368056223689169e-6	5.3681315812396676e-6	5.367998642825668e-6	5.367970190666283e-6	5.368041594777852e-6	5.368067953433428e-6	5.36801585877688e-6	5.3679593941893745e-6	5.367965305809201e-6	5.3680278089164636e-6	5.368088412745806e-6	5.368094662294744e-6
flux1:	0.63197696023783	6.047290878792707e-6	6.0472108695409015e-6	6.047122145382092e-6	6.047095049217785e-6	6.047147620894258e-6	6.047237399960011e-6	6.047297818261385e-6	6.047287075098881e-6	6.047215389221251e-6	6.047135255186038e-6	6.047103821073695e-6	6.047142942387946e-6	6.04722328826766e-6	6.047284224285905e-6	6.047278338338795e-6	6.047210560744407e-6	6.047139637894646e-6	6.0471313801448765e-6	6.04719281685661e-6	6.047250153759854e-6	6.047221614088181e-6	6.047144904118804e-6	6.047180226496976e-6	6.047329034071262e-6	6.047240274549556e-6	6.047008659375999e-6	6.047348762218568e-6	6.046978608642207e-6	6.0474932138439844e-6	6.047164587174567e-6	6.046994119680836e-6	6.047164587174591e-6	6.047493213844035e-6	6.046978608642208e-6	6.047348762218571e-6	6.047008659375993e-6	6.0472402745495445e-6	6.0473290340712505e-6	6.0471802264969885e-6	6.0471449041188094e-6	6.047221614088196e-6	6.047250153759857e-6	6.047192816856601e-6	6.047131380144878e-6	6.047139637894635e-6	6.047210560744399e-6	6.04727833833879e-6	6.047284224285912e-6
flux1:	0.6322394091415833	6.806399434506206e-6	6.806309968785543e-6	6.8062105944337065e-6	6.806180221146468e-6	6.8062395135397385e-6	6.806340984561866e-6	6.806409507467362e-6	6.8063975236813476e-6	6.806316258439987e-6	6.806225066208837e-6	6.806188892849759e-6	6.806232838384039e-6	6.806323944417184e-6	6.806393624031416e-6	6.806388040641001e-6	6.806312305002915e-6	6.8062321361405285e-6	6.8062213611549385e-6	6.806288278817457e-6	6.8063512857989655e-6	6.8063202393234105e-6	6.80623778421301e-6	6.80628100574539e-6	6.806447455508793e-6	6.806343476734784e-6	6.806081077946802e-6	6.806462423797124e-6	6.8060459142146306e-6	6.806628430490122e-6	6.806261352475394e-6	6.806070499056993e-6	6.806261352475417e-6	6.806628430490168e-6	6.80604591421463e-6	6.8064624237971145e-6	6.806081077946771e-6	6.80634347673477e-6	6.8064474555088005e-6	6.806281005745398e-6	6.806237784212997e-6	6.806320239323422e-6	6.806351285798967e-6	6.806288278817446e-6	6.80622136115491e-6	6.806232136140519e-6	6.806312305002918e-6	6.806388040641016e-6	6.8063936240314015e-6
flux1:	0.6325018580453365	7.654035411241601e-6	7.65393587302976e-6	7.653825136843336e-6	7.653791334667373e-6	7.653857965259372e-6	7.653972089323925e-6	7.654049299378317e-6	7.6540358201158e-6	7.653944037172788e-6	7.653840825218947e-6	7.653799618978696e-6	7.653848980706087e-6	7.653951897174676e-6	7.654031055914228e-6	7.654025656098002e-6	7.653941122618578e-6	7.653850880136709e-6	7.653837483878144e-6	7.653910472337242e-6	7.653979578976863e-6	7.653945591073844e-6	7.653856854503437e-6	7.653909104329222e-6	7.654095170274634e-6	7.653974000309411e-6	7.653677394514922e-6	7.65410479027211e-6	7.653636422220573e-6	7.654294853561355e-6	7.65388484055698e-6	7.653671201664016e-6	7.653884840557005e-6	7.654294853561378e-6	7.65363642222058e-6	7.654104790272093e-6	7.653677394514916e-6	7.653974000309405e-6	7.654095170274637e-6	7.65390910432923e-6	7.653856854503418e-6	7.653945591073818e-6	7.653979578976861e-6	7.653910472337237e-6	7.65383748387811e-6	7.653850880136687e-6	7.65394112261859e-6	7.654025656098018e-6	7.654031055914225e-6
flux1:	0.6327643069490898	8.599634194600623e-6	8.5995240449447e-6	8.599401271266532e-6	8.599363881782963e-6	8.599438438728467e-6	8.599566143454306e-6	8.599652594987484e-6	8.599637347934395e-6	8.599534109364014e-6	8.59941794006311e-6	8.599371449411213e-6	8.599426858372833e-6	8.599542642969235e-6	8.599631976953588e-6	8.599626573005941e-6	8.59953235278757e-6	8.599431228961297e-6	8.599415198653392e-6	8.599494940054907e-6	8.599570565830346e-6	8.599533063605642e-6	8.599437388591795e-6	8.599499902287532e-6	8.599707785470472e-6	8.599567298233695e-6	8.599232801127808e-6	8.599711600556882e-6	8.59918524180606e-6	8.599928375069049e-6	8.599470384164828e-6	8.599231267800919e-6	8.599470384164869e-6	8.59992837506908e-6	8.599185241806086e-6	8.599711600556882e-6	8.5992328011278e-6	8.599567298233678e-6	8.59970778547047e-6	8.599499902287556e-6	8.599437388591785e-6	8.59953306360566e-6	8.599570565830344e-6	8.599494940054903e-6	8.599415198653365e-6	8.599431228961285e-6	8.599532352787566e-6	8.599626573005972e-6	8.599631976953588e-6
flux1:	0.6330267558528431	9.653526094082375e-6	9.653404899233734e-6	9.653269457985946e-6	9.653228302861859e-6	9.653311318140565e-6	9.653453473432986e-6	9.653549684463432e-6	9.653532391665378e-6	9.6534167843228e-6	9.653286766940105e-6	9.653234791289098e-6	9.653296907450974e-6	9.653426601708224e-6	9.653526743669438e-6	9.653521068470145e-6	9.653416233119258e-6	9.65330346589195e-6	9.653284907612545e-6	9.653372187884503e-6	9.653454727013035e-6	9.653412964932567e-6	9.653309546912205e-6	9.653383673491738e-6	9.653615831704171e-6	9.65345374969147e-6	9.653077412639156e-6	9.653613574717456e-6	9.653022393303282e-6	9.653859854061642e-6	9.65334821087972e-6	9.653080596645779e-6	9.65334821087974e-6	9.65385985406168e-6	9.653022393303292e-6	9.653613574717437e-6	9.653077412639125e-6	9.653453749691453e-6	9.653615831704178e-6	9.653383673491753e-6	9.653309546912197e-6	9.65341296493256e-6	9.65345472701302e-6	9.653372187884494e-6	9.65328490761253e-6	9.653303465891966e-6	9.653416233119275e-6	9.65352106847015e-6	9.653526743669437e-6
flux1:	0.6332892047565963	1.0827008186102885e-5	1.0826875647583178e-5	1.082672696201902e-5	1.082668182519125e-5	1.0826773743096591e-5	1.0826931134748496e-5	1.0827037580402697e-5	1.0827017974367415e-5	1.082688913890483e-5	1.0826744455047242e-5	1.0826686852559733e-5	1.0826756350736888e-5	1.0826900951780424e-5	1.0827012444200094e-5	1.0827006141010689e-5	1.082688973588129e-5	1.0826764639503098e-5	1.0826743809164212e-5	1.0826839529402009e-5	1.082692933195692e-5	1.0826882352227591e-5	1.0826770208822064e-5	1.082685741875675e-5	1.082711660010204e-5	1.0826930499440723e-5	1.0826508107905766e-5	1.0827108260122433e-5	1.0826444647317864e-5	1.0827386958062111e-5	1.082681527669091e-5	1.082651577607476e-5	1.0826815276690943e-5	1.0827386958062133e-5	1.082644464731788e-5	1.0827108260122422e-5	1.0826508107905762e-5	1.082693049944068e-5	1.0827116600102054e-5	1.0826857418756752e-5	1.0826770208822066e-5	1.0826882352227605e-5	1.0826929331956917e-5	1.0826839529402005e-5	1.0826743809164191e-5	1.0826764639503102e-5	1.0826889735881269e-5	1.0827006141010689e-5	1.0827012444200133e-5
flux1:	0.6335516536603496	1.2132420468229002e-5	1.2132276454136456e-5	1.2132114006002313e-5	1.2132064610887136e-5	1.2132165751948437e-5	1.2132339053612817e-5	1.2132456161714001e-5	1.2132434006240199e-5	1.213229117079795e-5	1.213213110195965e-5	1.21320677957704e-5	1.213214534717526e-5	1.2132305774670238e-5	1.2132429040260872e-5	1.2132421653451765e-5	1.213229271495211e-5	1.2132154715672985e-5	1.2132132053280237e-5	1.2132237240692625e-5	1.2132334589594036e-5	1.2132281177054706e-5	1.2132159114559454e-5	1.2132261009112403e-5	1.2132550289784111e-5	1.2132337607695475e-5	1.2131864681529707e-5	1.2132536188307621e-5	1.2131791674056585e-5	1.2132850314948702e-5	1.2132211409619486e-5	1.2131876222335838e-5	1.2132211409619523e-5	1.2132850314948768e-5	1.213179167405661e-5	1.2132536188307582e-5	1.213186468152967e-5	1.2132337607695457e-5	1.2132550289784115e-5	1.2132261009112425e-5	1.2132159114559454e-5	1.2132281177054713e-5	1.2132334589594038e-5	1.2132237240692637e-5	1.2132132053280205e-5	1.2132154715672977e-5	1.2132292714952105e-5	1.2132421653451761e-5	1.213242904026086e-5
flux1:	0.6338141025641029	1.358322642489808e-5	1.3583071001612787e-5	1.3582894332974817e-5	1.3582840314418602e-5	1.358295083503956e-5	1.3583140579234321e-5	1.3583268728733836e-5	1.3583243844811263e-5	1.3583086363254088e-5	1.3582910319960027e-5	1.3582841302231891e-5	1.358292755127556e-5	1.358310460957393e-5	1.358323991944616e-5	1.358323088663627e-5	1.3583088463971617e-5	1.3582937140880222e-5	1.3582913307864286e-5	1.3583029125892223e-5	1.3583134209415312e-5	1.3583072840789002e-5	1.3582939417532347e-5	1.3583057739740449e-5	1.358338056626928e-5	1.3583138610917927e-5	1.3582610406447323e-5	1.3583361442828152e-5	1.3582526603188083e-5	1.3583714075660688e-5	1.3582999863842217e-5	1.3582624730059276e-5	1.3582999863842246e-5	1.3583714075660718e-5	1.3582526603188096e-5	1.3583361442828133e-5	1.3582610406447322e-5	1.3583138610917932e-5	1.3583380566269272e-5	1.3583057739740454e-5	1.3582939417532338e-5	1.3583072840789017e-5	1.3583134209415308e-5	1.358302912589221e-5	1.3582913307864296e-5	1.3582937140880181e-5	1.3583088463971591e-5	1.3583230886636308e-5	1.358323991944617e-5
flux1:	0.6340765514678561	1.519409808818926e-5	1.5193931551505637e-5	1.5193740262534693e-5	1.519368113340112e-5	1.5193800981709958e-5	1.5194007530645253e-5	1.519414705355474e-5	1.5194119350539875e-5	1.5193946744930403e-5	1.519375429685736e-5	1.5193679630081805e-5	1.5193775166162941e-5	1.5193969501807921e-5	1.5194116941782755e-5	1.5194105587892644e-5	1.519394876953705e-5	1.519378390050803e-5	1.519375981980924e-5	1.519388757700319e-5	1.5194000456502714e-5	1.5193929243980056e-5	1.519378273079692e-5	1.5193919378471255e-5	1.5194279614650099e-5	1.51940055772514e-5	1.5193417091005849e-5	1.5194256721705076e-5	1.5193321077882992e-5	1.5194650971476531e-5	1.5193852368153849e-5	1.5193432516474e-5	1.519385236815392e-5	1.5194650971476575e-5	1.5193321077883023e-5	1.5194256721705059e-5	1.5193417091005875e-5	1.519400557725139e-5	1.5194279614650085e-5	1.5193919378471252e-5	1.5193782730796916e-5	1.5193929243980058e-5	1.5194000456502737e-5	1.5193887577003155e-5	1.5193759819809198e-5	1.5193783900507996e-5	1.519394876953703e-5	1.5194105587892646e-5	1.5194116941782747e-5
flux1:	0.6343390003716094	1.6981005657889568e-5	1.698082856250333e-5	1.698062230460536e-5	1.6980557417117764e-5	1.6980686285749506e-5	1.6980909802877662e-5	1.6981060990307133e-5	1.6981030502403767e-5	1.69808425092027e-5	1.6980633415543442e-5	1.698055323052007e-5	1.6980658554674372e-5	1.6980870609594298e-5	1.698103004523569e-5	1.69810155789582e-5	1.6980843524041317e-5	1.698066513659938e-5	1.6980642035069366e-5	1.6980783192286286e-5	1.69809037649245e-5	1.6980820394186775e-5	1.698065873237509e-5	1.698081577351751e-5	1.6981217752139886e-5	1.6980908721069398e-5	1.698025469489566e-5	1.6981192958804715e-5	1.6980144867416294e-5	1.6981631930374306e-5	1.6980738733380322e-5	1.698026882448576e-5	1.6980738733380342e-5	1.698163193037438e-5	1.698014486741631e-5	1.6981192958804654e-5	1.6980254694895647e-5	1.6980908721069343e-5	1.6981217752139876e-5	1.698081577351754e-5	1.698065873237506e-5	1.69808203941868e-5	1.6980903764924494e-5	1.698078319228632e-5	1.698064203506935e-5	1.698066513659937e-5	1.698084352404131e-5	1.6981015578958214e-5	1.698103004523571e-5
flux1:	0.6346014492753627	1.8961311722936994e-5	1.8961124909153628e-5	1.8960903372985834e-5	1.8960831875207033e-5	1.896096915197289e-5	1.8961209575244752e-5	1.8961372688049594e-5	1.896133961590288e-5	1.8961136235174943e-5	1.8960910474410744e-5	1.8960824964398204e-5	1.896094045085771e-5	1.896117041177506e-5	1.89613414528297e-5	1.8961322965995748e-5	1.8961134940651325e-5	1.896094336738502e-5	1.8960922819952457e-5	1.8961078995434512e-5	1.8961206951805285e-5	1.8961108614758006e-5	1.8960929372007647e-5	1.896110906306635e-5	1.8961557642518296e-5	1.8961210619013228e-5	1.896048554619753e-5	1.896153354637072e-5	1.896036008062087e-5	1.896202029489905e-5	1.8961021061295418e-5	1.8960495127220068e-5	1.8961021061295462e-5	1.8962020294899078e-5	1.896036008062086e-5	1.8961533546370723e-5	1.8960485546197536e-5	1.8961210619013207e-5	1.8961557642518266e-5	1.896110906306635e-5	1.8960929372007668e-5	1.8961108614758033e-5	1.8961206951805285e-5	1.8961078995434512e-5	1.896092281995242e-5	1.8960943367385028e-5	1.8961134940651298e-5	1.8961322965995758e-5	1.8961341452829678e-5
flux1:	0.6348638981791159	2.1153870101268713e-5	2.1153674717796705e-5	2.115343761591622e-5	2.1153358404053044e-5	2.1153503121681157e-5	2.115376013953502e-5	2.1153935423925513e-5	2.1153900180885764e-5	2.115368172756795e-5	2.1153439525740394e-5	2.115334893637072e-5	2.115347478929181e-5	2.1153722534080505e-5	2.1153904499107827e-5	2.115388096937374e-5	2.1153676387925943e-5	2.1153472325888984e-5	2.1153456300818553e-5	2.1153629272728146e-5	2.115376404941298e-5	2.115364737208387e-5	2.1153447697005284e-5	2.1153652504396447e-5	2.1154153130026896e-5	2.115376504490253e-5	2.115296317679538e-5	2.1154133175930398e-5	2.1152819997487944e-5	2.1154670658995713e-5	2.115355257264216e-5	2.1152963951684394e-5	2.1153552572642217e-5	2.115467065899576e-5	2.115281999748797e-5	2.115413317593035e-5	2.1152963176795377e-5	2.1153765044902502e-5	2.1154153130026828e-5	2.1153652504396488e-5	2.1153447697005277e-5	2.11536473720839e-5	2.115376404941298e-5	2.115362927272818e-5	2.1153456300818553e-5	2.115347232588897e-5	2.1153676387925957e-5	2.115388096937374e-5	2.1153904499107817e-5
flux1:	0.6351263470828692	2.3579129286875465e-5	2.357892680862908e-5	2.357867385279977e-5	2.3578585520350704e-5	2.3578736306698623e-5	2.3579009337806633e-5	2.3579197046066915e-5	2.3579160308388833e-5	2.357892746445781e-5	2.357866932098693e-5	2.3578573935677935e-5	2.3578710141543643e-5	2.3578975183484545e-5	2.357916706554302e-5	2.3579137362734223e-5	2.3578915833394697e-5	2.3578700406725948e-5	2.3578691311187423e-5	2.3578883017217373e-5	2.357902374446807e-5	2.3578884710728085e-5	2.3578661286739093e-5	2.357889391206469e-5	2.3579452682118887e-5	2.3579020412725786e-5	2.357813576522965e-5	2.357944128661162e-5	2.35779725080535e-5	2.358003231311909e-5	2.3578781043729377e-5	2.3578122311090167e-5	2.3578781043729353e-5	2.3580032313119135e-5	2.3577972508053516e-5	2.3579441286611564e-5	2.3578135765229598e-5	2.357902041272577e-5	2.357945268211887e-5	2.357889391206471e-5	2.357866128673911e-5	2.3578884710728065e-5	2.3579023744468034e-5	2.3578883017217394e-5	2.357869131118739e-5	2.3578700406725934e-5	2.357891583339475e-5	2.3579137362734247e-5	2.3579167065543012e-5
flux1:	0.6353887959866225	2.6259240461537655e-5	2.625903270151213e-5	2.625876357503244e-5	2.6258664360148084e-5	2.625881939047257e-5	2.6259107568203694e-5	2.6259307984405445e-5	2.625927074433235e-5	2.625902461050458e-5	2.6258751320600015e-5	2.6258651441392124e-5	2.625879771786683e-5	2.6259079148968186e-5	2.6259279583277337e-5	2.6259242479599358e-5	2.6259003854114318e-5	2.6258778678883e-5	2.625877940395152e-5	2.6258991937693793e-5	2.6259137382636284e-5	2.6258971254623926e-5	2.625872025408933e-5	2.625898366345513e-5	2.6259607399191088e-5	2.6259127785636124e-5	2.6258154144767695e-5	2.6259610078622814e-5	2.6257968116429182e-5	2.6260257255672452e-5	2.6258856809833584e-5	2.6258119704126655e-5	2.625885680983362e-5	2.6260257255672557e-5	2.6257968116429236e-5	2.6259610078622753e-5	2.6258154144767698e-5	2.6259127785636094e-5	2.625960739919109e-5	2.625898366345514e-5	2.6258720254089323e-5	2.6258971254623906e-5	2.6259137382636304e-5	2.6258991937693824e-5	2.6258779403951492e-5	2.6258778678883002e-5	2.625900385411432e-5	2.6259242479599378e-5	2.6259279583277347e-5
flux1:	0.6356512448903757	2.9218169993967545e-5	2.921795910847092e-5	2.9217673434281415e-5	2.9217561167065973e-5	2.9217718120079452e-5	2.9218020282510684e-5	2.921823375278562e-5	2.921819737313554e-5	2.9217939518545558e-5	2.9217652191305883e-5	2.9217548115290306e-5	2.9217703857611563e-5	2.9218000292371383e-5	2.9218207526889164e-5	2.921816171104924e-5	2.9217906137473142e-5	2.9217673387535584e-5	2.9217687351661585e-5	2.921792295551439e-5	2.9218071461484103e-5	2.921787269784252e-5	2.92175897374944e-5	2.921788719529405e-5	2.9218583514721436e-5	2.921805337414566e-5	2.921698429974004e-5	2.921860701491481e-5	2.9216772433131302e-5	2.9219312694130405e-5	2.9217745258951284e-5	2.921692060481374e-5	2.9217745258951307e-5	2.9219312694130462e-5	2.9216772433131336e-5	2.921860701491471e-5	2.9216984299739974e-5	2.9218053374145595e-5	2.921858351472144e-5	2.9217887195294042e-5	2.9217589737494422e-5	2.921787269784253e-5	2.92180714614841e-5	2.9217922955514412e-5	2.9217687351661538e-5	2.921767338753554e-5	2.9217906137473132e-5	2.9218161711049273e-5	2.921820752688918e-5
flux1:	0.635913693794129	3.248181631099217e-5	3.248160479783469e-5	3.248130210360725e-5	3.248117415543764e-5	3.2481330174959106e-5	3.248164486106068e-5	3.248187182763005e-5	3.248183809615872e-5	3.2481570604318e-5	3.248127067571926e-5	3.248116266751446e-5	3.2481326893820196e-5	3.248163641499917e-5	3.248184828483655e-5	3.248179237991211e-5	3.248152035740071e-5	3.248128282982795e-5	3.248131401975879e-5	3.2481575074283233e-5	3.248172449715254e-5	3.2481486670434105e-5	3.248116676921185e-5	3.248150187668442e-5	3.2482279271153964e-5	3.2481695408630375e-5	3.248052423510391e-5	3.248233169596969e-5	3.248028304079542e-5	3.248309792114464e-5	3.2481343701401754e-5	3.248042132850973e-5	3.248134370140183e-5	3.2483097921144724e-5	3.248028304079543e-5	3.248233169596965e-5	3.2480524235103916e-5	3.2481695408630355e-5	3.248227927115395e-5	3.248150187668442e-5	3.248116676921184e-5	3.2481486670434166e-5	3.2481724497152534e-5	3.248157507428319e-5	3.248131401975873e-5	3.248128282982797e-5	3.248152035740076e-5	3.2481792379912054e-5	3.2481848284836495e-5
flux1:	0.6361761426978823	3.607813098383178e-5	3.607792167347781e-5	3.6077601355376526e-5	3.6077454592626014e-5	3.60776062566446e-5	3.6077931708979554e-5	3.607817274672376e-5	3.607814392820271e-5	3.607786943744429e-5	3.607755867758987e-5	3.607744693865822e-5	3.607761823597951e-5	3.607793834411965e-5	3.6078152250645565e-5	3.607808483528513e-5	3.607779726949423e-5	3.6077558447922474e-5	3.607761145603591e-5	3.607790046583066e-5	3.607804810844903e-5	3.607776382328225e-5	3.607740136384429e-5	3.607777810262378e-5	3.607864601527154e-5	3.607800522964214e-5	3.607672506259259e-5	3.6078736951064506e-5	3.607645057678159e-5	3.6079565409358044e-5	3.607760245921136e-5	3.607657111808792e-5	3.607760245921138e-5	3.607956540935814e-5	3.6076450576781606e-5	3.60787369510644e-5	3.607672506259257e-5	3.607800522964214e-5	3.607864601527154e-5	3.607777810262378e-5	3.607740136384425e-5	3.607776382328222e-5	3.607804810844906e-5	3.6077900465830725e-5	3.607761145603593e-5	3.607755844792247e-5	3.607779726949418e-5	3.607808483528515e-5	3.6078152250645565e-5
flux1:	0.6364385916016355	4.003724382737551e-5	4.003703986755402e-5	4.0036701154854054e-5	4.003653189968013e-5	4.0036675198561606e-5	4.0037009372477664e-5	4.003726522637451e-5	4.003724411001983e-5	4.003696584660115e-5	4.003664636084274e-5	4.0036530996815475e-5	4.003670746978781e-5	4.0037035038329134e-5	4.003724793370431e-5	4.003716756595861e-5	4.003686582332599e-5	4.003662993738861e-5	4.003670999440159e-5	4.0037029570765625e-5	4.003717211692058e-5	4.003683293076966e-5	4.0036421626000905e-5	4.003684440677007e-5	4.003781331158216e-5	4.003711239431414e-5	4.003571610160325e-5	4.0037953944157326e-5	4.0035403830991344e-5	4.0038845923459825e-5	4.003664997402605e-5	4.003549724911023e-5	4.003664997402604e-5	4.003884592345986e-5	4.003540383099137e-5	4.0037953944157265e-5	4.003571610160325e-5	4.003711239431406e-5	4.0037813311582154e-5	4.0036844406770066e-5	4.0036421626000905e-5	4.003683293076964e-5	4.003717211692057e-5	4.003702957076567e-5	4.003670999440157e-5	4.0036629937388616e-5	4.003686582332597e-5	4.00371675659586e-5	4.003724793370433e-5
flux1:	0.6367010405053888	4.439159176179572e-5	4.439139659664393e-5	4.439103851989537e-5	4.439084252093113e-5	4.4390972846313985e-5	4.439131342515686e-5	4.439158504645811e-5	4.439157498607286e-5	4.439129678815576e-5	4.439097101200583e-5	4.439085199959114e-5	4.4391031224242365e-5	4.439136246217184e-5	4.439157083986422e-5	4.43914760826187e-5	4.439116204149209e-5	4.439093412033517e-5	4.439104712241277e-5	4.4391399963286905e-5	4.439153341288034e-5	4.439112976144914e-5	4.4390662627350003e-5	4.4391136343574955e-5	4.439221782358217e-5	4.4391453548489695e-5	4.438993374433797e-5	4.439242104392526e-5	4.438957860860226e-5	4.439337739939919e-5	4.439092168367113e-5	4.438963390420054e-5	4.4390921683671144e-5	4.4393377399399295e-5	4.438957860860229e-5	4.439242104392523e-5	4.4389933744338e-5	4.4391453548489675e-5	4.439221782358214e-5	4.439113634357501e-5	4.439066262735003e-5	4.4391129761449106e-5	4.4391533412880315e-5	4.439139996328689e-5	4.439104712241277e-5	4.439093412033504e-5	4.439116204149218e-5	4.439147608261869e-5	4.439157083986419e-5
flux1:	0.636963489409142	4.917605113341869e-5	4.9175868478867085e-5	4.9175489844759965e-5	4.9175262260646606e-5	4.917537440626904e-5	4.9175718821634664e-5	4.91760074001728e-5	4.9176012344163463e-5	4.9175738675020086e-5	4.917540936315801e-5	4.917528651863492e-5	4.91754655038837e-5	4.917579592784644e-5	4.9175995819453735e-5	4.9175885266081906e-5	4.917556136235762e-5	4.9175347280120855e-5	4.917549980950419e-5	4.917588867744523e-5	4.9176008284871356e-5	4.917552941440059e-5	4.917499875075899e-5	4.917552883732212e-5	4.917673566018072e-5	4.917590476164212e-5	4.91742537821743e-5	4.917701615494513e-5	4.9173850054896704e-5	4.9178037288129706e-5	4.9175292364929036e-5	4.917385451426325e-5	4.9175292364929076e-5	4.91780372881297e-5	4.917385005489674e-5	4.9177016154945065e-5	4.9174253782174326e-5	4.917590476164205e-5	4.917673566018071e-5	4.9175528837322074e-5	4.917499875075895e-5	4.91755294144006e-5	4.917600828487137e-5	4.917588867744521e-5	4.917549980950417e-5	4.917534728012085e-5	4.9175561362357677e-5	4.9175885266081865e-5	4.917599581945373e-5
flux1:	0.6372259383128953	5.442807313648907e-5	5.442790695427863e-5	5.442750633077488e-5	5.4427241729437254e-5	5.442732990471949e-5	5.44276753601828e-5	5.4427982349757196e-5	5.44280068580644e-5	5.442774280709613e-5	5.442741301720959e-5	5.442728596894301e-5	5.442746112866116e-5	5.4427785546403526e-5	5.4427972524798634e-5	5.442784482328638e-5	5.442751408794927e-5	5.442732059903072e-5	5.442751993745773e-5	5.4427947636675e-5	5.4428047854669014e-5	5.4427481763535084e-5	5.442687914376562e-5	5.4427471640129396e-5	5.442881782909058e-5	5.442791696619808e-5	5.442612683481217e-5	5.4429192151602894e-5	5.4425668083955014e-5	5.4430278005819434e-5	5.442721158465247e-5	5.442560720873493e-5	5.442721158465254e-5	5.4430278005819536e-5	5.442566808395502e-5	5.442919215160282e-5	5.4426126834812113e-5	5.442791696619814e-5	5.44288178290905e-5	5.442747164012937e-5	5.442687914376557e-5	5.4427481763534996e-5	5.442804785466904e-5	5.4427947636675035e-5	5.442751993745774e-5	5.442732059903074e-5	5.442751408794925e-5	5.442784482328639e-5	5.442797252479862e-5
flux1:	0.6374883872166486	6.018782191790311e-5	6.0187676391319675e-5	6.018725210693799e-5	6.01869444833273e-5	6.018700233999236e-5	6.018734583613055e-5	6.018767296952039e-5	6.018772221448543e-5	6.018747348497338e-5	6.01871465576861e-5	6.018701472551579e-5	6.018718186416277e-5	6.0187494371020065e-5	6.0187663559486355e-5	6.0187517432888316e-5	6.018718351861297e-5	6.0187018280535666e-5	6.018727241493295e-5	6.018774176872208e-5	6.018781620020406e-5	6.0187149592349594e-5	6.0186465863819956e-5	6.018712748115285e-5	6.0188628379174677e-5	6.0187654083096555e-5	6.0185716464001836e-5	6.0189114996579834e-5	6.018519549324182e-5	6.019026507270185e-5	6.0186841841538526e-5	6.01850529572566e-5	6.018684184153846e-5	6.019026507270198e-5	6.018519549324184e-5	6.0189114996579725e-5	6.018571646400183e-5	6.0187654083096514e-5	6.018862837917467e-5	6.018712748115288e-5	6.0186465863819956e-5	6.018714959234959e-5	6.018781620020403e-5	6.0187741768722094e-5	6.018727241493287e-5	6.018701828053567e-5	6.0187183518612916e-5	6.018751743288835e-5	6.018766355948635e-5
flux1:	0.6377508361204018	6.649831488490022e-5	6.649819439998524e-5	6.649774456131147e-5	6.649738737601273e-5	6.649740804736838e-5	6.649774640525893e-5	6.649809569507769e-5	6.649817544337661e-5	6.64979483263373e-5	6.649762786301395e-5	6.649749044775538e-5	6.649764476265909e-5	6.649793875255461e-5	6.649808483915777e-5	6.64979190998861e-5	6.649758629367871e-5	6.64974578754518e-5	6.649777549562914e-5	6.649828932584038e-5	6.649833068650997e-5	6.649754893929223e-5	6.649677423534991e-5	6.64975124268179e-5	6.64991847513572e-5	6.649813335307934e-5	6.649603949136765e-5	6.649980406348713e-5	6.649544828382563e-5	6.650101746039972e-5	6.649719891852184e-5	6.649520592277126e-5	6.649719891852187e-5	6.65010174603998e-5	6.649544828382561e-5	6.649980406348699e-5	6.649603949136764e-5	6.649813335307935e-5	6.649918475135712e-5	6.649751242681784e-5	6.649677423534991e-5	6.649754893929221e-5	6.64983306865099e-5	6.649828932584041e-5	6.649777549562911e-5	6.649745787545174e-5	6.64975862936786e-5	6.649791909988611e-5	6.64980848391578e-5
flux1:	0.6380132850241551	7.340556467006816e-5	7.340547380668108e-5	7.34049963382197e-5	7.340458257880126e-5	7.340455873055235e-5	7.340488861028779e-5	7.340526233168215e-5	7.340537890470026e-5	7.340518023876576e-5	7.340487007956073e-5	7.340472606618397e-5	7.340486216949688e-5	7.340513036157292e-5	7.340524761756874e-5	7.340506117264839e-5	7.340473439141812e-5	7.34046522654389e-5	7.340504275383767e-5	7.340560386433276e-5	7.34056039589404e-5	7.340469110797604e-5	7.340381487272296e-5	7.340463790592472e-5	7.340649979174699e-5	7.340536732730924e-5	7.340310797397425e-5	7.340727411737387e-5	7.340243764010318e-5	7.340854960163947e-5	7.34042938997896e-5	7.340207548008099e-5	7.34042938997896e-5	7.340854960163948e-5	7.340243764010317e-5	7.340727411737382e-5	7.340310797397433e-5	7.340536732730931e-5	7.340649979174706e-5	7.340463790592472e-5	7.34038148727229e-5	7.340469110797596e-5	7.340560395894037e-5	7.340560386433287e-5	7.340504275383767e-5	7.340465226543878e-5	7.3404734391418e-5	7.34050611726484e-5	7.340524761756867e-5
flux1:	0.6382757339279084	8.095872213949193e-5	8.095866567710742e-5	8.09581583874138e-5	8.095768065371251e-5	8.095760454432074e-5	8.09579224545028e-5	8.095832310559471e-5	8.095848331602755e-5	8.095832043392928e-5	8.095802463902626e-5	8.09578728173182e-5	8.095798478052354e-5	8.095821926207751e-5	8.09583015626527e-5	8.095809340678951e-5	8.095777817271364e-5	8.095775268850914e-5	8.095822610240006e-5	8.095883726873445e-5	8.095878698407885e-5	8.095772572758891e-5	8.095673675423171e-5	8.095765378450604e-5	8.095972481170924e-5	8.095850690206201e-5	8.095607222251112e-5	8.096067833805756e-5	8.095531295411634e-5	8.096201444741871e-5	8.095727623750542e-5	8.095480928496627e-5	8.095727623750546e-5	8.096201444741867e-5	8.095531295411633e-5	8.096067833805748e-5	8.095607222251107e-5	8.095850690206193e-5	8.095972481170926e-5	8.0957653784506e-5	8.095673675423164e-5	8.09577257275889e-5	8.095878698407875e-5	8.095883726873462e-5	8.095822610239997e-5	8.095775268850911e-5	8.095777817271351e-5	8.095809340678943e-5	8.095830156265265e-5
flux1:	0.6385381828316616	8.921021975874921e-5	8.921020270223212e-5	8.920966337989837e-5	8.920911399356996e-5	8.920897754127899e-5	8.920927983492591e-5	8.920971007099107e-5	8.920992113400839e-5	8.920980179698802e-5	8.92095246345233e-5	8.920936364117728e-5	8.920944506471102e-5	8.92096373505703e-5	8.920967819571628e-5	8.920944738876673e-5	8.920914978142106e-5	8.920919211986467e-5	8.920975916680095e-5	8.92104231346438e-5	8.92103124523716e-5	8.920908417735034e-5	8.920797066069386e-5	8.920899180380158e-5	8.921129300814898e-5	8.920998471084659e-5	8.92073641756202e-5	8.921245169989191e-5	8.920650520815217e-5	8.921384688523838e-5	8.920857718183487e-5	8.920583670744343e-5	8.920857718183491e-5	8.921384688523857e-5	8.920650520815218e-5	8.921245169989184e-5	8.920736417562019e-5	8.920998471084659e-5	8.921129300814907e-5	8.920899180380153e-5	8.920797066069385e-5	8.920908417735021e-5	8.921031245237159e-5	8.921042313464385e-5	8.920975916680084e-5	8.920919211986469e-5	8.920914978142102e-5	8.920944738876669e-5	8.920967819571624e-5
flux1:	0.6388006317354149	9.82159145577886e-5	9.821594218853964e-5	9.821536873097554e-5	9.821473986859246e-5	9.821453472131645e-5	9.821481757324055e-5	9.821528011086053e-5	9.821554952892213e-5	9.821548185119665e-5	9.821522779587459e-5	9.82150561819428e-5	9.821510029204728e-5	9.821524139987605e-5	9.821523393268866e-5	9.821497955796766e-5	9.821470614040584e-5	9.821482824749512e-5	9.821550025524575e-5	9.82162197502618e-5	9.821603778249474e-5	9.821462261476989e-5	9.821337221809549e-5	9.821450862054793e-5	9.821706248318175e-5	9.82156581133152e-5	9.821284036996533e-5	9.82184539476703e-5	9.82118699553862e-5	9.821990675796268e-5	9.8214052813744e-5	9.821101186860098e-5	9.821405281374412e-5	9.821990675796274e-5	9.821186995538629e-5	9.821845394767018e-5	9.821284036996528e-5	9.821565811331513e-5	9.821706248318171e-5	9.821450862054797e-5	9.821337221809554e-5	9.821462261476993e-5	9.821603778249475e-5	9.821621975026187e-5	9.821550025524586e-5	9.821482824749514e-5	9.821470614040599e-5	9.821497955796776e-5	9.821523393268871e-5
flux1:	0.6390630806391682	1.0803522986021882e-4	1.0803530781799045e-4	1.0803469839506326e-4	1.080339822428658e-4	1.0803369984623104e-4	1.080339592067027e-4	1.0803445669462927e-4	1.0803479211591865e-4	1.0803478448218446e-4	1.0803455822900045e-4	1.0803437455648585e-4	1.0803437433081637e-4	1.080344548711338e-4	1.0803439189034716e-4	1.0803411299016795e-4	1.0803387070649462e-4	1.0803408520630028e-4	1.0803487408893717e-4	1.0803565184101578e-4	1.080353868916685e-4	1.0803376377154788e-4	1.080323637077541e-4	1.0803362761286047e-4	1.0803645802652343e-4	1.0803495094456633e-4	1.0803192366996079e-4	1.0803811133266585e-4	1.0803082906256936e-4	1.0803962064704622e-4	1.0803312584414519e-4	1.0802975544452586e-4	1.0803312584414516e-4	1.080396206470462e-4	1.0803082906256938e-4	1.0803811133266577e-4	1.0803192366996081e-4	1.0803495094456641e-4	1.0803645802652347e-4	1.0803362761286047e-4	1.0803236370775399e-4	1.0803376377154789e-4	1.0803538689166846e-4	1.0803565184101581e-4	1.0803487408893712e-4	1.0803408520630031e-4	1.0803387070649458e-4	1.0803411299016807e-4	1.0803439189034718e-4
flux1:	0.6393255295429214	1.187312948650946e-4	1.1873142926540775e-4	1.1873078251885335e-4	1.187299714459755e-4	1.1872960310397236e-4	1.1872983462345732e-4	1.187303694776249e-4	1.1873077852912638e-4	1.1873083950894697e-4	1.1873064600673519e-4	1.1873044897774476e-4	1.1873039730047102e-4	1.187304075793846e-4	1.1873028154253227e-4	1.1872997702745209e-4	1.1872977306991942e-4	1.1873009315695891e-4	1.1873101137921936e-4	1.1873185016401189e-4	1.1873148981837076e-4	1.1872963660311822e-4	1.1872807372958516e-4	1.1872947853713098e-4	1.1873261074616529e-4	1.1873099311080709e-4	1.1872774284348348e-4	1.1873455619523358e-4	1.1872651030112476e-4	1.1873612150611845e-4	1.1872892526513044e-4	1.1872519432295988e-4	1.1872892526513048e-4	1.1873612150611867e-4	1.1872651030112471e-4	1.187345561952335e-4	1.1872774284348343e-4	1.1873099311080705e-4	1.187326107461654e-4	1.1872947853713091e-4	1.1872807372958516e-4	1.1872963660311836e-4	1.1873148981837074e-4	1.1873185016401183e-4	1.187310113792192e-4	1.1873009315695883e-4	1.1872977306991943e-4	1.187299770274521e-4	1.1873028154253224e-4
flux1:	0.6395879784466747	1.3037108109096402e-4	1.3037127868231892e-4	1.3037059396046085e-4	1.3036968070606115e-4	1.3036921762806146e-4	1.3036941654804494e-4	1.3036999074912168e-4	1.3037048084653673e-4	1.303706191102886e-4	1.3037046361994562e-4	1.3037025224128164e-4	1.303701420875198e-4	1.303700722193634e-4	1.3036987523260777e-4	1.3036954376109225e-4	1.3036938540541139e-4	1.3036982471739764e-4	1.3037088525987044e-4	1.3037178796057144e-4	1.3037131920529284e-4	1.3036921279909212e-4	1.3036747372530494e-4	1.3036903404265286e-4	1.3037249455430345e-4	1.3037075703882278e-4	1.3036726899147408e-4	1.3037476340194994e-4	1.3036588379450597e-4	1.3037638515228216e-4	1.3036842286033383e-4	1.3036429811960555e-4	1.303684228603338e-4	1.3037638515228235e-4	1.303658837945059e-4	1.3037476340194978e-4	1.3036726899147392e-4	1.3037075703882278e-4	1.3037249455430345e-4	1.3036903404265294e-4	1.3036747372530488e-4	1.303692127990922e-4	1.3037131920529287e-4	1.3037178796057168e-4	1.303708852598704e-4	1.303698247173977e-4	1.3036938540541128e-4	1.303695437610922e-4	1.3036987523260771e-4
flux1:	0.639850427350428	1.430255346125988e-4	1.4302580297663846e-4	1.4302508060230765e-4	1.430240584706791e-4	1.430234917980424e-4	1.430236528034417e-4	1.4302426765650937e-4	1.430248457944768e-4	1.4302507003629178e-4	1.4302495821847216e-4	1.4302473200375476e-4	1.4302455665211265e-4	1.4302439667834559e-4	1.4302412046877998e-4	1.430237602944163e-4	1.430236547027736e-4	1.4302422717547603e-4	1.4302544350354776e-4	1.4302641319571238e-4	1.4302582257084826e-4	1.4302343908224836e-4	1.4302151028874194e-4	1.4302324197109525e-4	1.4302705843600262e-4	1.4302518990736714e-4	1.430214477600272e-4	1.4302968256595965e-4	1.4301989425029738e-4	1.4303136254301314e-4	1.4302256550187712e-4	1.4301801148137089e-4	1.430225655018772e-4	1.4303136254301328e-4	1.430198942502975e-4	1.4302968256595957e-4	1.4302144776002728e-4	1.4302518990736717e-4	1.4302705843600267e-4	1.4302324197109533e-4	1.4302151028874188e-4	1.430234390822484e-4	1.430258225708483e-4	1.4302641319571238e-4	1.4302544350354768e-4	1.4302422717547603e-4	1.4302365470277346e-4	1.4302376029441636e-4	1.4302412046878006e-4
flux1:	0.6401128762541812	1.5676970294183098e-4	1.5677005073816929e-4	1.5676929230592842e-4	1.5676815536231308e-4	1.5676747616753543e-4	1.5676759319700254e-4	1.567682490543621e-4	1.5676892158179208e-4	1.5676924045556167e-4	1.5676917849234733e-4	1.567689377027843e-4	1.567686909736092e-4	1.567684309835406e-4	1.5676806684968773e-4	1.5676767563367128e-4	1.5676762962588017e-4	1.567683493326539e-4	1.5676973537249038e-4	1.5677077543440628e-4	1.5677004921834856e-4	1.5676736414442827e-4	1.5676523211114962e-4	1.5676715228873765e-4	1.5677135334900622e-4	1.5676934050960477e-4	1.567653261846679e-4	1.5677436490026686e-4	1.5676358782651484e-4	1.567761066873805e-4	1.5676640208212692e-4	1.5676138102460347e-4	1.5676640208212695e-4	1.5677610668738052e-4	1.5676358782651476e-4	1.5677436490026684e-4	1.5676532618466777e-4	1.5676934050960471e-4	1.5677135334900616e-4	1.5676715228873754e-4	1.5676523211114954e-4	1.567673641444283e-4	1.567700492183485e-4	1.5677077543440636e-4	1.5676973537249038e-4	1.567683493326539e-4	1.5676762962588006e-4	1.567676756336712e-4	1.5676806684968768e-4
flux1:	0.6403753251579345	1.7168285532503642e-4	1.7168329258070408e-4	1.7168250127751007e-4	1.7168124453614868e-4	1.7168044378751093e-4	1.71680509799072e-4	1.716812057488177e-4	1.7168197813545986e-4	1.7168240021044493e-4	1.7168239496495675e-4	1.7168214088864901e-4	1.716818174043051e-4	1.7168144765244953e-4	1.7168098638876324e-4	1.7168056097617974e-4	1.7168058077050077e-4	1.7168146174989822e-4	1.7168303187496312e-4	1.7168414612565657e-4	1.7168327055305964e-4	1.7168025898869462e-4	1.7167791033042388e-4	1.716800374204884e-4	1.7168465252431005e-4	1.716824795170735e-4	1.7167817293789947e-4	1.7168808347505995e-4	1.7167623240284025e-4	1.716898929614939e-4	1.7167920384957252e-4	1.7167367567736322e-4	1.7167920384957266e-4	1.7168989296149402e-4	1.7167623240284027e-4	1.7168808347505974e-4	1.7167817293789957e-4	1.7168247951707344e-4	1.716846525243099e-4	1.7168003742048848e-4	1.7167791033042385e-4	1.7168025898869462e-4	1.7168327055305975e-4	1.716841461256567e-4	1.7168303187496304e-4	1.7168146174989827e-4	1.7168058077050087e-4	1.7168056097617972e-4	1.7168098638876305e-4
flux1:	0.6406377740616878	1.878485951523594e-4	1.878491335936784e-4	1.8784831453512853e-4	1.8784693413006844e-4	1.8784600261512841e-4	1.878460093060535e-4	1.878467428308345e-4	1.8784761943252146e-4	1.878481531753336e-4	1.878482123924141e-4	1.8784794766065572e-4	1.8784754312282855e-4	1.8784705413708134e-4	1.8784648592852586e-4	1.8784602208796232e-4	1.8784611301432262e-4	1.8784716909003943e-4	1.87848938121794e-4	1.878501309881717e-4	1.8784909249991587e-4	1.8784572936961455e-4	1.8784315097565966e-4	1.8784550467731417e-4	1.8785056385990545e-4	1.8784821183851261e-4	1.8784359067400839e-4	1.8785444557304018e-4	1.878414299503218e-4	1.878563315207418e-4	1.878445768407067e-4	1.8783849911739982e-4	1.878445768407067e-4	1.8785633152074198e-4	1.878414299503218e-4	1.8785444557303983e-4	1.8784359067400847e-4	1.878482118385127e-4	1.878505638599052e-4	1.878455046773143e-4	1.8784315097565948e-4	1.8784572936961466e-4	1.8784909249991574e-4	1.878501309881718e-4	1.8784893812179401e-4	1.8784716909003952e-4	1.8784611301432265e-4	1.8784602208796232e-4	1.878464859285257e-4
flux1:	0.640900222965441	2.0535496309853095e-4	2.0535561652086396e-4	2.0535477709316246e-4	2.0535327042162075e-4	2.0535219862366914e-4	2.0535213610526072e-4	2.053529027175792e-4	2.0535388654872367e-4	2.0535454033842107e-4	2.053546728884012e-4	2.0535440182583006e-4	2.053539133034944e-4	2.0535329597780452e-4	2.0535261026112357e-4	2.0535210238834808e-4	2.0535226857798896e-4	2.053535131762208e-4	2.0535549640262788e-4	2.053567731164871e-4	2.053555586396147e-4	2.053518189484629e-4	2.0534899812343078e-4	2.0535159939380945e-4	2.0535713302526328e-4	2.0535457969220102e-4	2.053496190904558e-4	2.0536149576199422e-4	2.0534721961826052e-4	2.0536347042645467e-4	2.0535056502479863e-4	2.0534389292242283e-4	2.0535056502479844e-4	2.0536347042645484e-4	2.053472196182604e-4	2.053614957619942e-4	2.053496190904559e-4	2.0535457969220097e-4	2.0535713302526328e-4	2.0535159939380935e-4	2.0534899812343056e-4	2.0535181894846272e-4	2.0535555863961455e-4	2.053567731164871e-4	2.0535549640262788e-4	2.0535351317622056e-4	2.053522685779887e-4	2.0535210238834794e-4	2.053526102611236e-4
flux1:	0.6411626718691943	2.2429452954231022e-4	2.24295314210477e-4	2.2429446440639902e-4	2.2429283023414902e-4	2.2429160815693e-4	2.242914645870122e-4	2.2429225744936073e-4	2.2429334997229708e-4	2.2429413215496968e-4	2.2429434832110616e-4	2.242940773247628e-4	2.242935035451772e-4	2.242927492100993e-4	2.2429193449912915e-4	2.242913752869597e-4	2.2429161934393939e-4	2.24293065313943e-4	2.2429527852924706e-4	2.2429664535394264e-4	2.242952426082896e-4	2.242911017075112e-4	2.2428802630968157e-4	2.2429089732021443e-4	2.2429693582189176e-4	2.242941549382366e-4	2.2428882725298113e-4	2.2430180823162428e-4	2.2428617008466957e-4	2.243038880322344e-4	2.2428974270598704e-4	2.2428242897675756e-4	2.2428974270598728e-4	2.2430388803223466e-4	2.242861700846695e-4	2.2430180823162417e-4	2.2428882725298116e-4	2.2429415493823657e-4	2.2429693582189182e-4	2.242908973202146e-4	2.2428802630968133e-4	2.2429110170751114e-4	2.242952426082896e-4	2.2429664535394283e-4	2.242952785292473e-4	2.2429306531394287e-4	2.242916193439393e-4	2.2429137528695957e-4	2.2429193449912893e-4
flux1:	0.6414251207729476	2.447644747429141e-4	2.447654098123298e-4	2.4476456254781743e-4	2.44762801066157e-4	2.447614180038421e-4	2.447611791820548e-4	2.447619887221581e-4	2.447631896636063e-4	2.447641086521271e-4	2.447644204605799e-4	2.447641584010832e-4	2.4476350003491777e-4	2.447626004993665e-4	2.4476164417276165e-4	2.4476102425084197e-4	2.4476134691218124e-4	2.44763006356494e-4	2.447654659253775e-4	2.4476693041083935e-4	2.4476532823771514e-4	2.4476076209943375e-4	2.4475742067298767e-4	2.447605847452381e-4	2.447671582774098e-4	2.447641191494141e-4	2.4475839366375375e-4	2.4477256687377625e-4	2.447554596487891e-4	2.4477477310715394e-4	2.447592946590099e-4	2.447512896104375e-4	2.447592946590099e-4	2.447747731071541e-4	2.4475545964878907e-4	2.44772566873776e-4	2.447583936637537e-4	2.447641191494139e-4	2.4476715827741007e-4	2.44760584745238e-4	2.447574206729876e-4	2.447607620994333e-4	2.44765328237715e-4	2.4476693041083935e-4	2.447654659253774e-4	2.44763006356494e-4	2.4476134691218113e-4	2.4476102425084214e-4	2.4476164417276154e-4
flux1:	0.6416875696767008	2.66866655187361e-4	2.6686776313320545e-4	2.6686693452992685e-4	2.668650473544006e-4	2.668634916058572e-4	2.6686314053943924e-4	2.6686395407266755e-4	2.6686526127803325e-4	2.668663257015298e-4	2.668667472907525e-4	2.668665059268254e-4	2.6686576585751545e-4	2.668647134152607e-4	2.6686360146629213e-4	2.668629090161782e-4	2.668633088088319e-4	2.6686519293005943e-4	2.66867915878738e-4	2.668694871422654e-4	2.6686767584916776e-4	2.668626613439829e-4	2.6685904324124846e-4	2.6686252476239454e-4	2.668696628870837e-4	2.6686632983586683e-4	2.668601724884023e-4	2.66875631521649e-4	2.6685694248048373e-4	2.6687799110931343e-4	2.668610824111641e-4	2.6685233388293913e-4	2.66861082411164e-4	2.668779911093136e-4	2.668569424804837e-4	2.6687563152164885e-4	2.668601724884023e-4	2.6686632983586705e-4	2.668696628870837e-4	2.668625247623946e-4	2.668590432412482e-4	2.668626613439825e-4	2.668676758491679e-4	2.668694871422655e-4	2.6686791587873825e-4	2.668651929300598e-4	2.668633088088319e-4	2.6686290901617796e-4	2.66863601466292e-4
flux1:	0.6419500185804541	2.90707654464432e-4	2.907089615034583e-4	2.9070817112182036e-4	2.907061612240626e-4	2.907044197530442e-4	2.9070393620338935e-4	2.90704737576071e-4	2.907061469122204e-4	2.9070736581833685e-4	2.9070791384255617e-4	2.907077082382478e-4	2.9070689180480454e-4	2.907056791997269e-4	2.9070439594934506e-4	2.907036163021465e-4	2.907040892063089e-4	2.907062081776858e-4	2.907092123137445e-4	2.9071090134257026e-4	2.9070887305646565e-4	2.907033882266082e-4	2.9069948371647405e-4	2.907033080353913e-4	2.9071103935961217e-4	2.9070737118151453e-4	2.9070074430057063e-4	2.9071758870631705e-4	2.906971993840305e-4	2.907201349659321e-4	2.907016950257654e-4	2.9069214836650783e-4	2.907016950257654e-4	2.907201349659324e-4	2.906971993840303e-4	2.907175887063169e-4	2.907007443005706e-4	2.9070737118151464e-4	2.907110393596121e-4	2.9070330803539115e-4	2.9069948371647394e-4	2.90703388226608e-4	2.907088730564656e-4	2.9071090134257026e-4	2.9070921231374444e-4	2.9070620817768587e-4	2.9070408920630903e-4	2.907036163021465e-4	2.9070439594934484e-4
flux1:	0.6422124674842073	3.1639881696886584e-4	3.16400353456094e-4	3.163996244629481e-4	3.1639749602879616e-4	3.163955540745217e-4	3.1639491409751524e-4	3.163956833661706e-4	3.1639718868289803e-4	3.1639857179398674e-4	3.163992658530172e-4	3.163991147850995e-4	3.1639822998709183e-4	3.163968503321489e-4	3.163953781082688e-4	3.163944933339327e-4	3.163950324633149e-4	3.163973953303301e-4	3.164006993921253e-4	3.164025193622407e-4	3.164002683825361e-4	3.163942927026022e-4	3.163900930614147e-4	3.1639428636720676e-4	3.164026381731556e-4	3.163985875994759e-4	3.1639144965172906e-4	3.164097852379079e-4	3.163875713828261e-4	3.164125586650816e-4	3.163924826912851e-4	3.163820807329322e-4	3.163924826912849e-4	3.1641255866508193e-4	3.1638757138282615e-4	3.1640978523790776e-4	3.1639144965172906e-4	3.1639858759947577e-4	3.1640263817315584e-4	3.1639428636720686e-4	3.163900930614145e-4	3.163942927026021e-4	3.164002683825361e-4	3.164025193622406e-4	3.164006993921252e-4	3.1639739533033e-4	3.1639503246331467e-4	3.1639449333393263e-4	3.1639537810826846e-4
flux1:	0.6424749163879606	3.440562626955269e-4	3.4405806347606664e-4	3.440574227317179e-4	3.440551809411667e-4	3.440530215870045e-4	3.440521970826605e-4	3.440529102450792e-4	3.4405450340445733e-4	3.4405606142657897e-4	3.440569245117254e-4	3.440568508531242e-4	3.4405590850633094e-4	3.44054355152317e-4	3.440526739402829e-4	3.4405166243949985e-4	3.4405225775027725e-4	3.440548723704373e-4	3.440584962056744e-4	3.440604628097616e-4	3.440579859507322e-4	3.4405150056741353e-4	3.4404699814897117e-4	3.4405158733484927e-4	3.440605852049304e-4	3.440560983710144e-4	3.4404840373122083e-4	3.4406834287592855e-4	3.44044174388628e-4	3.440713919213159e-4	3.4404957137756253e-4	3.4403825440483874e-4	3.4404957137756264e-4	3.440713919213163e-4	3.44044174388628e-4	3.440683428759285e-4	3.440484037312211e-4	3.4405609837101443e-4	3.440605852049302e-4	3.4405158733484916e-4	3.440469981489708e-4	3.4405150056741353e-4	3.4405798595073207e-4	3.440604628097615e-4	3.440584962056744e-4	3.4405487237043733e-4	3.4405225775027725e-4	3.4405166243949985e-4	3.440526739402828e-4
flux1:	0.6427373652917139	3.738008813479153e-4	3.738029860427468e-4	3.738024640930606e-4	3.7380011482060965e-4	3.7379771853195316e-4	3.7379667682127884e-4	3.7379730561576613e-4	3.7379897659704656e-4	3.738007215779685e-4	3.7380178052125857e-4	3.7380181158495944e-4	3.7380082541642524e-4	3.7379909176823696e-4	3.7379717883955285e-4	3.7379601495103983e-4	3.7379665299186774e-4	3.7379952601919615e-4	3.7380349079095055e-4	3.738056225666181e-4	3.73802919477772e-4	3.7379590741954316e-4	3.737910957012987e-4	3.737961082178446e-4	3.738057756637573e-4	3.738007915983729e-4	3.737924903472728e-4	3.738141523189835e-4	3.737878931847297e-4	3.7381753414329e-4	3.7379385678636736e-4	3.7378156249850004e-4	3.737938567863674e-4	3.738175341432901e-4	3.7378789318472973e-4	3.738141523189833e-4	3.7379249034727257e-4	3.738007915983733e-4	3.7380577566375713e-4	3.737961082178447e-4	3.7379109570129845e-4	3.7379590741954294e-4	3.738029194777717e-4	3.738056225666179e-4	3.738034907909505e-4	3.7379952601919583e-4	3.737966529918677e-4	3.7379601495103994e-4	3.737971788395527e-4
flux1:	0.6429998141954671	4.0575830396070674e-4	4.057607571645455e-4	4.057603881259006e-4	4.057579375634229e-4	4.0575528170939143e-4	4.0575398515830423e-4	4.057544969471938e-4	4.057562340328025e-4	4.057581797623306e-4	4.057594656738109e-4	4.057596335006834e-4	4.0575862017257544e-4	4.0575669945258706e-4	4.0575452898127684e-4	4.05753182618837e-4	4.057538463348032e-4	4.057569832548941e-4	4.0576131167169256e-4	4.0576363031956077e-4	4.05760703771356e-4	4.057531501189231e-4	4.0574802372216257e-4	4.057534874251759e-4	4.057638455315264e-4	4.057582956784371e-4	4.0574933343607753e-4	4.057728447203599e-4	4.0574435292872496e-4	4.057766259077825e-4	4.0575097580004523e-4	4.057376392616611e-4	4.0575097580004523e-4	4.057766259077827e-4	4.0574435292872496e-4	4.057728447203598e-4	4.0574933343607775e-4	4.057582956784371e-4	4.057638455315267e-4	4.057534874251759e-4	4.057480237221624e-4	4.0575315011892306e-4	4.0576070377135604e-4	4.0576363031956077e-4	4.057613116716928e-4	4.0575698325489396e-4	4.0575384633480315e-4	4.057531826188375e-4	4.0575452898127695e-4
flux1:	0.6432622630992204	4.400588502218038e-4	4.4006170159135495e-4	4.400615229190209e-4	4.400589771272622e-4	4.400560355042211e-4	4.40054441215887e-4	4.4005479896852036e-4	4.4005658901408623e-4	4.4005875145687124e-4	4.4006030013248184e-4	4.4006064170585966e-4	4.4005962075869523e-4	4.4005750571911073e-4	4.4005504839732756e-4	4.4005348473251106e-4	4.4005415333597944e-4	4.4005755855628525e-4	4.400622751212137e-4	4.400648058007831e-4	4.400616619222226e-4	4.400535539305659e-4	4.400481086131571e-4	4.400540516125017e-4	4.400651187065868e-4	4.400589264909435e-4	4.400492442927371e-4	4.4007473892261677e-4	4.4004386636723803e-4	4.400789961314322e-4	4.40051253618954e-4	4.4003680719686657e-4	4.400512536189541e-4	4.4007899613143255e-4	4.400438663672384e-4	4.4007473892261655e-4	4.4004924429273743e-4	4.400589264909432e-4	4.400651187065867e-4	4.4005405161250176e-4	4.400481086131567e-4	4.4005355393056573e-4	4.4006166192222233e-4	4.400648058007832e-4	4.4006227512121364e-4	4.400575585562853e-4	4.400541533359791e-4	4.400534847325114e-4	4.400550483973279e-4
flux1:	0.6435247120029737	4.768374496777264e-4	4.768407538898118e-4	4.768408060239288e-4	4.7683817042316255e-4	4.7683491280128354e-4	4.768329723990115e-4	4.768331347877559e-4	4.7683496357589364e-4	4.7683736132366427e-4	4.7683921360421803e-4	4.7683977097406595e-4	4.7683876468157174e-4	4.7683644727011614e-4	4.768336699369077e-4	4.768318491441976e-4	4.768324980651366e-4	4.768361750637509e-4	4.7684130633566184e-4	4.7684407792545095e-4	4.76840726379477e-4	4.768320535426924e-4	4.768262861640194e-4	4.768327366811032e-4	4.7684452804146453e-4	4.768376084941619e-4	4.7682714271680916e-4	4.768547626032752e-4	4.7682135495405215e-4	4.768595831306724e-4	4.768296247777956e-4	4.7681399806032566e-4	4.7682962477779565e-4	4.768595831306724e-4	4.7682135495405166e-4	4.7685476260327493e-4	4.7682714271680954e-4	4.768376084941618e-4	4.768445280414642e-4	4.768327366811032e-4	4.768262861640192e-4	4.768320535426926e-4	4.768407263794769e-4	4.7684407792545133e-4	4.768413063356614e-4	4.7683617506375067e-4	4.7683249806513623e-4	4.768318491441978e-4	4.768336699369078e-4
flux1:	0.6437871609067269	5.16233535018664e-4	5.16237351579904e-4	5.162376774677258e-4	5.162349562825569e-4	5.162313479994407e-4	5.162290075223642e-4	5.162289291428011e-4	5.1623078181678e-4	5.162334365437219e-4	5.162356386039994e-4	5.162364589040581e-4	5.162354920341182e-4	5.162329630201942e-4	5.162298283193908e-4	5.16227705401544e-4	5.162283063292193e-4	5.162322578636267e-4	5.162378327216605e-4	5.162408780287998e-4	5.162373321111589e-4	5.162280861619379e-4	5.162219946207929e-4	5.16228980863439e-4	5.162415084806055e-4	5.162337679340052e-4	5.162224502781035e-4	5.16252345536454e-4	5.162162420759791e-4	5.162578277735628e-4	5.162255262443096e-4	5.162086459397056e-4	5.162255262443097e-4	5.162578277735626e-4	5.162162420759791e-4	5.162523455364533e-4	5.162224502781035e-4	5.162337679340052e-4	5.162415084806055e-4	5.162289808634388e-4	5.162219946207928e-4	5.162280861619378e-4	5.162373321111586e-4	5.162408780287999e-4	5.162378327216605e-4	5.162322578636267e-4	5.162283063292193e-4	5.16227705401544e-4	5.162298283193905e-4
flux1:	0.6440496098104802	5.58390905665416e-4	5.583952985585338e-4	5.583959430566465e-4	5.583931387346121e-4	5.583891403621319e-4	5.583863402950173e-4	5.58385972018289e-4	5.58387833587742e-4	5.583907704897357e-4	5.583933740356976e-4	5.58394509378253e-4	5.583936088570786e-4	5.583908574283915e-4	5.583873235135134e-4	5.583848482249182e-4	5.583853692514676e-4	5.583895976267533e-4	5.583956475274522e-4	5.583990034309634e-4	5.58395280078298e-4	5.583854549149026e-4	5.583790380623786e-4	5.583865881269311e-4	5.583998605302588e-4	5.583911963985851e-4	5.58378953934221e-4	5.584112832012771e-4	5.583723166169123e-4	5.58417536953478e-4	5.583827608303399e-4	5.583645506409161e-4	5.583827608303398e-4	5.584175369534777e-4	5.583723166169121e-4	5.584112832012771e-4	5.583789539342214e-4	5.583911963985852e-4	5.58399860530259e-4	5.583865881269313e-4	5.583790380623789e-4	5.583854549149026e-4	5.58395280078298e-4	5.583990034309632e-4	5.583956475274517e-4	5.583895976267536e-4	5.583853692514676e-4	5.583848482249185e-4	5.583873235135133e-4
flux1:	0.6443120587142335	6.034575599231133e-4	6.034625970794389e-4	6.034636062453506e-4	6.034607188732295e-4	6.034562859852111e-4	6.034529614419823e-4	6.034522509032961e-4	6.034541068098771e-4	6.034573550055262e-4	6.034604173573979e-4	6.034619245922892e-4	6.034611190721731e-4	6.034581324147147e-4	6.034541527202204e-4	6.034512696058378e-4	6.034516754805715e-4	6.034561828742075e-4	6.034627420887792e-4	6.034664496000383e-4	6.034625692935612e-4	6.034521608284018e-4	6.034454183592547e-4	6.034535601706723e-4	6.03467582335396e-4	6.034578829927679e-4	6.03444638273564e-4	6.034795690100222e-4	6.034375651328854e-4	6.034867156574176e-4	6.034493291883225e-4	6.034297096570995e-4	6.034493291883226e-4	6.034867156574179e-4	6.034375651328853e-4	6.034795690100217e-4	6.03444638273564e-4	6.034578829927679e-4	6.034675823353962e-4	6.034535601706722e-4	6.034454183592543e-4	6.034521608284009e-4	6.034625692935613e-4	6.034664496000385e-4	6.034627420887792e-4	6.034561828742075e-4	6.034516754805718e-4	6.034512696058384e-4	6.034541527202202e-4
flux1:	0.6445745076179867	6.515854940249312e-4	6.515912466182013e-4	6.515926669066882e-4	6.515896936524103e-4	6.515847767211541e-4	6.515808577988313e-4	6.515797500215386e-4	6.51581586748226e-4	6.5158517961738e-4	6.51588763656787e-4	6.515907039839588e-4	6.5159002331846e-4	6.515867861956269e-4	6.515823092949803e-4	6.515789578614987e-4	6.51579210362416e-4	6.515839992003022e-4	6.51591105017847e-4	6.515952092415237e-4	6.515911957935861e-4	6.515802017192459e-4	6.515731340466372e-4	6.515818953479784e-4	6.515966686964534e-4	6.515858134647196e-4	6.515714847149418e-4	6.51609193486422e-4	6.515639709686313e-4	6.516173659596483e-4	6.515772287244571e-4	6.515561170513605e-4	6.515772287244572e-4	6.516173659596487e-4	6.515639709686315e-4	6.516091934864216e-4	6.515714847149413e-4	6.515858134647198e-4	6.515966686964531e-4	6.515818953479788e-4	6.515731340466371e-4	6.515802017192456e-4	6.515911957935861e-4	6.515952092415235e-4	6.51591105017847e-4	6.515839992003021e-4	6.51579210362416e-4	6.515789578614989e-4	6.515823092949807e-4
flux1:	0.64483695652174	7.029304664660518e-4	7.029370080291619e-4	7.029388854148652e-4	7.02935820026148e-4	7.029303644751529e-4	7.029257767910271e-4	7.029242149405007e-4	7.029260206439236e-4	7.029299960777954e-4	7.029341700385319e-4	7.02936608466881e-4	7.029360831011497e-4	7.02932577450424e-4	7.029275470219103e-4	7.029236620560907e-4	7.029237204824396e-4	7.029287938582642e-4	7.029364867394223e-4	7.02941036718389e-4	7.029369169308263e-4	7.029253364012199e-4	7.029179445212357e-4	7.02927352924488e-4	7.029428754349713e-4	7.02930734692384e-4	7.029152360704444e-4	7.029559088002219e-4	7.029072787221173e-4	7.02965251347741e-4	7.029222178365584e-4	7.028995276616147e-4	7.029222178365587e-4	7.02965251347741e-4	7.029072787221171e-4	7.029559088002216e-4	7.029152360704441e-4	7.029307346923839e-4	7.029428754349716e-4	7.029273529244875e-4	7.029179445212359e-4	7.029253364012198e-4	7.029369169308264e-4	7.029410367183894e-4	7.029364867394227e-4	7.02928793858264e-4	7.029237204824398e-4	7.029236620560912e-4	7.029275470219102e-4
flux1:	0.6450994054254933	7.576517261220892e-4	7.576591314957949e-4	7.576615105495499e-4	7.576583429426323e-4	7.57652289380997e-4	7.57646954800907e-4	7.576448810568606e-4	7.576466461981895e-4	7.576510467343509e-4	7.576558838185914e-4	7.576588884679529e-4	7.576585487560115e-4	7.576547533238756e-4	7.576491082449248e-4	7.576446202919905e-4	7.576444420783958e-4	7.576498042056731e-4	7.576581278700603e-4	7.576631762985273e-4	7.576589794836504e-4	7.576468127103383e-4	7.576390980641083e-4	7.576491811743414e-4	7.576654476097527e-4	7.57651883029961e-4	7.576351249703539e-4	7.57678957156119e-4	7.57626722555832e-4	7.57689624880862e-4	7.576435439776211e-4	7.576191851290766e-4	7.57643543977621e-4	7.57689624880862e-4	7.576267225558314e-4	7.57678957156118e-4	7.576351249703542e-4	7.57651883029961e-4	7.576654476097531e-4	7.576491811743409e-4	7.57639098064108e-4	7.576468127103381e-4	7.576589794836498e-4	7.576631762985273e-4	7.576581278700603e-4	7.576498042056729e-4	7.576444420783959e-4	7.576446202919911e-4	7.576491082449247e-4
flux1:	0.6453618543292465	8.159117027606222e-4	8.159200468909841e-4	8.159229698428885e-4	8.159196858159993e-4	8.159129704766454e-4	8.159068080364046e-4	8.159041645664153e-4	8.159058825129135e-4	8.15910755328553e-4	8.159163331336417e-4	8.159199743814901e-4	8.159198498462776e-4	8.159157398840084e-4	8.1590941447391e-4	8.159042504856716e-4	8.159037919348662e-4	8.159094486184233e-4	8.159184500485584e-4	8.159240528390402e-4	8.159198101966825e-4	8.159070579628097e-4	8.158990223054046e-4	8.15909807930128e-4	8.159268101976304e-4	8.159116751265464e-4	8.158935647606242e-4	8.159407616472997e-4	8.158847169660539e-4	8.159529197929386e-4	8.15903634159327e-4	8.158775123653044e-4	8.159036341593274e-4	8.15952919792939e-4	8.158847169660535e-4	8.159407616472994e-4	8.158935647606245e-4	8.159116751265455e-4	8.159268101976306e-4	8.159098079301283e-4	8.158990223054046e-4	8.159070579628095e-4	8.15919810196682e-4	8.159240528390405e-4	8.159184500485582e-4	8.159094486184231e-4	8.159037919348657e-4	8.15904250485672e-4	8.159094144739097e-4
flux1:	0.6456243032329998	8.778756586869225e-4	8.778850152965158e-4	8.778885211234642e-4	8.778851022293587e-4	8.778776576286859e-4	8.778705846439544e-4	8.778673146551287e-4	8.778689822217215e-4	8.778743789598033e-4	8.778807787049493e-4	8.778851281845905e-4	8.778852467406634e-4	8.778807937847736e-4	8.77873718213929e-4	8.778678023727705e-4	8.778670195000101e-4	8.778729786112409e-4	8.778827079555151e-4	8.778889236472129e-4	8.778846674943253e-4	8.778713305912592e-4	8.778629758778023e-4	8.778744923326395e-4	8.778922199829928e-4	8.778753599587187e-4	8.778558016131406e-4	8.779065783134055e-4	8.778465087512016e-4	8.7792040128378e-4	8.778677466404257e-4	8.77839763203469e-4	8.778677466404253e-4	8.779204012837797e-4	8.778465087512016e-4	8.779065783134051e-4	8.778558016131408e-4	8.778753599587184e-4	8.778922199829925e-4	8.778744923326403e-4	8.778629758778023e-4	8.778713305912593e-4	8.778846674943251e-4	8.778889236472134e-4	8.778827079555146e-4	8.778729786112408e-4	8.7786701950001e-4	8.778678023727706e-4	8.778737182139287e-4
flux1:	0.6458867521367531	9.437113004193724e-4	9.437217405852516e-4	9.437258641644366e-4	9.437222877745639e-4	9.437140436051447e-4	9.437059769577319e-4	9.437020257978255e-4	9.437036436962824e-4	9.437096201015533e-4	9.437169256489454e-4	9.437220551116369e-4	9.43722442274029e-4	9.437176140356928e-4	9.437097149169446e-4	9.437029696374632e-4	9.437018191156667e-4	9.437080910536124e-4	9.437186014112961e-4	9.437254904100554e-4	9.437212532627317e-4	9.437073318574236e-4	9.436986601577033e-4	9.437109366785587e-4	9.437293775516901e-4	9.437106309700157e-4	9.436895267397412e-4	9.437441082938867e-4	9.43679789072045e-4	9.437597783932309e-4	9.437035826972857e-4	9.43673634132059e-4	9.437035826972852e-4	9.437597783932317e-4	9.436797890720447e-4	9.437441082938868e-4	9.436895267397407e-4	9.437106309700159e-4	9.437293775516907e-4	9.437109366785588e-4	9.436986601577033e-4	9.43707331857423e-4	9.437212532627318e-4	9.437254904100551e-4	9.437186014112961e-4	9.437080910536122e-4	9.437018191156667e-4	9.437029696374634e-4	9.437097149169447e-4
flux1:	0.6461492010405063	0.00101358834946241	0.0010135999401414402	0.001013604711513424	0.0010136009511029394	0.0010135918353636434	0.0010135826929444404	0.001013578009218616	0.0010135795823812159	0.0010135861977267227	0.001013594494397576	0.0010136004744567169	0.0010136011525627884	0.0010135959129502004	0.0010135871141242715	0.0010135794612294512	0.0010135779014198525	0.0010135844995384515	0.0010135958466107567	0.00101360347025413	0.0010135992837659587	0.0010135847767097311	0.0010135757901634256	0.001013588857433643	0.0010136079984539405	0.0010135871973788418	0.0010135644477697596	0.0010136230691365515	0.0010135542646655445	0.0010136407750229216	0.0010135808575437838	0.001013548835179158	0.0010135808575437825	0.0010136407750229218	0.0010135542646655447	0.0010136230691365515	0.0010135644477697599	0.0010135871973788418	0.001013607998453941	0.0010135888574336433	0.001013575790163426	0.0010135847767097316	0.0010135992837659582	0.0010136034702541298	0.0010135958466107563	0.001013584499538451	0.0010135779014198525	0.001013579461229451	0.0010135871141242721
flux1:	0.6464116499442596	0.001087678071439297	0.0010876908739881868	0.0010876963177739408	0.0010876923434514688	0.0010876822838110421	0.001087671986091907	0.0010876665227570206	0.0010876680605022156	0.0010876753767916768	0.0010876847499845406	0.0010876916487659316	0.0010876926362395824	0.0010876869455358428	0.0010876771690586306	0.001087668531122059	0.0010876665231711257	0.001087673464151538	0.0010876857057446083	0.0010876941251892968	0.0010876900189540903	0.0010876749230464787	0.0010876656238713472	0.0010876795146703968	0.0010876993427917639	0.0010876763139070489	0.0010876518185413782	0.0010877147245119535	0.0010876411874654413	0.0010877346593619521	0.0010876708296596062	0.0010876366192075404	0.0010876708296596066	0.0010877346593619515	0.0010876411874654408	0.0010877147245119529	0.0010876518185413782	0.0010876763139070489	0.001087699342791764	0.0010876795146703968	0.001087665623871347	0.0010876749230464785	0.001087690018954091	0.0010876941251892972	0.0010876857057446091	0.0010876734641515377	0.0010876665231711257	0.0010876685311220586	0.0010876771690586306
flux1:	0.6466740988480129	0.0011661527630597805	0.001166166831802516	0.0011661729668173755	0.0011661687461166105	0.0011661576714974867	0.0011661461431967052	0.0011661398585916481	0.0011661413746013095	0.0011661494555389195	0.0011661599891647978	0.0011661678708924524	0.0011661691815818777	0.001166162996798681	0.0011661521641328498	0.0011661424659727404	0.0011661399749520987	0.0011661472790984145	0.001166160474466583	0.0011661697494001538	0.0011661657496316003	0.0011661500588555124	0.0011661404494209102	0.00116615519939849	0.0011661757026954268	0.0011661502683900514	0.0011661239267656994	0.0011661913717931492	0.001166112842091892	0.00116621373118233	0.00116614578799596	0.0011661092690907358	0.0011661457879959605	0.0011662137311823297	0.001166112842091892	0.001166191371793149	0.0011661239267656996	0.0011661502683900512	0.0011661757026954272	0.0011661551993984907	0.00116614044942091	0.0011661500588555126	0.0011661657496316003	0.0011661697494001531	0.0011661604744665835	0.0011661472790984136	0.0011661399749520985	0.0011661424659727393	0.0011661521641328498
flux1:	0.6469365477517661	0.001249185196632293	0.0012492005775314226	0.001249207416635479	0.0012492029155771304	0.0012491907579363817	0.0012491779297351443	0.001249170788503937	0.0012491723005852477	0.0012491812103115542	0.0012491929850681168	0.0012492019086203067	0.0012492035512412002	0.0012491968266650669	0.0012491848600724585	0.0012491740303773933	0.001249171026440031	0.0012491787178765571	0.0012491929268974914	0.0012492031140811412	0.0012491992421866094	0.0012491829469334463	0.0012491730299109495	0.0012491886784874201	0.0012492098473840948	0.0012491818269599994	0.0012491535392533501	0.001249225787191408	0.001249141990903773	0.0012492507667017756	0.0012491784967594668	0.0012491395424721265	0.001249178496759467	0.0012492507667017758	0.0012491419909037725	0.0012492257871914076	0.0012491535392533514	0.001249181826959999	0.0012492098473840944	0.0012491886784874197	0.0012491730299109493	0.0012491829469334465	0.0012491992421866094	0.0012492031140811416	0.0012491929268974907	0.0012491787178765567	0.0012491710264400308	0.0012491740303773936	0.001249184860072459
flux1:	0.6471989966555194	0.0013369480220816704	0.0013369647515715424	0.0013369723017904814	0.0013369674862129953	0.0013369541824872478	0.001336939992748208	0.0013369319666120848	0.0013369334962224525	0.0013369432978231662	0.0013369563893380365	0.0013369664068125036	0.00133696838452829	0.0013369610724716032	0.001336947896596368	0.0013369358696566245	0.0013369323291794542	0.001336940435928688	0.0013369557181060823	0.0013369668697607755	0.001336963140830965	0.0013369462271366137	0.0013369360057384977	0.0013369525971289745	0.0013369744257537826	0.0013369436367412966	0.0013369133046410727	0.0013369906283865747	0.0013369012765557314	0.001337018420960071	0.001336941597723912	0.001336900074058055	0.0013369415977239117	0.0013370184209600712	0.0013369012765557312	0.0013369906283865747	0.0013369133046410733	0.001336943636741297	0.0013369744257537824	0.0013369525971289745	0.0013369360057384973	0.0013369462271366143	0.0013369631408309648	0.001336966869760775	0.0013369557181060825	0.0013369404359286881	0.0013369323291794544	0.001336935869656624	0.0013369478965963673
flux1:	0.6474614455592727	0.0014296131267039825	0.00142963123074324	0.0014296394936856912	0.0014296343308319768	0.0014296198250030399	0.0014296042214371313	0.0014295952897733478	0.001429596861293212	0.001429607615096735	0.0014296220919774295	0.0014296332473081846	0.0014296355574772214	0.0014296276092406084	0.0014296131528658633	0.0014295998703784951	0.0014295957770592267	0.0014296043309811781	0.0014296207442753338	0.001429632906329218	0.001429629327570057	0.0014296117763841186	0.001429601254698955	0.0014296188390544213	0.0014296413267028086	0.001429607586264897	0.0014295751138233977	0.0014296577948584434	0.0014295625822699695	0.001429688587923241	0.0014296069702876212	0.0014295627356640571	0.0014296069702876214	0.001429688587923241	0.0014295625822699693	0.0014296577948584427	0.0014295751138233975	0.0014296075862648978	0.0014296413267028093	0.0014296188390544215	0.001429601254698955	0.0014296117763841188	0.0014296293275700572	0.0014296329063292182	0.0014296207442753325	0.0014296043309811781	0.0014295957770592259	0.0014295998703784958	0.0014296131528658633
flux1:	0.6477238944630259	0.0015273509531791506	0.0015273704465764292	0.0015273794191639524	0.0015273738794993371	0.0015273581247278894	0.0015273410659520882	0.001527331216140379	0.0015273328558871578	0.0015273446175760525	0.0015273605394111138	0.0015273728670815126	0.0015273755011980619	0.0015273668682442168	0.0015273510661975888	0.0015273364791080248	0.001527331824982595	0.0015273408615587814	0.0015273584610507635	0.0015273716712717912	0.0015273682404090966	0.0015273500269210058	0.001527339210353378	0.0015273578450079495	0.001527380997691486	0.0015273441240944796	0.0015273094185810686	0.001527397746412677	0.0015272963503198172	0.0015274317188172467	0.0015273450497815557	0.0015272979545206348	0.001527345049781556	0.0015274317188172471	0.001527296350319818	0.0015273977464126765	0.0015273094185810684	0.0015273441240944796	0.001527380997691486	0.0015273578450079504	0.0015273392103533777	0.0015273500269210054	0.0015273682404090966	0.0015273716712717916	0.0015273584610507628	0.0015273408615587803	0.0015273318249825957	0.0015273364791080248	0.0015273510661975888
flux1:	0.6479863433667792	0.0016303297766642303	0.0016303506627248145	0.0016303603382389245	0.001630354397462831	0.0016303373582292823	0.0016303188151564419	0.0016303080426595348	0.0016303097776451865	0.0016303225962165189	0.0016303400115787495	0.0016303535354761523	0.0016303564793278273	0.0016303471146591841	0.001630329909835148	0.0016303139801734587	0.0016303087665197529	0.0016303183244685934	0.0016303371608695967	0.001630351446913158	0.0016303481506043	0.0016303292436504653	0.001630318139469296	0.001630337890278061	0.0016303617223328891	0.0016303215364578925	0.0016302845091988897	0.0016303787806957472	0.0016302708595236186	0.0016304160994939242	0.0016303241048342854	0.0016302739906459505	0.001630324104834285	0.0016304160994939237	0.001630270859523619	0.0016303787806957479	0.0016302845091988906	0.001630321536457893	0.0016303617223328885	0.0016303378902780615	0.0016303181394692954	0.001630329243650465	0.0016303481506043003	0.0016303514469131583	0.0016303371608695954	0.0016303183244685928	0.0016303087665197516	0.0016303139801734576	0.0016303299098351473
flux1:	0.6482487922705324	0.0017387149421101223	0.001738737212642365	0.0017387475820793345	0.0017387412232810354	0.0017387228774655254	0.0017387028344683607	0.0017386911426201075	0.0017386929990655228	0.0017387069146843916	0.001738725859191996	0.0017387405916487967	0.0017387438257071067	0.001738733685431825	0.0017387150308914878	0.0017386977335571915	0.0017386919716515918	0.0017387020923664482	0.001738722210390168	0.0017387375877972642	0.001738734400087462	0.0017387147616633187	0.0017387033796599552	0.0017387243224071386	0.0017387488581303676	0.0017387051849965915	0.0017386657521849588	0.0017387662708130667	0.0017386514628666564	0.0017388070879514128	0.001738709474919282	0.0017386561744121517	0.0017387094749192816	0.0017388070879514133	0.0017386514628666566	0.001738766270813066	0.0017386657521849592	0.0017387051849965913	0.001738748858130367	0.001738724322407139	0.001738703379659955	0.0017387147616633174	0.0017387344000874625	0.001738737587797263	0.0017387222103901674	0.0017387020923664476	0.0017386919716515915	0.0017386977335571926	0.0017387150308914882
flux1:	0.6485112411742857	0.0018526680632739022	0.0018526916989824802	0.001852702752692251	0.001852695968588953	0.001852676309417918	0.001852654765212152	0.001852642164696132	0.0018526441663266903	0.0018526592081263608	0.0018526797026215602	0.0018526956436846148	0.0018526991437383081	0.0018526881888004298	0.0018526680499023564	0.0018526493743493625	0.0018526430860440221	0.0018526538128502633	0.0018526752494726895	0.0018526917196595393	0.0018526886005227824	0.0018526681854226783	0.0018526565386764616	0.0018526787605286949	0.0018527040358069869	0.0018526567060754987	0.001852614789533691	0.0018527218644951238	0.001852599786699704	0.001852766313461629	0.001852662769539942	0.0018526061057617406	0.0018526627695399415	0.001852766313461629	0.0018525997866997038	0.001852721864495123	0.0018526147895336917	0.001852656706075499	0.0018527040358069873	0.0018526787605286964	0.0018526565386764616	0.0018526681854226783	0.0018526886005227827	0.00185269171965954	0.0018526752494726884	0.0018526538128502636	0.0018526430860440213	0.0018526493743493625	0.0018526680499023577
flux1:	0.648773690078039	0.00197234618524344	0.0019723711565223304	0.0019723828860924745	0.001972375681277683	0.0019723547190616257	0.0019723316872591874	0.0019723181952716233	0.0019723203614298644	0.0019723365453197584	0.001972358594226194	0.001972375731192521	0.001972379469225218	0.001972367667265872	0.001972346023775712	0.0019723259755468365	0.00197231919363893	0.0019723305708725164	0.0019723533535101296	0.0019723709017949354	0.001972367795801135	0.001972346551407363	0.0019723346571519054	0.001972358258126837	0.001972384322017485	0.0019723331734420434	0.0019722887013215677	0.001972402646603025	0.0019722728933089617	0.001972450839103279	0.0019723410308533852	0.0019722808168759834	0.0019723410308533844	0.0019724508391032796	0.0019722728933089617	0.001972402646603025	0.001972288701321568	0.0019723331734420434	0.001972384322017485	0.0019723582581268385	0.001972334657151906	0.001972346551407363	0.0019723677958011347	0.001972370901794936	0.0019723533535101296	0.0019723305708725164	0.00197231919363893	0.001972325975546838	0.001972346023775713
flux1:	0.6490361389817922	0.0020979009126396667	0.0020979271807616395	0.002097939581092167	0.0020979319742132573	0.0020979097378009104	0.00209788524709221	0.002097870886195343	0.002097873229818377	0.0020978905563679715	0.0020979141462880106	0.0020979324535384167	0.0020979363988427096	0.0020979237261507656	0.002097900574272061	0.0020978791763327717	0.002097871944701131	0.0020978840166177345	0.0020979081612614698	0.0020979267549781503	0.002097923590128655	0.0020979014563681083	0.002097889336947611	0.002097914431363291	0.002097941347584988	0.002097886226375089	0.002097839133777039	0.0020979602671176434	0.0020978224090046848	0.0020980122898510154	0.0020978958618856824	0.0020978319004485435	0.0020978958618856824	0.0020980122898510167	0.002097822409004683	0.002097960267117644	0.0020978391337770396	0.002097886226375089	0.0020979413475849867	0.0020979144313632908	0.002097889336947611	0.002097901456368108	0.0020979235901286554	0.00209792675497815	0.0020979081612614693	0.0020978840166177345	0.0020978719447011305	0.0020978791763327726	0.0020979005742720607
flux1:	0.6492985878855455	0.0022294775060217797	0.0022295050247031815	0.002229518096203297	0.0022295101219811414	0.0022294866598582793	0.0022294607537934243	0.00222944555047904	0.002229448075999233	0.0022294665284705844	0.002229491627081419	0.0022295110662358063	0.0022295151867459833	0.0022295016302482204	0.002229476984513197	0.002229454278335574	0.00222944665182543	0.002229459461356392	0.002229484970704833	0.002229504557456379	0.002229501244229636	0.002229478153713412	0.002229465837613241	0.0022294925554798453	0.002229520403767586	0.0022294611658284233	0.0022294113953307717	0.0022295400371208545	0.0022293936202396297	0.0022295959487344096	0.002229472522853435	0.002229404606080198	0.002229472522853436	0.00222959594873441	0.0022293936202396306	0.002229540037120853	0.0022294113953307726	0.0022294611658284233	0.002229520403767586	0.002229492555479847	0.0022294658376132404	0.0022294781537134114	0.0022295012442296357	0.002229504557456378	0.0022294849707048324	0.002229459461356393	0.0022294466518254295	0.0022294542783355734	0.0022294769845131964
flux1:	0.6495610367892988	0.002367213949380373	0.002367242666681491	0.00236725641750632	0.0023672481285061785	0.002367223509474082	0.002367196245825936	0.002367180228822691	0.0023671829300602196	0.002367202472664672	0.0023672290279671826	0.0023672495483757594	0.0023672538121910494	0.002367239371424573	0.002367213266381261	0.0023671893127322056	0.0023671813567756957	0.002367194944154285	0.002367221805794933	0.0023672423119012087	0.0023672387425483312	0.0023672146209053196	0.0023672021438365916	0.0023672306321482197	0.0023672595094255053	0.0023671960214397937	0.0023671435235184048	0.0023672799956441204	0.0023671245406345575	0.002367339823945768	0.0023672089984718525	0.0023671369076743564	0.002367208998471851	0.0023673398239457666	0.002367124540634559	0.00236727999564412	0.0023671435235184043	0.002367196021439794	0.0023672595094255053	0.0023672306321482197	0.0023672021438365916	0.002367214620905321	0.002367238742548331	0.00236724231190121	0.0023672218057949326	0.002367194944154286	0.002367181356775696	0.0023671893127322056	0.0023672132663812603
flux1:	0.649823485693052	0.0025112399919701616	0.002511269852472581	0.002511284300706942	0.0025112757687697994	0.0025112500821479976	0.002511221531854843	0.002511204730227565	0.0025112075883515867	0.0025112281648063217	0.0025112561047738557	0.002511277644347484	0.0025112820214071756	0.0025112667104102188	0.0025112392020421436	0.0025112140814347824	0.002511205871402354	0.002511220272691312	0.0025112484573833038	0.002511269786578497	0.002511265834705717	0.0025112406011162723	0.0025112280071295317	0.002511258431011067	0.002511288452331711	0.0025112205926495494	0.0025111653259825987	0.002511309950633226	0.002511144952161014	0.0025113736901482397	0.002511235039500326	0.002511158545084849	0.002511235039500326	0.0025113736901482397	0.002511144952161014	0.0025113099506332264	0.002511165325982598	0.002511220592649549	0.0025112884523317116	0.002511258431011068	0.002511228007129532	0.0025112406011162723	0.0025112658347057164	0.0025112697865784963	0.002511248457383302	0.002511220272691311	0.002511205871402353	0.002511214081434782	0.0025112392020421445
flux1:	0.6500859345968053	0.0026616761680942442	0.002661707115278446	0.002661722290966464	0.002661713608213957	0.002661686963524856	0.002661657209227068	0.0026616396503294664	0.0026616426319713057	0.002661664164428937	0.0026616933970934334	0.002661715883464254	0.0026617203473258393	0.002661704196378766	0.00266167536319471	0.002661649175968513	0.002661640796254876	0.0026616560418133476	0.0026616855019285656	0.0026617075343624646	0.0026617030548330926	0.0026616766227635703	0.002661663965361934	0.002661696509023975	0.002661727808236673	0.002661655467541666	0.002661597399189376	0.0026617504976467186	0.0026615754240994385	0.002661818107602087	0.0026616711821428976	0.0026615900436325474	0.002661671182142896	0.002661818107602087	0.002661575424099439	0.002661750497646717	0.002661597399189375	0.0026616554675416657	0.002661727808236673	0.002661696509023974	0.002661663965361933	0.0026616766227635707	0.0026617030548330934	0.0026617075343624637	0.0026616855019285643	0.0026616560418133476	0.002661640796254876	0.0026616491759685118	0.002661675363194711
flux1:	0.6503483835005586	0.0028186327988130966	0.0028186647775432783	0.002818680724458146	0.002818672003791583	0.0028186445299005344	0.002818613664102952	0.002818595371458003	0.0028185984270631386	0.002818620815482053	0.002818651229483613	0.002818674581474242	0.002818679111136483	0.002818662168281481	0.0028186321120168066	0.002818604978020012	0.002818596520877486	0.0028186126338121432	0.002818643301993472	0.0028186658935884998	0.0028186607227714475	0.0028186330009041865	0.0028186203441226258	0.0028186552115764107	0.0028186879416667687	0.002818611023390005	0.0028185501288448597	0.002818712020276005	0.0028185263137601403	0.0028187834230958483	0.002818627749288357	0.002818541715475193	0.0028186277492883577	0.0028187834230958496	0.0028185263137601394	0.0028187120202760063	0.0028185501288448584	0.002818611023390006	0.002818687941666768	0.002818655211576413	0.002818620344122626	0.002818633000904186	0.002818660722771447	0.0028186658935884998	0.0028186433019934715	0.0028186126338121415	0.002818596520877486	0.002818604978020013	0.0028186321120168066
flux1:	0.6506108324043118	0.0029822089799016473	0.00298224193891075	0.002982258715958519	0.002982250090984457	0.0029822219346870064	0.002982190057596608	0.002982171048789681	0.0029821741112962133	0.0029821972333109624	0.0029822286989232777	0.002982252828289591	0.0029822574099942377	0.002982239742261466	0.0029822085881382283	0.0029821806459960796	0.0029821722101376316	0.0029821892047883695	0.0029822209928848584	0.002982243975096227	0.002982237931481452	0.00298220882482872	0.002982196244242236	0.002982233659726836	0.002982267992795053	0.002982186413252366	0.00298212267635805	0.0029822936766343224	0.0029820967533131875	0.0029823687570261267	0.002982203837931302	0.0029821126471702665	0.0029822038379313017	0.002982368757026127	0.002982096753313188	0.0029822936766343224	0.0029821226763580497	0.002982186413252368	0.0029822679927950513	0.0029822336597268365	0.0029821962442422357	0.0029822088248287197	0.0029822379314814527	0.002982243975096228	0.0029822209928848584	0.0029821892047883695	0.0029821722101376303	0.002982180645996081	0.0029822085881382274
flux1:	0.6508732813080651	0.0031524915607240504	0.003152525454981475	0.0031525431371368273	0.003152534761467123	0.0031525060855357437	0.0031524733026412617	0.0031524535873193355	0.003152456571248119	0.003152480282587791	0.0031525126532167837	0.003152537466616254	0.003152542095555391	0.0031525237898250512	0.0031524916863265085	0.003152463092289575	0.003152454781293348	0.003152472661809097	0.0031525054601460167	0.0031525286401667342	0.0031525215253602624	0.003152490936543943	0.0031524785201648762	0.003152518728240391	0.0031525548550769074	0.003152468543310246	0.0031524019560514463	0.0031525823766174123	0.003152373627427376	0.0031526609813232517	0.003152486297467457	0.003152389678122922	0.003152486297467457	0.003152660981323252	0.0031523736274273752	0.0031525823766174127	0.003152401956051448	0.003152468543310247	0.003152554855076907	0.003152518728240392	0.003152478520164877	0.003152490936543942	0.003152521525360263	0.003152528640166734	0.003152505460146016	0.0031524726618090988	0.0031524547812933493	0.003152463092289576	0.00315249168632651
flux1:	0.6511357302118184	0.0033295541190228725	0.003329588911861659	0.003329607590542472	0.003329599636436113	0.0033295706171602886	0.003329537036636732	0.0033295166147124496	0.0033295194157478723	0.0033295435512362727	0.0033295766653727524	0.003329602066498062	0.0033296067483499572	0.0033295879117837095	0.0033295550299088017	0.0033295259562878187	0.003329517876844195	0.003329536635907338	0.003329570312946703	0.0033295934743915183	0.0033295850744937214	0.0033295529051663632	0.0033295407541892013	0.0033295840194524765	0.0033296221486802295	0.003329531045989214	0.003329461608157769	0.0033296517549749804	0.003329430546754144	0.003329733693253706	0.003329548703890055	0.003329446374944145	0.0033295487038900538	0.0033297336932537076	0.0033294305467541415	0.0033296517549749795	0.0033294616081577686	0.0033295310459892126	0.003329622148680229	0.003329584019452477	0.0033295407541891996	0.00332955290516636	0.0033295850744937184	0.0033295934743915196	0.0033295703129467033	0.003329536635907336	0.0033295178768441955	0.00332952595628782	0.0033295550299088017
flux1:	0.6513981791155716	0.003513455936935042	0.003513491601813292	0.0035135113846145993	0.0035135040409508046	0.003513474865226364	0.0035134405952615237	0.0035134194554228776	0.00351342195055362	0.003513446325708294	0.00351348000929905	0.003513505901105232	0.003513510653318805	0.0035134914133009587	0.0035134579452769732	0.003513428578483509	0.003513420838534115	0.003513440456294028	0.003513474858735606	0.0035134977628287294	0.003513487850190409	0.003513454002566913	0.0035134422319179595	0.0035134888383019512	0.003513529195060238	0.0035134332542177244	0.003513360972964752	0.0035135611455544124	0.0035133268226128955	0.003513646190451056	0.003513450335232984	0.003513342007062102	0.0035134503352329837	0.003513646190451057	0.0035133268226128973	0.0035135611455544133	0.003513360972964754	0.0035134332542177257	0.003513529195060239	0.0035134888383019512	0.003513442231917958	0.0035134540025669125	0.0035134878501904064	0.0035134977628287294	0.003513474858735604	0.003513440456294027	0.0035134208385341134	0.0035134285784835075	0.003513457945276973
flux1:	0.6516606280193249	0.0037042409838427197	0.0037042775056194354	0.0037042985153459976	0.0037042919849432426	0.0037042628469887173	0.003704227993139692	0.003704206111763857	0.003704208160039818	0.003704232573268401	0.0037042666424524644	0.0037042929293966955	0.003704297782146407	0.003704278285684388	0.003704244443129732	0.003704214981354521	0.003704207688180668	0.0037042281314565904	0.0037042630848228876	0.0037042854721038234	0.0037042738074444465	0.003704238185908082	0.003704226924558039	0.0037042771741813015	0.003704319998335628	0.0037042191824872704	0.00370414407177428	0.0037043545623824934	0.0037041064485382256	0.0037044424528282277	0.0037042351539079295	0.003704120529232203	0.003704235153907928	0.003704442452828226	0.0037041064485382265	0.0037043545623824956	0.00370414407177428	0.0037042191824872683	0.0037043199983356288	0.0037042771741812998	0.0037042269245580405	0.0037042381859080827	0.0037042738074444443	0.003704285472103823	0.0037042630848228867	0.00370422813145659	0.003704207688180669	0.0037042149813545206	0.0037042444431297306
flux1:	0.6519230769230782	0.003901936911939276	0.003901974287553747	0.003901996660513469	0.0039019911568349483	0.0039019622546331376	0.003901926917329167	0.003901904257892879	0.0039019057018374616	0.0039019299372095623	0.003901964201350815	0.00390199079155663	0.003901995788292235	0.00390197620083825	0.0039019422123825853	0.003901912862957233	0.003901906121280549	0.003901927343091933	0.003901962652831514	0.003901984245381507	0.0039019705802437322	0.0039019330929853007	0.0039019224839842467	0.0039019766955248796	0.0039020222393957864	0.0039019165206519704	0.0039018386006179654	0.0039020596935256187	0.0039017970946222304	0.003902150137297509	0.003901930801854124	0.00390180957686096	0.003901930801854122	0.00390215013729751	0.0039017970946222313	0.003902059693525618	0.003901838600617966	0.003901916520651968	0.0039020222393957864	0.003901976695524878	0.0039019224839842463	0.0039019330929853007	0.003901970580243733	0.003901984245381508	0.003901962652831514	0.003901927343091932	0.0039019061212805482	0.003901912862957234	0.0039019422123825866
flux1:	0.6521855258268314	0.004106554070638415	0.004106592309099487	0.004106616192646201	0.00410661193595989	0.004106583467540423	0.004106547739851518	0.0041065242529199734	0.004106524920617448	0.00410654875116935	0.004106583016100718	0.004106609823354227	0.004106615020877117	0.004106595524547444	0.00410656163293313	0.004106532609431937	0.004106526519595401	0.0041065484590736305	0.004106583912206293	0.004106604416385014	0.004106588495889744	0.004106549056534451	0.004106539256732121	0.00410659776330844	0.004106646288923117	0.004106535646660168	0.004106454942924215	0.004106686913921425	0.004106409120837386	0.004106779591474532	0.004106547614669705	0.004106419480310123	0.0041065476146697035	0.004106779591474532	0.004106409120837385	0.004106686913921423	0.004106454942924217	0.004106535646660168	0.004106646288923117	0.004106597763308439	0.004106539256732121	0.004106549056534451	0.004106588495889745	0.004106604416385013	0.004106583912206294	0.004106548459073632	0.004106526519595399	0.004106532609431938	0.004106561632933131
flux1:	0.6524479747305847	0.0043180845461716294	0.004318123667783792	0.004318149217128002	0.004318146430215615	0.004318118589909562	0.004318082555699609	0.0043180581795605275	0.004318057887415927	0.0043180810789236485	0.004318115150306143	0.0043181420957904785	0.0043181475637981874	0.004318128354982456	0.0043180948136876725	0.0043180663328391995	0.00431806098913837	0.0043180835718669396	0.004318118939182106	0.004318138048850749	0.0043181196147068215	0.004318078143880901	0.004318069323299661	0.004318132469850156	0.004318184245731949	0.004318068664626523	0.004317985207549167	0.004318228323590797	0.004317934615739982	0.004318322892757258	0.004318077661107107	0.004317942304560232	0.004318077661107104	0.004318322892757257	0.004317934615739981	0.004318228323590799	0.004317985207549166	0.004318068664626523	0.004318184245731949	0.004318132469850156	0.00431806932329966	0.0043180781438809015	0.004318119614706822	0.004318138048850747	0.0043181189391821055	0.004318083571866939	0.004318060989138367	0.004318066332839201	0.004318094813687674
flux1:	0.652710423634338	0.004536501232907899	0.004536541267688924	0.004536568642026271	0.004536567545560482	0.004536540520367987	0.004536504252944725	0.004536478914935547	0.004536477471080339	0.004536499786216663	0.004536533472905101	0.0045365604865817526	0.004536566306635124	0.004536547593007062	0.004536514662448093	0.0045364869409344885	0.00453648243016932	0.004536505568991255	0.004536540607796853	0.004536558007989885	0.004536536801703689	0.004536493228490987	0.00453648556932467	0.004536553709490913	0.004536609007013085	0.004536488474843269	0.004536402298771285	0.004536656817826684	0.004536346467141025	0.004536752919356764	0.00453649381450085	0.004536350920798321	0.004536493814500851	0.004536752919356764	0.004536346467141025	0.004536656817826686	0.004536402298771284	0.004536488474843266	0.004536609007013085	0.004536553709490913	0.004536485569324669	0.0045364932284909865	0.004536536801703692	0.004536558007989883	0.004536540607796855	0.004536505568991253	0.004536482430169319	0.0045364869409344885	0.004536514662448091
flux1:	0.6529728725380912	0.004761756943077077	0.00476179792835283	0.004761827286392369	0.0047618280941235025	0.0047618020603410775	0.004761765621704071	0.0047617392402577305	0.004761736448549343	0.0047617576513208325	0.004761790768621567	0.004761817790173204	0.004761824054056711	0.004761806051016348	0.00476177399440266	0.004761747245633693	0.004761743645948963	0.004761767242269037	0.00476180169967316	0.004761817070667178	0.004761792836889334	0.0047617471001280744	0.004761740795347846	0.004761814287875419	0.004761873377217904	0.0047617478824711545	0.004761659024992763	0.004761925196097865	0.0047615974714729815	0.004762022459997976	0.004761748862836739	0.004761598116635804	0.00476174886283674	0.004762022459997978	0.004761597471472981	0.004761925196097863	0.004761659024992762	0.004761747882471154	0.004761873377217903	0.00476181428787542	0.004761740795347846	0.004761747100128073	0.004761792836889334	0.004761817070667179	0.004761801699673161	0.004761767242269037	0.004761743645948966	0.004761747245633692	0.004761773994402657
flux1:	0.6532353214418445	0.004993783561692877	0.004993825538889872	0.004993857033895527	0.00499385994780723	0.004993835068061136	0.004993798508832378	0.004993770996240973	0.0049937666607787565	0.004993786521122503	0.004993818893824938	0.004993845873084092	0.00499385268054774	0.00499383560714614	0.004993804686076796	0.004993779117030479	0.004993776497107697	0.004993800442704493	0.004993834059396454	0.004993847081111348	0.004993819571050763	0.004993771620422386	0.004993766871978933	0.004993846076664565	0.004993909222424058	0.004993778751760081	0.0049936872529979205	0.0049939653165131685	0.004993619488686748	0.004994063369114112	0.0049937746642775595	0.0049936157517678536	0.004993774664277559	0.0049940633691141125	0.004993619488686748	0.004993965316513166	0.004993687252997922	0.004993778751760081	0.004993909222424056	0.004993846076664567	0.004993766871978932	0.004993771620422384	0.004993819571050766	0.004993847081111348	0.004993834059396453	0.004993800442704493	0.004993776497107701	0.004993779117030479	0.004993804686076799
flux1:	0.6534977703455978	0.005232491253538516	0.0052325342642317325	0.0052325680387200575	0.005232573244325673	0.005232549665151402	0.005232513025251683	0.005232484291119849	0.005232478221175713	0.005232496519581421	0.005232527984645923	0.005232554881447375	0.005232562337339835	0.005232546411756594	0.005232516881659918	0.005232492689884555	0.005232491108541022	0.005232515287889154	0.005232547802370415	0.005232558159025494	0.005232527133855938	0.0052324769307210165	0.00523247394734273	0.005232559220568326	0.005232626677083723	0.0052324912127065725	0.00523239711467625	0.005232687302747633	0.005232322649570065	0.00523278577441605	0.005232481355017581	0.00523231396594351	0.00523248135501758	0.005232785774416053	0.005232322649570064	0.005232687302747632	0.005232397114676251	0.005232491212706574	0.005232626677083724	0.00523255922056833	0.005232473947342728	0.005232476930721017	0.005232527133855938	0.0052325581590254916	0.005232547802370413	0.005232515287889152	0.0052324911085410205	0.005232492689884556	0.005232516881659919
flux1:	0.653760219249351	0.005477767729106966	0.0054778118104181865	0.0054778479906807745	0.005477855652639641	0.005477833502735092	0.005477796812843325	0.005477766768173569	0.005477758783412327	0.005477775315426602	0.005477805724216685	0.005477832507628314	0.005477840718452104	0.005477826153115656	0.005477798258644987	0.005477775629517287	0.005477775135757513	0.005477799428844982	0.005477830582044474	0.005477837966980866	0.00547780320116217	0.005477750719103204	0.005477749713700708	0.005477841403608442	0.0054779134100741735	0.005477772927073542	0.005477676273134729	0.005477978810349075	0.005477594622395011	0.005478077343733657	0.005477756616354697	0.005477580446132185	0.005477756616354697	0.0054780773437336575	0.005477594622395013	0.005477978810349073	0.005477676273134729	0.005477772927073543	0.005477913410074174	0.005477841403608441	0.005477749713700707	0.005477750719103206	0.005477803201162169	0.005477837966980868	0.005477830582044474	0.005477799428844981	0.005477775135757512	0.005477775629517288	0.0054777982586449855
flux1:	0.6540226681531043	0.005729477576361746	0.00572952275583989	0.005729561446480407	0.005729571704712523	0.005729551093973276	0.005729514377776778	0.005729482939599739	0.005729472875444501	0.00572948745590805	0.0057295166758647926	0.005729543322772125	0.0057295523927147225	0.00572953938917379	0.005729513359679412	0.005729492464009958	0.005729493097562605	0.0057295173831709255	0.005729546923363768	0.0057295510439355855	0.005729512328370024	0.005729457553407593	0.005729458740106696	0.005729557181481286	0.005729633956931736	0.0057294884206572	0.005729389255082363	0.005729704359301835	0.0057292999457607355	0.005729802617986686	0.00572946500783004	0.0057292797597332575	0.00572946500783004	0.005729802617986687	0.005729299945760736	0.005729704359301837	0.005729389255082361	0.005729488420657203	0.005729633956931739	0.005729557181481285	0.005729458740106696	0.005729457553407593	0.005729512328370024	0.005729551043935587	0.005729546923363767	0.005729517383170926	0.005729493097562606	0.005729492464009958	0.005729513359679411
flux1:	0.6542851170568575	0.005987461665113679	0.005987507955263368	0.0059875492339529785	0.005987562200423358	0.005987543219844121	0.005987506497055359	0.005987473593488921	0.00598746130647069	0.0059874737733403155	0.0059875016890113516	0.005987528182052859	0.005987538208570916	0.0059875269522399535	0.0059875029974434495	0.0059874839895137505	0.0059874857818720114	0.005987509941270135	0.005987537629204818	0.005987538211633583	0.0059874953565788955	0.0059874382870361035	0.005987441877873046	0.005987547386810542	0.005987629125065913	0.005987478488601598	0.005987376856285079	0.005987704739638699	0.005987279434412764	0.005987802417057527	0.005987447373200375	0.005987252760591736	0.0059874473732003785	0.005987802417057529	0.0059872794344127634	0.005987704739638701	0.005987376856285078	0.005987478488601596	0.0059876291250659155	0.0059875473868105395	0.005987441877873046	0.005987438287036105	0.0059874953565788955	0.0059875382116335845	0.005987537629204818	0.005987509941270138	0.005987485781872011	0.005987483989513752	0.005987502997443451
flux1:	0.6545475659606108	0.006251536630680755	0.006251584023333962	0.0062516279359969675	0.0062516436923263025	0.006251626414822072	0.006251589704903365	0.006251555280498945	0.006251540653417895	0.0062515508710302165	0.0062515773843841195	0.006251603709260013	0.00625161477831466	0.006251605433230607	0.00625158373922681	0.006251566755332637	0.006251569731300263	0.006251593652285835	0.006251619266412142	0.006251616060494316	0.0062515688981589395	0.006251509544157645	0.00625151574548344	0.00625162861393565	0.006251715478607883	0.006251559680415396	0.006251455626742386	0.006251796496745846	0.006251349664674848	0.006251893325194483	0.006251520325866471	0.006251316074440974	0.00625152032586647	0.006251893325194484	0.006251349664674847	0.00625179649674585	0.006251455626742387	0.006251559680415396	0.006251715478607883	0.006251628613935652	0.006251515745483442	0.006251509544157644	0.006251568898158939	0.006251616060494314	0.0062516192664121405	0.006251593652285836	0.0062515697313002576	0.006251566755332639	0.006251583739226809
flux1:	0.6548100148643641	0.006521494443322133	0.00652154290407225	0.0065215894607120566	0.006521608056747084	0.006521592538913653	0.006521555865417577	0.006521519886627802	0.006521502833348337	0.006521510694992592	0.006521535724972962	0.006521561867175182	0.006521574048238368	0.006521566751974325	0.006521547477684303	0.006521532635246602	0.00652153681497321	0.006521560396178317	0.006521583737857814	0.006521576521413697	0.006521524908164468	0.006521463290748468	0.006521472299400122	0.006521592789694521	0.006521684909356014	0.006521523871153981	0.006521417442043878	0.0065217715028126995	0.0065213025459368405	0.006521867262384044	0.006521475820190538	0.006521261670203796	0.006521475820190539	0.006521867262384045	0.00652130254593684	0.0065217715028126995	0.0065214174420438805	0.00652152387115398	0.006521684909356013	0.006521592789694521	0.006521472299400122	0.006521463290748466	0.006521524908164467	0.006521576521413697	0.006521583737857815	0.006521560396178317	0.00652153681497321	0.006521532635246601	0.006521547477684302
flux1:	0.6550724637681173	0.006797102069697141	0.006797151532630112	0.00679720070399679	0.006797222157444813	0.006797208442240079	0.00679717183763975	0.006797134298224287	0.006797114767925285	0.006797120197610889	0.0067971436789094975	0.006797169619946819	0.006797182960914987	0.006797177819802168	0.006797161093992897	0.006797148491281801	0.00679715389275299	0.006797177048116204	0.006797197946689716	0.006797186529641857	0.0067971303477629115	0.00679706649765485	0.0067970784969634546	0.00679720683640562	0.006797304300026377	0.006797137924972641	0.0067970291671069685	0.006797396620621631	0.006796904984387627	0.006797491147876009	0.006797080814884339	0.006796856523332214	0.006797080814884338	0.006797491147876012	0.006796904984387626	0.006797396620621633	0.0067970291671069685	0.006797137924972643	0.0067973043000263775	0.006797206836405621	0.006797078496963457	0.006797066497654848	0.006797130347762912	0.0067971865296418575	0.006797197946689717	0.006797177048116203	0.006797153892752988	0.006797148491281804	0.006797161093992893
flux1:	0.6553349126718706	0.007078101232306171	0.007078151595270615	0.007078203310551726	0.007078227607748029	0.007078215728035894	0.007078179238889275	0.007078140165061556	0.007078118145771414	0.007078121099096267	0.007078142980153531	0.00707816869337103	0.007078183215538702	0.0070781803003485315	0.007078166219323402	0.007078155935821929	0.007078162577750812	0.007078185241044277	0.0070782035586251955	0.007078187786599363	0.0070781269455512654	0.007078060901561399	0.007078076057277167	0.007078212432949188	0.007078315285708822	0.007078143456946914	0.007078032418186509	0.007078413465562843	0.007077898644872889	0.007078506661740089	0.007078077034344046	0.007077842377061743	0.007078077034344048	0.007078506661740089	0.007077898644872884	0.00707841346556284	0.007078032418186509	0.007078143456946908	0.007078315285708822	0.007078212432949186	0.007078076057277166	0.007078060901561401	0.007078126945551265	0.007078187786599362	0.007078203558625196	0.007078185241044281	0.00707816257775081	0.0070781559358219295	0.007078166219323402
flux1:	0.6555973615756239	0.0073642082725208745	0.007364259393177094	0.007364313538866534	0.007364340636702218	0.007364330619561217	0.007364294311826398	0.007364253766938822	0.007364229288196672	0.0073642297522500495	0.007364249992521357	0.007364275438637004	0.007364291131891501	0.00736429047412624	0.007364279100175314	0.0073642711975895805	0.007364279102637423	0.007364301231925959	0.007364316867787684	0.007364296625136074	0.007364231062275957	0.007364162869394488	0.007364181325617896	0.007364325879489154	0.007364434119067821	0.007364256698695024	0.00736414342868403	0.007364538271397673	0.007363999816398267	0.00736463010997351	0.007364180833451956	0.007363935607100141	0.007364180833451958	0.007364630109973515	0.007363999816398267	0.007364538271397673	0.007364143428684027	0.007364256698695025	0.0073644341190678255	0.007364325879489155	0.0073641813256178955	0.007364162869394489	0.0073642310622759576	0.007364296625136073	0.007364316867787682	0.007364301231925963	0.007364279102637422	0.00736427119758958	0.007364279100175312
flux1:	0.6558598104793771	0.007655114122396925	0.007655165815271009	0.007655222235335173	0.007655252064327817	0.007655243935987658	0.007655207900285257	0.007655165988850398	0.007655139123356413	0.007655137115620551	0.007655155682176781	0.007655180804678689	0.007655197623084817	0.007655199212015356	0.007655190572694906	0.007655185096595136	0.007655194294832256	0.007655215876733695	0.0076552287711612235	0.007655203983318136	0.007655133664055423	0.007655063371272072	0.007655085246487642	0.007655238070955648	0.007655351644403364	0.007655168472909113	0.007655053023858196	0.007655461864867855	0.00765489938637462	0.007655552398259005	0.007655083170945935	0.007654827194851865	0.007655083170945934	0.007655552398259007	0.007654899386374621	0.0076554618648678515	0.007655053023858198	0.0076551684729091116	0.007655351644403366	0.007655238070955648	0.00765508524648764	0.007655063371272073	0.007655133664055421	0.00765520398331814	0.007655228771161226	0.007655215876733693	0.007655194294832261	0.007655185096595135	0.007655190572694906
flux1:	0.6561222593831304	0.007950484389996602	0.007950536424742787	0.007950594922159503	0.00795062739060345	0.007950621181836818	0.007950585538440918	0.007950542409295245	0.007950513273438684	0.007950508839687192	0.007950525703248643	0.007950550423813594	0.007950568281756372	0.007950572062332016	0.007950566150620827	0.007950563132675307	0.007950573665176777	0.007950594718788354	0.007950604856269947	0.007950575491362884	0.00795050040874079	0.007950428066647109	0.007950453449961654	0.007950614583938214	0.007950733385214898	0.007950544281430225	0.0079504267090641	0.007950849753776483	0.007950262928231101	0.007950939119003355	0.00795044969599031	0.007950182813814523	0.007950449695990312	0.007950939119003355	0.007950262928231101	0.007950849753776482	0.007950426709064099	0.007950544281430227	0.007950733385214893	0.007950614583938214	0.007950453449961654	0.007950428066647107	0.007950500408740792	0.007950575491362886	0.007950604856269947	0.007950594718788354	0.00795057366517678	0.007950563132675306	0.007950566150620831
flux1:	0.6563847082868837	0.008249959562419036	0.00825001166346015	0.008250072003157898	0.008250107002242432	0.008250102754008701	0.00825006765734077	0.00825002350577373	0.00824999225895967	0.008249985470187085	0.008250000600717355	0.008250024814823655	0.008250043583872425	0.008250049455608987	0.008250046230963514	0.008250045691704936	0.008250057614162958	0.008250078194516584	0.008250085606161622	0.008250051675817618	0.008249971849526156	0.008249897507766911	0.008249926455456691	0.008250095881110489	0.008250219749379251	0.008250024510967695	0.008249904875614987	0.0082503423326326	0.008249730906493244	0.008250430755759907	0.008249920952057592	0.008249643033256957	0.008249920952057592	0.008250430755759907	0.00824973090649324	0.0082503423326326	0.008249904875614987	0.008250024510967697	0.008250219749379253	0.00825009588111049	0.008249926455456691	0.00824989750776691	0.008249971849526156	0.008250051675817618	0.008250085606161623	0.008250078194516586	0.008250057614162953	0.008250045691704936	0.008250046230963518
flux1:	0.6566471571906369	0.008553155330161629	0.008553207177834187	0.008553269091006009	0.008553306500745012	0.008553304269857781	0.008553269912259114	0.00855322498095482	0.008553191823687184	0.008553182772140237	0.008553196134152124	0.008553219707067138	0.008553239213713872	0.008553247030641763	0.00855324642094518	0.008553248372987324	0.008553261759212007	0.008553281960125298	0.00855328672520786	0.008553248284512326	0.008553163759355348	0.008553087464005274	0.008553119996477308	0.008553297636734875	0.008553426355478667	0.008553224759986985	0.008553103127785986	0.008553555209379646	0.00855291900285012	0.0085536430085687	0.008553112701661012	0.008552823642723554	0.008553112701661014	0.0085536430085687	0.008552919002850119	0.008553555209379646	0.008553103127785984	0.008553224759986983	0.008553426355478665	0.008553297636734875	0.008553119996477308	0.008553087464005273	0.008553163759355348	0.008553248284512326	0.008553286725207858	0.008553281960125302	0.008553261759212004	0.008553248372987323	0.008553246420945175
flux1:	0.6569096060943902	0.008859663035797018	0.008859714269076278	0.008859777458787544	0.008859817154562325	0.008859817019135664	0.008859783633704743	0.008859738212374636	0.008859703383094142	0.008859692177511702	0.00885970372525795	0.008859726488581347	0.008859746512988277	0.008859756084716598	0.008859757989089244	0.008859762440691421	0.008859777385865002	0.008859797342061368	0.008859799588606249	0.008859756735192367	0.00885966757904776	0.008859589369997194	0.008859625469266778	0.008859811186164116	0.008859944483181607	0.00885973628965698	0.008859612733842795	0.008860079656092989	0.008859418566105297	0.008860167243120116	0.008859616374853293	0.008859316100282427	0.008859616374853291	0.008860167243120115	0.0088594185661053	0.008860079656092989	0.008859612733842798	0.008859736289656982	0.008859944483181607	0.008859811186164116	0.008859625469266774	0.008859589369997197	0.008859667579047763	0.008859756735192363	0.008859799588606249	0.008859797342061366	0.008859777385865004	0.008859762440691425	0.008859757989089244
flux1:	0.6571720549981435	0.009169050249272217	0.009169100470096083	0.00916916461805006	0.009169206477531422	0.009169208541951404	0.009169176404251855	0.009169130827875193	0.009169094598593048	0.009169081358795328	0.009169091031532926	0.009169112780471972	0.009169133056342208	0.009169144150262614	0.009169148442672049	0.009169155401531893	0.009169172025078333	0.00916919191346224	0.009169191817810214	0.00916914469007896	0.009169050991406705	0.009168970899845422	0.009169010507626777	0.00916920410158964	0.009169341649909296	0.009169126601076485	0.009169001203311647	0.00916948318586586	0.009168797188240489	0.009169571065984023	0.009168999643744168	0.00916868810677395	0.009168999643744168	0.009169571065984025	0.00916879718824049	0.00916948318586586	0.009169001203311647	0.009169126601076482	0.009169341649909298	0.009169204101589638	0.00916901050762678	0.009168970899845419	0.009169050991406705	0.009169144690078963	0.009169191817810209	0.009169191913462238	0.009169172025078338	0.009169155401531891	0.009169148442672052
flux1:	0.6574345039018967	0.009480861471405802	0.009480910250553483	0.009480975024826841	0.009481018935013009	0.009481023334183993	0.00948099276265706	0.009480947408288469	0.009480910079100601	0.009480894930099347	0.009480902647625638	0.009480923139166039	0.00948094335482281	0.009480955699445077	0.009480962233027064	0.009480971710167319	0.009480990158102394	0.009481010198089718	0.009481007983402956	0.009480956757895717	0.00948085862286393	0.009480776668955903	0.009480819685454184	0.00948102089556835	0.009481162315302301	0.009480940140280317	0.009480812991985778	0.009481310257384688	0.00948059940810595	0.009481399027434636	0.00948080712457826	0.009480484307606531	0.009480807124578257	0.009481399027434632	0.00948059940810595	0.009481310257384693	0.009480812991985778	0.009480940140280314	0.0094811623153023	0.009481020895568354	0.009480819685454181	0.009480776668955904	0.009480858622863925	0.009480956757895715	0.009481007983402958	0.00948101019808972	0.009480990158102394	0.009480971710167319	0.009480962233027058
flux1:	0.65769695280565	0.009794618966396254	0.00979466585081475	0.009794730914326467	0.009794776778415533	0.009794783681041603	0.009794755035993362	0.009794710318145482	0.009794672210754685	0.009794655276581106	0.00979466093524247	0.009794679887360967	0.0097946996880887	0.009794712977465717	0.009794721589441202	0.009794733603045605	0.009794754049677721	0.009794774502503104	0.009794770436195884	0.009794715324165114	0.009794612873477073	0.009794529064319032	0.00979457534780039	0.009794783853115325	0.0097949287142541	0.00979469913177925	0.009794570335419998	0.00979508310795288	0.009794347543510497	0.009795173452659657	0.009794561208175621	0.00979422712290584	0.00979456120817562	0.009795173452659657	0.009794347543510499	0.00979508310795288	0.009794570335419998	0.009794699131779251	0.009794928714254098	0.009794783853115328	0.009794575347800389	0.009794529064319038	0.00979461287347707	0.009794715324165114	0.009794770436195883	0.009794774502503106	0.009794754049677723	0.009794733603045601	0.009794721589441197
flux1:	0.6579594017094033	0.010109823723346602	0.010109868244755111	0.010109933264191991	0.010109981007998117	0.010109990618682854	0.010109964299761109	0.010109920664418756	0.01010988211483263	0.010109863512299944	0.0101098669816698	0.01010988407370811	0.010109903065374633	0.010109916964538664	0.010109927481588931	0.010109942060636994	0.01010996470950053	0.010109985876445165	0.010109980266553685	0.01010992150979881	0.010109814875315216	0.010109729203269269	0.01010977857047192	0.010109993992359295	0.010110141818489586	0.010109904540598518	0.010109774210875675	0.010110302714932523	0.010109542651697957	0.010110395401359822	0.010109763018754556	0.010109417706043053	0.010109763018754554	0.010110395401359823	0.01010954265169796	0.01011030271493252	0.010109774210875675	0.010109904540598522	0.010110141818489581	0.010109993992359293	0.010109778570471914	0.010109729203269267	0.010109814875315218	0.010109921509798808	0.010109980266553683	0.010109985876445165	0.010109964709500527	0.010109942060636997	0.010109927481588938
flux1:	0.6582218506131565	0.010425956545983151	0.010425998230526586	0.010426062885416948	0.010426112463041771	0.0104261250230232	0.01042610146514736	0.010426059382520749	0.010426020733128937	0.010426000565758896	0.010426001686169212	0.01042601656045988	0.010426034314398348	0.010426048465698797	0.010426060709641149	0.010426077897189415	0.010426102981109039	0.010426125200619092	0.010426118391150398	0.010426056257208096	0.010425945578467816	0.010425858019953575	0.010425910247385208	0.010426132152952438	0.010426282425858748	0.010426037161972634	0.010425905426873381	0.010426449884773396	0.010425665617395623	0.010426545754943166	0.010425893500356184	0.010425537029766386	0.010425893500356175	0.010426545754943164	0.010425665617395623	0.010426449884773396	0.010425905426873378	0.010426037161972636	0.01042628242585875	0.010426132152952438	0.01042591024738521	0.010425858019953578	0.010425945578467818	0.010426056257208098	0.0104261183911504	0.010426125200619094	0.010426102981109039	0.010426077897189412	0.010426060709641152
flux1:	0.6584842995169098	0.01074247926888841	0.010742517647556552	0.010742581639163133	0.01074263303764988	0.01074264882402764	0.01074262849179006	0.010742588447963546	0.010742550039228386	0.01074252839157583	0.010742526972666304	0.010742539237464335	0.010742555296556489	0.010742569326756404	0.010742583120347588	0.010742602976309981	0.010742630756513013	0.010742654400208145	0.010742646765537859	0.010742581542334463	0.010742466963081985	0.010742377477904538	0.010742432304053067	0.01074266021058859	0.010742812375678805	0.010742558837019089	0.010742425838676802	0.010742986467962339	0.010742178366788079	0.010743086429687	0.010742414629258063	0.010742047098329802	0.010742414629258061	0.010743086429687	0.010742178366788074	0.01074298646796234	0.010742425838676802	0.010742558837019084	0.010742812375678807	0.010742660210588588	0.010742432304053069	0.010742377477904543	0.010742466963081981	0.010742581542334465	0.010742646765537855	0.010742654400208142	0.010742630756513013	0.010742602976309981	0.01074258312034759
flux1:	0.658746748420663	0.011058836097702725	0.01105887071718988	0.011058933776884492	0.011058987019606994	0.011059006342969933	0.011058989723583167	0.01105895221126172	0.011058914373279025	0.01105889130588404	0.011058887126307556	0.011058896360042682	0.011058910245903412	0.011058923773864204	0.01105893894654936	0.011058961549838002	0.011058992314056855	0.011059017781657781	0.011059009720072592	0.011058941710163507	0.011058823374994664	0.011058731906274157	0.011058789034737516	0.011059022415139582	0.01105917588761647	0.01105891379187226	0.011058779687191348	0.01105935669739048	0.011058525204931809	0.011059461713403293	0.011058770749928623	0.011058392283174541	0.011058770749928625	0.011059461713403296	0.011058525204931807	0.01105935669739048	0.011058779687191342	0.01105891379187226	0.01105917588761647	0.011059022415139586	0.011058789034737518	0.011058731906274159	0.011058823374994668	0.011058941710163512	0.01105900972007259	0.01105901778165778	0.011058992314056854	0.011058961549838006	0.011058938946549359
flux1:	0.6590091973244163	0.011374455069869916	0.011374485503514031	0.01137454740030195	0.011374602548880479	0.01137462574929874	0.011374613344219062	0.011374578852815006	0.011374541897017252	0.011374517442203132	0.011374510250590789	0.011374516007412322	0.011374527228538265	0.011374539873298594	0.011374556266718955	0.011374581716621599	0.011374615776155585	0.011374643489390952	0.011374635415898083	0.011374564930432693	0.011374442981669265	0.011374349456422664	0.01137440855994125	0.011374646849060373	0.011374801020740745	0.011374530096900374	0.011374395057903981	0.01137498864677685	0.011374134273270275	0.011375099722285729	0.011374390031214373	0.011374000778862742	0.011374390031214375	0.011375099722285727	0.011374134273270277	0.011374988646776852	0.011374395057903981	0.01137453009690037	0.011374801020740743	0.011374646849060371	0.011374408559941247	0.011374349456422657	0.011374442981669262	0.011374564930432693	0.011374635415898083	0.011374643489390952	0.01137461577615559	0.0113745817166216	0.011374556266718957
flux1:	0.6592716462281696	0.01168874963162236	0.0116887754900443	0.011688836036925457	0.011688893191507954	0.011688920632913916	0.01168891294832744	0.011688881953663877	0.011688846164942115	0.01168882032365447	0.01168880984090665	0.011688811657449437	0.011688819718158506	0.011688831107194158	0.01168884858026878	0.011688876996958718	0.011688914682693698	0.011688945078277786	0.011688937416826525	0.011688864769388003	0.01168873934428609	0.011688643674696903	0.011688704400049316	0.0116889470018491	0.011689101248516926	0.011688821241770198	0.011688685455634477	0.01168929580493361	0.011688419123052837	0.0116894139737615	0.011688686038597443	0.011688286175104095	0.011688686038597443	0.011689413973761496	0.01168841912305284	0.011689295804933608	0.011688685455634477	0.0116888212417702	0.011689101248516924	0.0116889470018491	0.011688704400049313	0.011688643674696903	0.01168873934428609	0.011688864769388007	0.011688937416826528	0.011688945078277788	0.011688914682693698	0.011688876996958718	0.01168884858026878
flux1:	0.6595340951319228	0.012001120326037508	0.012001141267095321	0.012001200325980812	0.012001259623786035	0.012001291686832463	0.012001289223238785	0.012001262177170886	0.012001227806688657	0.012001200546542598	0.01200118646946718	0.012001183872723623	0.012001188282680493	0.012001198060120241	0.01200121649352495	0.012001248017623345	0.012001289675040614	0.012001323196842283	0.012001316372123249	0.012001241872597214	0.012001113100988592	0.012001015186380496	0.012001077160079825	0.012001323455501135	0.012001477144666362	0.012001187821279312	0.012001051490024449	0.012001678760812465	0.012000780399616558	0.012001805070323635	0.01200105941751187	0.012000649139869892	0.012001059417511874	0.012001805070323635	0.012000780399616558	0.012001678760812467	0.01200105149002445	0.01200118782127932	0.012001477144666366	0.012001323455501138	0.012001077160079825	0.012001015186380502	0.01200111310098859	0.01200124187259721	0.01200131637212325	0.012001323196842283	0.012001289675040612	0.012001248017623341	0.012001216493524947
flux1:	0.6597965440356761	0.012310956586137345	0.012310972323819606	0.01231102980876836	0.012311091420851211	0.012311128494396185	0.012311131735569615	0.01231110905584035	0.0123110763147965	0.012311047569461638	0.01231102957573516	0.012311022091876343	0.012311022375972376	0.012311030210539135	0.012311049510421146	0.01231108430155963	0.012311130284796237	0.012311167375348386	0.012311161804351795	0.012311085752981451	0.01231095375543387	0.012310853484944472	0.012310916319649898	0.01231116567504303	0.012311318173965082	0.012311019326028934	0.012310882665844968	0.012311526993427817	0.012310607631644165	0.012311662488472087	0.012310899681858748	0.01231047920773802	0.012310899681858747	0.012311662488472085	0.012310607631644165	0.012311526993427815	0.012310882665844963	0.012311019326028932	0.01231131817396508	0.012311165675043027	0.012310916319649897	0.012310853484944477	0.012310953755433864	0.012311085752981446	0.012311161804351796	0.012311167375348394	0.012311130284796233	0.012311084301559628	0.012311049510421144
flux1:	0.6600589929394294	0.012617638626177029	0.012617648938085339	0.01261770481668151	0.01261776894294909	0.012617811414377674	0.01261782081602164	0.012617802876671793	0.012617771931245804	0.012617741601254878	0.012617719355634667	0.012617706519584455	0.012617702227921067	0.012617707820369611	0.012617727921155234	0.01261776615551797	0.012617816820574852	0.012617857912096972	0.012617853995623405	0.012617776677404659	0.012617641563973329	0.012617538819904052	0.012617602121440228	0.012617853897412662	0.012618004581240428	0.012617696031196	0.012617559271390733	0.012618220759936663	0.012617281118693858	0.012618366466073972	0.012617587101040176	0.01261715666679298	0.012617587101040174	0.012618366466073975	0.01261728111869386	0.012618220759936667	0.01261755927139073	0.012617696031195998	0.012618004581240424	0.012617853897412669	0.012617602121440228	0.012617538819904052	0.012617641563973332	0.01261777667740466	0.012617853995623398	0.01261785791209697	0.012617816820574853	0.012617766155517967	0.012617727921155238
flux1:	0.6603214418431826	0.012920539423464734	0.012920544156576324	0.012920598449334113	0.01292066531191061	0.012920713556558232	0.012920729534992341	0.012920716657638826	0.012920687625317263	0.012920655580336803	0.012920628742003564	0.012920610107536621	0.0129206008252479	0.012920603915079118	0.012920624781259825	0.012920666648117186	0.012920722345340478	0.01292076785046899	0.01292076596479218	0.012920687644355612	0.012920549513981493	0.01292044417577693	0.012920507550634489	0.012920761111147984	0.012920909371021128	0.012920590975864224	0.012920454357429462	0.012921133074358602	0.01292017390949845	0.012921289980649765	0.012920494678027111	0.012920054536597766	0.01292049467802711	0.012921289980649765	0.01292017390949845	0.012921133074358602	0.012920454357429464	0.012920590975864224	0.012920909371021133	0.012920761111147986	0.012920507550634494	0.012920444175776934	0.012920549513981493	0.01292068764435561	0.012920765964792176	0.012920767850468994	0.012920722345340478	0.012920666648117186	0.012920624781259831
flux1:	0.6605838907469359	0.013219026782301134	0.01321902585675632	0.013219078634512316	0.013219148469621	0.013219202839608691	0.013219225760843754	0.013219218207119581	0.013219191154560274	0.013219157237109177	0.01321912546797553	0.01321910061808131	0.01321908597472719	0.013219086345976277	0.013219107972786404	0.013219153670067913	0.013219214736058946	0.013219265038494911	0.013219265527377575	0.013219186444493066	0.01321904538508271	0.013218937333872385	0.013219000397044477	0.013219255118584584	0.013219400369540195	0.013219072024618923	0.013218935798423228	0.013219631768661625	0.013218653862771127	0.013219800810331655	0.013218990210212223	0.013218540628992652	0.013218990210212216	0.013219800810331658	0.013218653862771133	0.013219631768661621	0.01321893579842323	0.013219072024618925	0.013219400369540196	0.013219255118584584	0.013219000397044479	0.013218937333872385	0.013219045385082711	0.01321918644449307	0.013219265527377575	0.013219265038494913	0.013219214736058945	0.013219153670067919	0.013219107972786408
flux1:	0.6608463396506892	0.013512465470906425	0.013512458881633615	0.013512510260963265	0.013512583309558424	0.013512644122387426	0.013512674291943656	0.01351267225736423	0.013512647199905074	0.01351261123045458	0.013512574204231407	0.013512542761467138	0.013512522439731969	0.013512519925650453	0.01351254233858698	0.013512592067573572	0.013512658816707492	0.01351271426200309	0.013512717429263127	0.013512637795085073	0.013512493884287604	0.013512383007901998	0.013512445390898008	0.013512700671532917	0.013512842360062977	0.013512504002386107	0.013512368427011246	0.013513081627214707	0.013512085781527622	0.013513263668507372	0.013512438424065997	0.013511979682737877	0.013512438424065996	0.01351326366850737	0.01351208578152762	0.013513081627214705	0.013512368427011243	0.013512504002386107	0.01351284236006298	0.01351270067153292	0.013512445390898	0.013512383007902	0.0135124938842876	0.01351263779508507	0.013512717429263126	0.013512714262003088	0.013512658816707483	0.013512592067573569	0.013512542338586977
flux1:	0.6611087885544424	0.013800219421545275	0.01380020723761149	0.013800257374385557	0.013800333871825426	0.013800401399103894	0.01380043905291606	0.013800442662395124	0.013800419565258699	0.013800381348594105	0.01380033876037289	0.013800300396915002	0.013800274140359076	0.013800268626841989	0.013800291880011351	0.013800345839262314	0.013800418555016845	0.013800479441726235	0.01380048554453876	0.01380040553869386	0.013800258845365166	0.013800145043720357	0.013800206402585495	0.013800461670728592	0.013800599281838808	0.013800250892824899	0.013800116232075114	0.013800846584934408	0.013799833611257776	0.013801042402484892	0.013800203173930178	0.013799735562336877	0.013800203173930181	0.013801042402484896	0.013799833611257778	0.013800846584934412	0.013800116232075114	0.013800250892824897	0.013800599281838808	0.013800461670728589	0.013800206402585492	0.01380014504372035	0.013800258845365166	0.013800405538693857	0.013800485544538754	0.01380047944172624	0.013800418555016845	0.013800345839262311	0.013800291880011353
flux1:	0.6613712374581957	0.014081653983452291	0.014081636345112438	0.014081685426385023	0.014081765591485988	0.01408184004817167	0.014081885344900532	0.014081894650088725	0.014081873431276749	0.014081832763951868	0.014081784340028975	0.01408173878713122	0.01408170640676303	0.014081697834406149	0.014081722007723792	0.014081780386384222	0.014081859312694914	0.014081925884113401	0.014081935127222051	0.014081854895814528	0.014081705482139564	0.01408158867286574	0.014081648696029325	0.014081903418722931	0.014082036482352494	0.014081678089960678	0.014081544610083964	0.014082291978830491	0.014081262691652956	0.014082502245881192	0.01408164969465266	0.01408117351074113	0.014081649694652662	0.014082502245881196	0.014081262691652958	0.014082291978830494	0.014081544610083967	0.014081678089960685	0.014082036482352492	0.014081903418722926	0.014081648696029325	0.01408158867286574	0.01408170548213956	0.014081854895814526	0.014081935127222046	0.014081925884113401	0.01408185931269491	0.014081780386384224	0.014081722007723792
flux1:	0.661633686361949	0.014356138217626888	0.014356115331130431	0.014356163565621643	0.014356247589472626	0.014356329124011814	0.014356382139043895	0.014356397117606315	0.014356377652416437	0.014356334331084271	0.014356279838735603	0.01435622689530715	0.014356188274772943	0.014356176639487857	0.014356201834793839	0.014356264805454275	0.01435635013832315	0.014356422575033024	0.014356435106020266	0.014356354760607397	0.01435620268482579	0.014356082809003643	0.014356141224774754	0.014356394915316376	0.01435652301199226	0.014356154692190736	0.014356022658861094	0.01435678684209253	0.014355742051032247	0.014357012113871892	0.01435614689719374	0.014355662445068048	0.014356146897193736	0.014357012113871886	0.014355742051032246	0.01435678684209253	0.014356022658861094	0.01435615469219074	0.014356523011992263	0.014356394915316381	0.014356141224774754	0.01435608280900365	0.014356202684825788	0.0143563547606074	0.01435643510602027	0.014356422575033025	0.01435635013832315	0.014356264805454273	0.014356201834793834
flux1:	0.6618961352657022	0.014623047222091078	0.014623019352393199	0.014623066959890884	0.014623154994828377	0.014623243680556756	0.01462330440192592	0.014623324958811109	0.014623307085850506	0.014623260916216302	0.014623200173116533	0.014623139713150258	0.014623094812374149	0.01462308016452886	0.01462310650072188	0.014623174212026292	0.014623266091615246	0.014623344505039795	0.014623360410782413	0.014623280028344628	0.014623125348005346	0.014623002375861699	0.014623058959392737	0.014623311184139997	0.014623433949752714	0.01462305582729397	0.014622925502412095	0.014623706229360836	0.014622646732103877	0.014623946929929675	0.01462306969582714	0.014622577283948904	0.014623069695827141	0.014623946929929675	0.014622646732103872	0.014623706229360838	0.014622925502412096	0.014623055827293974	0.014623433949752717	0.01462331118414	0.01462305895939273	0.014623002375861704	0.014623125348005344	0.01462328002834463	0.014623360410782413	0.014623344505039796	0.01462326609161524	0.014623174212026292	0.014623106500721876
flux1:	0.6621585841694555	0.014881764475808378	0.014881731937415151	0.01488177913747375	0.014881871286628233	0.014881967114765582	0.014882035441171358	0.014882061411857161	0.014882044940371188	0.01488199574648149	0.014881928629461772	0.01488186060806922	0.014881809465217433	0.01488179190731827	0.014881819514644833	0.014881892083859918	0.014881990587295243	0.014882075014444465	0.014882094318852832	0.01488201394275336	0.014881856718402916	0.01488173065481096	0.014881785234355823	0.014882035618558009	0.014882152748165607	0.01488176499665521	0.014881636635034215	0.014882433561396307	0.014881360137269609	0.014882689972245549	0.014881801355119132	0.014881301294689644	0.01488180135511913	0.014882689972245556	0.014881360137269612	0.014882433561396308	0.014881636635034215	0.01488176499665521	0.01488215274816561	0.014882035618558009	0.014881785234355823	0.014881730654810955	0.014881856718402916	0.014882013942753361	0.014882094318852828	0.014882075014444465	0.014881990587295243	0.014881892083859916	0.014881819514644833
flux1:	0.6624210330732088	0.015131684189139205	0.015131647335393666	0.01513169433574276	0.015131790643559821	0.01513189351808715	0.015131969259118966	0.015132000414753998	0.015131985133036813	0.015131932766595864	0.015131859219443888	0.015131783677285116	0.015131726408976823	0.015131706091951339	0.015131735105619378	0.015131812611389527	0.0151319177464946	0.015132008146060118	0.015132030809165052	0.015131950451067565	0.015131790750259931	0.015131661639886497	0.015131714102190105	0.015131962334715074	0.015132073585303019	0.015131676426563403	0.015131550272570396	0.015132362977009685	0.01513127638132116	0.015132635227665383	0.015131735844507912	0.01513122844806181	0.015131735844507914	0.015132635227665382	0.015131276381321163	0.015132362977009681	0.015131550272570397	0.015131676426563405	0.015132073585303015	0.015131962334715077	0.015131714102190103	0.015131661639886497	0.015131790750259933	0.015131950451067565	0.015132030809165049	0.015132008146060116	0.0151319177464946	0.015131812611389532	0.015131735105619375
flux1:	0.662683481976962	0.015372213648469725	0.015372172859650266	0.015372219844749497	0.015372320288866264	0.01537243002351655	0.015372512902120196	0.01537254895641324	0.015372534641024914	0.015372478990418598	0.015372399030442543	0.01537231609638369	0.015372252896120408	0.015372230014305656	0.01537226056761816	0.015372343043133766	0.015372454743291498	0.015372550993217248	0.01537257691163637	0.015372496554319007	0.015372334455820015	0.01537220238776372	0.015372252682435084	0.015372498519282681	0.015372603711429383	0.015372197414176371	0.015372073698406522	0.015372901679839762	0.015371802639102976	0.015373189740697912	0.015372280188024997	0.015371765768259903	0.015372280188024995	0.015373189740697908	0.015371802639102978	0.015372901679839762	0.01537207369840652	0.015372197414176374	0.015372603711429388	0.015372498519282678	0.015372252682435085	0.01537220238776372	0.015372334455820012	0.015372496554319008	0.015372576911636366	0.015372550993217252	0.0153724547432915	0.015372343043133766	0.015372260567618153
flux1:	0.6629459308807153	0.015602775542487578	0.015602731213142536	0.01560277833332362	0.01560288281814181	0.015602999135669112	0.015603088792818291	0.015603129410465247	0.015603115835945466	0.015603056834652096	0.015602970557761456	0.015602880449639412	0.015602811584476189	0.015602786369458216	0.015602818586684731	0.015602906013489919	0.01560302413381122	0.015603126030431496	0.015603155039209763	0.015603074640189429	0.015602910238238376	0.015602775350008355	0.015602823492748908	0.01560306675926651	0.015603165777688775	0.015602750655554897	0.015602629591617137	0.015603472267374857	0.015602361475517718	0.0156037759449482	0.015602856796498301	0.015602335665359575	0.015602856796498298	0.0156037759449482	0.015602361475517718	0.015603472267374862	0.01560262959161714	0.015602750655554897	0.015603165777688775	0.015603066759266516	0.015602823492748916	0.015602775350008358	0.015602910238238378	0.01560307464018942	0.015603155039209766	0.0156031260304315	0.015603024133811217	0.01560290601348992	0.015602818586684728
flux1:	0.6632083797844686	0.015822810257500045	0.015822762783478907	0.015822810145102718	0.015822918497348088	0.015823041031164088	0.01582313703262419	0.015823181839008268	0.01582316878775269	0.01582310642183166	0.015823014005925062	0.01582291702935279	0.015822842834888898	0.015822815548376605	0.0158228495375926	0.015822941840247802	0.015823066155194767	0.01582317341399354	0.015823205289778017	0.015823124785633413	0.01582295819411759	0.01582282067481334	0.01582286674939405	0.01582310734113926	0.01582320013411588	0.01582277654306914	0.01582265832456194	0.015823515029506914	0.015822393145145008	0.015823833964223086	0.015822905769466593	0.01582237823750124	0.015822905769466586	0.015823833964223086	0.015822393145145008	0.015823515029506907	0.015822658324561943	0.01582277654306913	0.01582320013411588	0.01582310734113926	0.01582286674939405	0.015822820674813342	0.015822958194117585	0.01582312478563342	0.015823205289778014	0.01582317341399354	0.015823066155194764	0.015822941840247802	0.0158228495375926
flux1:	0.6634708286882218	0.016031778129202243	0.01603172789486019	0.016031775551887298	0.01603188751837929	0.016032015816568063	0.01603211766156782	0.01603216625342129	0.01603215352537514	0.016032087839745798	0.01603198954624469	0.01603188609144701	0.01603180696526127	0.016031777891210023	0.016031813737343324	0.016031910779139954	0.016032040981717982	0.01603215323972289	0.016032187705195815	0.0160321070164579	0.016031938372852217	0.016031798465419255	0.01603184262432737	0.01603208050655145	0.01603216708424941	0.0160317354194685	0.016031620217224297	0.016032490203893614	0.01603135784872512	0.016032823870534375	0.016031887154013758	0.01603135352999951	0.01603188715401376	0.016032823870534372	0.016031357848725114	0.016032490203893617	0.01603162021722429	0.016031735419468503	0.01603216708424941	0.016032080506551454	0.01603184262432737	0.016031798465419248	0.016031938372852213	0.0160321070164579	0.016032187705195818	0.016032153239722888	0.016032040981717986	0.01603191077913995	0.016031813737343324
flux1:	0.6637332775919751	0.0162291616383869	0.01622910900444035	0.016229156951766723	0.01622927219954704	0.016229405731186104	0.0162295128627452	0.01622956481942486	0.016229552241250157	0.016229483344507502	0.016229379517926138	0.01622927005465386	0.016229186448360234	0.01622915588458475	0.016229193642904746	0.016229295222807603	0.01622943092540126	0.016229547745184033	0.01622958447464594	0.01622950351110656	0.016229332980034736	0.016229190982489518	0.016229233446194584	0.016229468651951233	0.0162295490837008	0.016229109775980737	0.01622899773565278	0.016229880175472108	0.016228737933826818	0.016230227886294166	0.016229283147798635	0.0162287437386492	0.01622928314779863	0.016230227886294166	0.016228737933826815	0.016229880175472104	0.016228997735652777	0.01622910977598073	0.0162295490837008	0.016229468651951236	0.016229233446194587	0.016229190982489514	0.016229332980034736	0.016229503511106563	0.016229584474645946	0.01622954774518403	0.016229430925401255	0.016229295222807603	0.016229193642904743
flux1:	0.6639957264957284	0.016414467538268314	0.016414412830757345	0.016414460999605463	0.016414579118492773	0.016414717282127296	0.016414829098732535	0.016414883993738548	0.016414871427122227	0.01641479949467751	0.016414690560179898	0.0164145756308076	0.01641448804094501	0.016414456290480075	0.016414495980759128	0.016414601831718657	0.016414742568605672	0.016414863443820604	0.016414902069784555	0.01641482073606184	0.01641464851233947	0.016414504777879927	0.016414545832698656	0.016414778459613047	0.016414852870203733	0.016414406381976058	0.016414297622034543	0.016415191607632953	0.016414040027184846	0.01641555251815699	0.016414600233717613	0.016414055344658084	0.016414600233717613	0.01641555251815699	0.016414040027184853	0.016415191607632953	0.016414297622034543	0.01641440638197605	0.01641485287020374	0.016414778459613047	0.016414545832698652	0.016414504777879924	0.016414648512339466	0.016414820736061844	0.01641490206978455	0.016414863443820604	0.016414742568605672	0.016414601831718657	0.016414495980759128
flux1:	0.6642581753994816	0.016587228901346774	0.016587172402122215	0.016587220657704488	0.016587341165253407	0.01658748329929792	0.016587599167568464	0.016587656579924146	0.016587643928722702	0.01658756920411017	0.01658745566306406	0.016587335874032858	0.0165872448320416	0.016587212194516025	0.016587253796073512	0.016587363584817175	0.016587508816351064	0.016587633178701596	0.016587673299332972	0.016587591500524853	0.01658741781155762	0.016587272747499916	0.016587312742072383	0.01658754294783648	0.016587611512924705	0.016587158333981732	0.01658705294418111	0.016587957492815053	0.016586797086439863	0.016588330610217878	0.016587371233889765	0.01658682116888958	0.01658737123388976	0.01658833061021788	0.016586797086439863	0.016587957492815053	0.016587052944181117	0.016587158333981732	0.016587611512924705	0.016587542947836476	0.01658731274207238	0.01658727274749991	0.016587417811557623	0.016587591500524856	0.016587673299332972	0.016587633178701593	0.016587508816351067	0.01658736358481717	0.016587253796073505
flux1:	0.6645206243032349	0.016747007074086554	0.016746949013182934	0.016746997154769613	0.016747119503528186	0.016747264898295276	0.016747384166246458	0.016747443691362423	0.01674743090731339	0.01674735370156046	0.016747236125162886	0.016747112136976213	0.016747018198539618	0.016746984961831718	0.01674702840964888	0.016747141738019864	0.016747290856427212	0.016747418083914726	0.016747459271130263	0.016747376918383253	0.016747202025808306	0.016747056091319056	0.016747095431740435	0.016747323428428388	0.016747386369168293	0.01674692701218829	0.01674682505255458	0.016747739110627127	0.01674657035936153	0.016748123304618525	0.016747157271000047	0.01674660233344477	0.016747157271000037	0.01674812330461852	0.01674657035936153	0.016747739110627127	0.016746825052554575	0.016746927012188287	0.016747386369168296	0.016747323428428385	0.016747095431740435	0.016747056091319053	0.016747202025808306	0.01674737691838325	0.016747459271130263	0.016747418083914722	0.016747290856427212	0.016747141738019864	0.01674702840964888
flux1:	0.6647830732069882	0.016893393528095976	0.0168933340782801	0.016893381841715176	0.016893505428587766	0.01689365333959077	0.016893775350082157	0.01689383660974298	0.01689382369652313	0.016893744385544276	0.016893623406651653	0.01689349592268181	0.01689339965672977	0.016893366089162153	0.016893411271224245	0.016893527679093658	0.01689368001578832	0.016893809442064332	0.0168938512500853	0.016893768265910256	0.016893592466386803	0.016893446169008168	0.01689348531269288	0.0168937113600181	0.01689376893704186	0.016893303933013606	0.016893205433390797	0.016894127882031377	0.016892951239066017	0.016894521898047434	0.016893549625469816	0.01689299011904707	0.016893549625469816	0.01689452189804743	0.016892951239066017	0.016894127882031384	0.016893205433390797	0.016893303933013595	0.016893768937041854	0.016893711360018094	0.01689348531269288	0.016893446169008168	0.0168935924663868	0.016893768265910263	0.016893851250085298	0.016893809442064336	0.016893680015788323	0.01689352767909365	0.016893411271224245
flux1:	0.6650455221107414	0.017026011597004155	0.017025950870704763	0.01702599793331914	0.017026122110764937	0.01702627177289107	0.0170263958768392	0.017026458527983842	0.017026445543447837	0.017026364563489077	0.017026240866842863	0.017026110621237565	0.017026012598919314	0.017025978942235533	0.017026025698221682	0.01702614466795383	0.017026299502230405	0.017026430426843046	0.017026472400989673	0.01702638872416196	0.017026212349240923	0.017026066240238176	0.01702610568862203	0.017026330086280222	0.017026382593167782	0.01702591248681267	0.017025817446994784	0.01702674710864185	0.017025563004255676	0.01702714958313848	0.017026171477443796	0.017025607707214285	0.017026171477443796	0.017027149583138473	0.017025563004255676	0.017026747108641854	0.01702581744699478	0.01702591248681267	0.017026382593167782	0.017026330086280225	0.017026105688622027	0.017026066240238176	0.017026212349240916	0.01702638872416196	0.017026472400989676	0.017026430426843046	0.01702629950223041	0.01702614466795383	0.017026025698221682
flux1:	0.6653079710144947	0.017144518088800787	0.017144456137533414	0.017144502125314248	0.01714462621404196	0.017144776856162967	0.017144902425108043	0.017144966167115652	0.0171449532236137	0.017144871064836545	0.017144745375927303	0.01714461312093591	0.01714451390486796	0.017144480368205765	0.01714452848960726	0.01714464945201592	0.017144806020945404	0.017144937720248384	0.017144979405755073	0.01714489499565048	0.017144718410677585	0.017144573079266687	0.01714461336948312	0.01714483644874722	0.017144884205134037	0.01714440955042106	0.01714431794088208	0.017145253586790678	0.01714406243411283	0.017145663064378786	0.017144679523191264	0.017144111796810017	0.017144679523191268	0.017145663064378786	0.017144062434112824	0.01714525358679068	0.017144317940882087	0.01714440955042106	0.017144884205134037	0.017144836448747217	0.017144613369483114	0.017144573079266694	0.017144718410677585	0.01714489499565048	0.017144979405755073	0.017144937720248384	0.017144806020945404	0.017144649452015916	0.017144528489607264
flux1:	0.665570419918248	0.01724860476406	0.01724854158036272	0.01724858607714853	0.017248709379911773	0.01724886023948232	0.01724898667712129	0.017249051257369873	0.017249038520108135	0.01724895571846799	0.01724882879132404	0.017248695284378245	0.017248595418462943	0.017248562173509858	0.01724861140521196	0.017248733746898413	0.017248891256215083	0.017249022994691686	0.017249063945326763	0.017248978785561316	0.017248802387594023	0.017248658454137856	0.017248700149827916	0.017248922264576833	0.017248965609054884	0.01724848696489886	0.017248398728117786	0.01724933908669526	0.01724814128816025	0.01724975403882046	0.017248765456204473	0.01724819408525423	0.017248765456204473	0.017249754038820456	0.01724814128816025	0.017249339086695258	0.01724839872811778	0.017248486964898863	0.017248965609054884	0.017248922264576833	0.017248700149827913	0.01724865845413786	0.017248802387594027	0.017248978785561312	0.017249063945326763	0.017249022994691676	0.01724889125621509	0.01724873374689842	0.01724861140521196
flux1:	0.6658328688220012	0.017337999671186197	0.017337935192981456	0.01733797775137679	0.017338099567432614	0.0173382499046272	0.017338376656965037	0.017338441874491607	0.017338429557968542	0.01733834668559738	0.017338219289820437	0.01733808528071208	0.01733798528080182	0.017337952458277614	0.01733800250159524	0.017338125573519797	0.017338283209262492	0.017338414251005546	0.017338454037284838	0.017338368138548117	0.017338192353296422	0.017338050461585455	0.017338094143023387	0.017338315660398226	0.017338354943365785	0.01733787286959207	0.017337787921956303	0.017338731687809167	0.01733752764215609	0.017339150532646567	0.017338157304037434	0.01733758260543415	0.01733815730403743	0.017339150532646567	0.017337527642156084	0.017338731687809163	0.01733778792195631	0.01733787286959208	0.01733835494336579	0.017338315660398222	0.01733809414302338	0.017338050461585458	0.017338192353296422	0.017338368138548114	0.017338454037284838	0.01733841425100555	0.0173382832092625	0.0173381255735198	0.01733800250159524
flux1:	0.6660953177257545	0.017412468330605994	0.017412402447811646	0.01741244260144561	0.017412562241212036	0.01741271135216892	0.017412837915989864	0.017412903623148946	0.01741289198576855	0.017412809640125967	0.017412682547519324	0.01741254876601269	0.017412449111666683	0.017412416799234658	0.01741246731634615	0.017412590443446337	0.017412747384093936	0.01741287700418142	0.017412915220979777	0.017412828622976002	0.017412653900803994	0.017412514709562534	0.017412560963296703	0.01741278225418653	0.017412817830801248	0.01741233288444861	0.017412251118705046	0.017413196962265544	0.017411987071917292	0.017413618085477117	0.01741262061276206	0.017412042910188677	0.01741262061276206	0.017413618085477117	0.017411987071917285	0.01741319696226554	0.01741225111870504	0.017412332884448614	0.01741281783080125	0.017412782254186528	0.017412560963296707	0.01741251470956254	0.017412653900803998	0.017412828622976	0.01741291522097978	0.01741287700418142	0.017412747384093933	0.017412590443446334	0.017412467316346148
flux1:	0.6663577666295077	0.017471814760680146	0.0174717473238008	0.017471784600502253	0.017471901399943927	0.017472048628716135	0.01747217455813874	0.017472240660229024	0.01747222999725713	0.01747214878935444	0.017472022760503473	0.017471889904704628	0.01747179103224771	0.01747175927391013	0.017471809893588906	0.017471932385225937	0.0174720878140528	0.017472215309561924	0.017472251582946987	0.017472164355384817	0.01747199116643875	0.017471855340220097	0.017471904748441073	0.017472126178001323	0.01747215840138442	0.017471671133408473	0.017471592421615743	0.017472538999203778	0.01747132367785248	0.017472960775185547	0.017471959471811124	0.01747137909713599	0.017471959471811134	0.01747296077518554	0.017471323677852476	0.01747253899920378	0.01747159242161574	0.017471671133408473	0.017472158401384417	0.017472126178001327	0.01747190474844107	0.01747185534022009	0.01747199116643875	0.017472164355384817	0.017472251582946983	0.017472215309561927	0.017472087814052795	0.017471932385225944	0.01747180989358891
flux1:	0.666620215533261	0.01751588233901224	0.01751581316936629	0.017515847104792162	0.017515960439071516	0.017516105187935005	0.017516230098883832	0.017516296551785937	0.017516287186873564	0.017516207728908915	0.017516083500075996	0.017515952225855922	0.01751585452290516	0.01751582331988915	0.017515873644391094	0.017515994805379378	0.017516147922751527	0.01751627262316649	0.017516306616300475	0.01751621885890235	0.01751604768745732	0.017515915887108997	0.017515969016964034	0.01751619093537032	0.01751622015020062	0.017515731102625633	0.017515655299548658	0.017516601263713235	0.017515380943933175	0.01751702207695231	0.01751601737293267	0.01751543466756996	0.01751601737293267	0.01751702207695231	0.017515380943933182	0.017516601263713242	0.017515655299548658	0.017515731102625626	0.017516220150200615	0.01751619093537031	0.01751596901696403	0.01751591588710899	0.017516047687457317	0.01751621885890235	0.01751630661630048	0.017516272623166476	0.017516147922751524	0.01751599480537938	0.017515873644391097
flux1:	0.6668826644370143	0.01754455449378819	0.017544483394961726	0.017544513546197894	0.017544622842156538	0.017544764579982292	0.017544888152486292	0.01754495495842561	0.017544947233975615	0.017544870126739585	0.017544748397423728	0.01754461930915602	0.01754452311073394	0.017544492423825803	0.017544542036752736	0.01754466117870899	0.017544811214040855	0.01754493249082725	0.017544963908813514	0.01754487575034503	0.017544707088485312	0.017544579961379918	0.017544637354455567	0.01754486008808567	0.01754488662470989	0.017544396328263524	0.01754432327514043	0.0175452672851182	0.01754404242582576	0.017545685551276887	0.017544677897979463	0.017544093214147273	0.01754467789797946	0.01754568555127689	0.01754404242582576	0.0175452672851182	0.017544323275140432	0.017544396328263528	0.01754488662470989	0.017544860088085677	0.017544637354455564	0.017544579961379918	0.01754470708848531	0.017544875750345034	0.01754496390881351	0.01754493249082725	0.01754481121404085	0.017544661178708988	0.017544542036752726
flux1:	0.6671451133407675	0.017557755220781422	0.017557681990852708	0.01755770794950694	0.01755781269658584	0.017557950965057197	0.017558072943361612	0.017558140144977214	0.0175581344116701	0.01755806023208903	0.01755794165358093	0.01755781529641365	0.01755772088271326	0.017557690635952014	0.017557739110879118	0.017557855563615908	0.017558001786718305	0.01755811906186143	0.017558147655442766	0.017558059251791165	0.017557893592561925	0.017557771762796947	0.017557833924988962	0.01755805776821663	0.017558081937384767	0.01755759090963579	0.01755752043823525	0.017558461170360206	0.017557232263940927	0.017558875356711696	0.017557865231303222	0.017557278933139776	0.01755786523130322	0.017558875356711703	0.017557232263940934	0.01755846117036021	0.017557520438235254	0.0175575909096358	0.01755808193738477	0.017558057768216635	0.017557833924988962	0.017557771762796943	0.017557893592561928	0.01755805925179117	0.017558147655442766	0.017558119061861423	0.017558001786718302	0.017557855563615908	0.017557739110879118
flux1:	0.6674075622445208	0.017555449422699796	0.017555373866752433	0.017555395271077946	0.017555495030341768	0.017555629447873554	0.017555749638431168	0.017555817311391993	0.017555813917217708	0.01755574320639895	0.0175556283716273	0.017555505225457582	0.017555412821272633	0.017555382906868935	0.017555429816500732	0.017555542939185563	0.01755568467075144	0.017555797424086333	0.017555822992133777	0.017555734523495636	0.017555572353680337	0.01755545641245574	0.01755552380443509	0.017555749012200937	0.017555771100520496	0.017555279844522986	0.017555211781404463	0.017556147939302325	0.017554915518233283	0.017556556584156422	0.017555544493596253	0.017554956958096533	0.01755554449359625	0.017556556584156426	0.017554915518233287	0.01755614793930232	0.01755521178140447	0.017555279844522993	0.017555771100520493	0.01755574901220094	0.01755552380443509	0.017555456412455733	0.017555572353680333	0.01755573452349564	0.017555822992133777	0.01755579742408633	0.017555684670751432	0.017555542939185563	0.017555429816500732
flux1:	0.6676700111482741	0.01753764306862409	0.017537565011053677	0.01753758155668322	0.017537675967684466	0.017537806230984557	0.017537924498466067	0.017537992742925307	0.017537992022084233	0.01753792527421101	0.01753781470913757	0.01753769518440289	0.017537604960182123	0.017537575244491226	0.017537620170089724	0.017537729361897313	0.01753786598289477	0.01753797375808792	0.017537996148857933	0.017537907816120153	0.017537749608810813	0.017537640105189052	0.017537713133661457	0.01753793991496805	0.01753796018114839	0.017537469184584906	0.017537403355464384	0.01753833367986852	0.017537098322674884	0.017538735410649476	0.01753772189513216	0.017537133512870756	0.017537721895132162	0.017538735410649473	0.017537098322674884	0.017538333679868526	0.017537403355464387	0.01753746918458491	0.017537960181148397	0.01753793991496805	0.017537713133661446	0.017537640105189045	0.01753774960881081	0.01753790781612015	0.017537996148857933	0.017537973758087917	0.01753786598289476	0.017537729361897316	0.017537620170089724
flux1:	0.6679324600520273	0.017504383172381437	0.017504302468518022	0.0175043139174362	0.017504402702735757	0.01750452858603254	0.017504644847565396	0.01750471377878274	0.01750471604082384	0.017504653693220056	0.01750454784998822	0.017504432285331325	0.017504344359766787	0.017504314690108835	0.01750435723093036	0.017504461940926277	0.01750459290069997	0.017504695309782256	0.017504714420950182	0.017504626441374106	0.017504472648511807	0.017504370080760612	0.01750444909069758	0.017504677603150772	0.017504696275089156	0.01750420600988722	0.017504142244010687	0.017505065522044196	0.017503827858439507	0.01750545907170975	0.0175044447074659	0.017503855883077103	0.0175044447074659	0.017505459071709754	0.017503827858439503	0.017505065522044196	0.01750414224401069	0.017504206009887217	0.017504696275089156	0.017504677603150776	0.01750444909069758	0.01750437008076061	0.017504472648511807	0.01750462644137411	0.01750471442095019	0.017504695309782256	0.017504592900699976	0.01750446194092628	0.017504357230930363
flux1:	0.6681949089557806	0.0174557575898142	0.017455674136408205	0.01745568032386356	0.017455763291106242	0.0174558846431484	0.01745599886105206	0.017456068599541952	0.017456074119095943	0.01745601654374213	0.017455915795728992	0.017455804457535275	0.017455718901545476	0.01745568911364224	0.017455728896116754	0.017455828632133605	0.017455953455049373	0.01745605018143727	0.0174560659589519	0.017455978561291	0.017455829606354792	0.01745573441406014	0.017455819682056332	0.017456050027551035	0.017456067300289375	0.01745557822267608	0.01745551635710035	0.01745643143087704	0.017455192145958105	0.01745681565240577	0.01745580105378822	0.017455212206178898	0.017455801053788224	0.017456815652405772	0.017455192145958098	0.01745643143087704	0.01745551635710035	0.017455578222676075	0.017456067300289375	0.017456050027551042	0.017455819682056336	0.017455734414060127	0.017455829606354795	0.017455978561290997	0.017456065958951904	0.017456050181437276	0.017455953455049366	0.017455828632133605	0.017455728896116747
flux1:	0.6684573578595339	0.017391894636020467	0.017391808380191952	0.017391809219325646	0.017391886260861345	0.017392002999871512	0.017392115173206477	0.01739218583478127	0.017392194842226524	0.017392142338960567	0.01739204697782326	0.01739194006157157	0.01739185690350042	0.017391826829278374	0.01739186351567101	0.017391957851965196	0.01739207614247131	0.01739216694245598	0.017392179378290226	0.017392092797486523	0.017391949068511228	0.017391861625630126	0.017391953354517643	0.017392185576137427	0.017392201610696628	0.017391714161642445	0.017391654045324598	0.017392559819737616	0.017391319657122168	0.01739293369845097	0.017391919519245597	0.017391331081523402	0.017391919519245597	0.017392933698450977	0.017391319657122165	0.017392559819737613	0.017391654045324598	0.017391714161642435	0.017392201610696628	0.017392185576137427	0.017391953354517646	0.017391861625630126	0.017391949068511225	0.017392092797486526	0.017392179378290226	0.017392166942455982	0.01739207614247131	0.017391957851965196	0.01739186351567101
flux1:	0.6687198067632871	0.0173129625247654	0.017312873471080008	0.017312868955135334	0.01731294004526035	0.017313052152093025	0.017313162307376524	0.01731323399345437	0.017313246666818258	0.017313199458399712	0.017313109693143813	0.01731300732645737	0.01731292655827375	0.017312896033774016	0.017312929330086862	0.017313017913595616	0.017313129359619792	0.017313214062341285	0.01731322319124389	0.017313137662861997	0.01731299950595494	0.017312920114958684	0.017313018429778143	0.017313252509948994	0.017313267433027392	0.01731278203902284	0.017312723536621864	0.017313618986202345	0.017312378750020816	0.01731398164973381	0.017312968583654272	0.017312381002758146	0.017312968583654276	0.017313981649733808	0.017312378750020816	0.01731361898620235	0.017312723536621864	0.017312782039022843	0.017313267433027395	0.017313252509948997	0.017313018429778143	0.017312920114958684	0.017312999505954944	0.017313137662861997	0.017313223191243888	0.017313214062341282	0.01731312935961979	0.01731301791359562	0.01731292933008686
flux1:	0.6689822556670404	0.017219168633365874	0.017219076848776854	0.017219067050845485	0.017219132240823564	0.017219239750636068	0.017219347932100327	0.01721942072063198	0.017219437178987634	0.017219395408143053	0.017219311366178165	0.01721921361341451	0.017219135197671483	0.017219104070806245	0.01721913373369683	0.017219216288756917	0.017219320663397538	0.017219399169362947	0.017219405064740265	0.017219320819302768	0.017219188532822782	0.017219117420054084	0.017219222365452293	0.017219458225362493	0.01721947212986301	0.017218989203961817	0.017218932199264996	0.017219816374013475	0.017218576929690903	0.017220167099786302	0.01721915588012558	0.01721856961615359	0.01721915588012558	0.017220167099786302	0.01721857692969091	0.01721981637401348	0.017218932199264993	0.01721898920396182	0.017219472129863012	0.0172194582253625	0.017219222365452286	0.017219117420054088	0.017219188532822775	0.017219320819302775	0.01721940506474027	0.01721939916936295	0.017219320663397528	0.01721921628875692	0.017219133733696827
flux1:	0.6692447045707937	0.01711075859744266	0.017110664213926978	0.017110649284277173	0.017110708695374763	0.017110811688162832	0.017110917947938956	0.017110991885281195	0.01711101218384526	0.01711097591234967	0.017110897642439945	0.017110804510613618	0.017110728387906844	0.017110696525810105	0.017110722368335857	0.01711079869976532	0.017110895861283316	0.017110968139520753	0.017110970908598786	0.01711088816599017	0.017110761995531854	0.017110699307874032	0.01711081084696534	0.017111048347234453	0.01711106129356665	0.017110581236625115	0.017110525635518195	0.017111397665630496	0.01711015993941998	0.017111735885756287	0.017110727284189494	0.017110142809423565	0.0171107272841895	0.017111735885756287	0.01711015993941998	0.017111397665630496	0.017110525635518195	0.017110581236625115	0.017111061293566644	0.01711104834723446	0.01711081084696534	0.017110699307874032	0.017110761995531854	0.01711088816599018	0.01711097090859878	0.017110968139520757	0.017110895861283323	0.01711079869976532	0.017110722368335857
flux1:	0.6695071534745469	0.016988015240988485	0.016987918455794705	0.01698789861691723	0.01698795243175174	0.01698805102213431	0.01698815541073725	0.016988230504760782	0.016988254631841098	0.01698822384162386	0.01698815131858326	0.01698806276438242	0.016987988861039496	0.016987956156775428	0.01698797805280646	0.016988048047295444	0.01698813793745451	0.016988204021430534	0.016988203799862035	0.016988122763964233	0.01698800289827446	0.01698794870119852	0.016988066715893906	0.016988305658445443	0.01698831767653288	0.01698784087857123	0.016987786611482415	0.01698864571091448	0.016987410688169894	0.016988971014477224	0.01698796583902527	0.01698738363666078	0.016987965839025267	0.01698897101447722	0.01698741068816989	0.016988645710914484	0.016987786611482418	0.016987840878571227	0.01698831767653288	0.01698830565844544	0.016988066715893903	0.016987948701198515	0.016988002898274457	0.01698812276396423	0.016988203799862035	0.01698820402143054	0.016988137937454507	0.016988048047295447	0.016987978052806458
flux1:	0.6697696023783002	0.01685125734821958	0.016851158421741685	0.016851133961327716	0.01685118241388106	0.01685127674053177	0.016851379298002445	0.016851455512673953	0.016851483388549016	0.0168514579847516	0.016851391115686995	0.01685130705331718	0.016851235289048833	0.016851201667464583	0.016851219554647735	0.016851283180451232	0.01685136582129575	0.01685142580374888	0.016851422749842162	0.016851343603556123	0.01685123017148427	0.01685118444850908	0.016851308741285247	0.016851548872353	0.01685155996425966	0.016851086805870958	0.01685103382963158	0.016851879298470863	0.016850648020672442	0.016852191431211836	0.016851190523393917	0.01685061108598666	0.016851190523393917	0.016852191431211843	0.01685064802067245	0.016851879298470866	0.016851033829631587	0.016851086805870958	0.016851559964259667	0.01685154887235301	0.016851308741285247	0.01685118444850908	0.016851230171484273	0.016851343603556123	0.016851422749842162	0.016851425803748887	0.016851365821295743	0.016851283180451235	0.01685121955464773
flux1:	0.6700320512820535	0.016700838284649973	0.016700737536031237	0.016700708798169442	0.016700752162856217	0.01670084237798187	0.016700943126005806	0.016701020377625758	0.01670105185537598	0.016701031671227513	0.016700970303089074	0.01670089061266152	0.01670082090791548	0.01670078633045674	0.01670080021165639	0.016700857516625634	0.016700933005823256	0.0167009870326909	0.016700981321439635	0.016700904222235337	0.016700797290794326	0.016700759944362903	0.01670089024141207	0.016701131255584804	0.01670114139866562	0.016700672252397887	0.016700620551475608	0.01670145177710904	0.01670022533768304	0.016701750638581463	0.016700754869799935	0.016700178697449348	0.016700754869799935	0.01670175063858146	0.016700225337683037	0.01670145177710904	0.016700620551475618	0.016700672252397884	0.01670114139866562	0.016701131255584804	0.01670089024141207	0.0167007599443629	0.016700797290794323	0.01670090422223534	0.016700981321439632	0.016700987032690903	0.01670093300582326	0.01670085751662564	0.01670080021165639
flux1:	0.6702945001858067	0.01653714447573637	0.01653704227639376	0.016537009651331883	0.01653704823153387	0.01653713449078161	0.016537233426062323	0.016537311581277678	0.016537346449518448	0.016537331252843655	0.016537275181011356	0.016537199717187773	0.016537131999962887	0.016537096468304844	0.016537106411490993	0.016537157519524056	0.016537226024432264	0.016537274288064126	0.016537266105157836	0.016537191181278502	0.016537090754864394	0.016537061608606452	0.016537197564278353	0.01653743910946938	0.016537448259937956	0.01653698349158003	0.016536933078656998	0.016537749535749192	0.01653652907474473	0.016538035174055388	0.016537045441273237	0.01653647303956704	0.01653704544127324	0.016538035174055388	0.01653652907474473	0.01653774953574919	0.016536933078657	0.016536983491580032	0.016537448259937956	0.016537439109469386	0.016537197564278353	0.016537061608606445	0.016537090754864394	0.016537191181278506	0.01653726610515783	0.016537274288064126	0.016537226024432267	0.016537157519524056	0.01653710641149099
flux1:	0.67055694908956	0.016360593752292703	0.01636049051762924	0.016360454430488714	0.016360488546972956	0.01636057100012198	0.016360668089227176	0.016360746964873864	0.016360784952283807	0.01636077445340742	0.01636072343101905	0.016360652031625466	0.0163605862435311	0.016360549801919453	0.01636055593851762	0.016360601044548912	0.016360662795193298	0.01636070552705698	0.016360695063044918	0.016360622410468133	0.01636052843125931	0.016360507233580554	0.016360648436002195	0.016360890119210186	0.016360898216014146	0.016360438185721925	0.01636038910160265	0.016361190350921092	0.016359977048632943	0.016361462955194285	0.016360480175977285	0.01635991205372501	0.016360480175977285	0.016361462955194275	0.016359977048632936	0.016361190350921095	0.016360389101602642	0.016360438185721925	0.016360898216014153	0.01636089011921019	0.016360648436002195	0.016360507233580544	0.01636052843125931	0.016360622410468137	0.01636069506304491	0.016360705527056978	0.016360662795193298	0.016360601044548905	0.016360555938517624
flux1:	0.6708193979933132	0.01617163357264291	0.01617152975227827	0.016171490651140364	0.01617152063076885	0.016171599413516834	0.016171694589359714	0.0161717739541196	0.016171814735594415	0.016171808596374963	0.01617176234408825	0.016171694838425562	0.016171630939801552	0.016171593676038373	0.016171596197801376	0.016171635561488172	0.01617169084266079	0.01617172830574691	0.016171715750517127	0.016171645430756897	0.016171557780280666	0.0161715442091893	0.016171690186924423	0.01617193158064177	0.01617193854953155	0.016171483612735887	0.01617143592558953	0.016172221611734615	0.01617101668138024	0.016172481502563698	0.016171506609572665	0.016170943276362863	0.016171506609572676	0.01617248150256369	0.01617101668138024	0.016172221611734622	0.016171435925589537	0.016171483612735883	0.01617193854953156	0.01617193158064177	0.016171690186924423	0.016171544209189304	0.01617155778028066	0.016171645430756897	0.01617171575051712	0.016171728305746914	0.016171690842660784	0.01617163556148817	0.01617159619780137
flux1:	0.6710818468970665	0.015970739132179324	0.015970635199079944	0.01597059354286972	0.015970619707981193	0.015970694935087206	0.015970788095134636	0.015970867672930506	0.01597091087714722	0.015970908720838704	0.015970866936720556	0.015970803153320803	0.01597074112727151	0.015970703172329476	0.01597070232683042	0.01597073626512026	0.01597078540782265	0.015970817888958586	0.015970803426677595	0.01597073546548125	0.0159706539673117	0.01597064763636633	0.015970797865957263	0.015971038515070323	0.01597104427274867	0.01597059478079946	0.015970548584753327	0.01597131843286973	0.01597012311244716	0.015971566050903847	0.01597059998593169	0.015970041949547868	0.01597059998593169	0.015971566050903854	0.015970123112447162	0.01597131843286973	0.015970548584753323	0.015970594780799457	0.01597104427274867	0.015971038515070327	0.01597079786595726	0.01597064763636633	0.015970653967311694	0.015970735465481254	0.015970803426677598	0.01597081788895859	0.01597078540782265	0.01597073626512026	0.015970702326830413
flux1:	0.6713442958008198	0.015758411371595987	0.01575830781051757	0.015758264057108867	0.015758286715916968	0.015758358475897523	0.015758449482130794	0.015758528957121293	0.015758574175253275	0.015758575596882266	0.01575853796612517	0.015758477739728854	0.01575841759496753	0.01575837912125418	0.01575837520613923	0.015758404084932422	0.015758447457394555	0.015758475259666026	0.015758459064305303	0.015758393451275922	0.015758317874794456	0.015758318340035	0.01575847225425557	0.01575871168327601	0.015758716141519104	0.01575827244202734	0.015758227855146262	0.015758981666712055	0.015757797210180995	0.015759217559708032	0.01575826126736372	0.015757709031099045	0.01575826126736372	0.015759217559708032	0.015757797210180995	0.015758981666712055	0.015758227855146262	0.015758272442027346	0.015758716141519108	0.015758711683276014	0.015758472254255574	0.015758318340034994	0.015758317874794456	0.015758393451275925	0.015758459064305307	0.015758475259666026	0.015758447457394548	0.01575840408493242	0.015758375206139225
flux1:	0.671606744704573	0.015535174895588687	0.015535072191260107	0.015535026786202104	0.015535046224499733	0.015535114576011354	0.015535203256598433	0.015535282279580783	0.015535329074873245	0.015535333651811095	0.01553529985599494	0.015535243033565984	0.015535184806006732	0.015535146024348648	0.015535139380519003	0.015535163605652899	0.015535201604162243	0.015535225039630101	0.015535207271182416	0.015535143960327683	0.015535074025456529	0.015535080793159494	0.01553523778979559	0.015535475510263035	0.015535478579910346	0.015535041016760988	0.015534998178459792	0.015535735826262874	0.015534563494203126	0.015535960634864832	0.01553501505601253	0.015534469115923228	0.01553501505601253	0.015535960634864834	0.015534563494203128	0.01553573582626287	0.015534998178459797	0.015535041016760988	0.015535478579910342	0.015535475510263033	0.015535237789795592	0.015535080793159491	0.015535074025456529	0.01553514396032769	0.015535207271182417	0.015535225039630103	0.015535201604162243	0.015535163605652899	0.015535139380519007
flux1:	0.6718691936083263	0.015301575814232686	0.01530147443970881	0.015301427805935781	0.015301444280339072	0.015301509250309165	0.015301595402883608	0.015301673598866541	0.01530172151676275	0.015301728819176798	0.01530169854482362	0.015301644990453512	0.015301588743536177	0.015301549898987141	0.015301540902908296	0.015301560910703532	0.015301593950472087	0.01530161333335298	0.015301594134816032	0.015301533046001058	0.01530146842879408	0.015301480963880483	0.015301640414850097	0.015301875932745002	0.015301877527462952	0.01530144644048718	0.015301405508436155	0.015302126930862026	0.015300967980771752	0.01530234137341474	0.01530140743847882	0.015300868280618014	0.01530140743847882	0.015302341373414739	0.015300967980771752	0.015302126930862024	0.015301405508436155	0.015301446440487183	0.015301877527462949	0.015301875932745002	0.015301640414850099	0.015301480963880483	0.015301468428794082	0.01530153304600106	0.015301594134816028	0.015301613333352978	0.015301593950472085	0.01530156091070353	0.015301540902908299
flux1:	0.6721316425120796	0.015058179519576649	0.01505807992516865	0.015058032454008599	0.01505804618690159	0.01505810777040218	0.015058191166786134	0.015058268143460882	0.015058316721957428	0.015058326322844491	0.015058299269045627	0.015058248867646081	0.015058194691420597	0.01505815605803574	0.01505814511339031	0.015058161361002414	0.015058189867288367	0.015058205507746688	0.015058185002925434	0.015058126024178749	0.015058066363136679	0.015058084098047497	0.015058245358670664	0.01505847818168684	0.015058478221423477	0.015058053945724622	0.015058015092321532	0.015058720287084677	0.01505757596348564	0.015058925143794727	0.01505800376604221	0.01505747186371577	0.015058003766042206	0.015058925143794727	0.015057575963485644	0.01505872028708468	0.015058015092321532	0.015058053945724615	0.015058478221423473	0.015058478181686834	0.01505824535867066	0.0150580840980475	0.015058066363136675	0.015058126024178754	0.015058185002925429	0.01505820550774669	0.015058189867288366	0.015058161361002414	0.015058145113390311
flux1:	0.6723940914158328	0.014805568410215261	0.014805471013372784	0.014805423057107404	0.01480543423338276	0.014805492395172195	0.014805572787331992	0.014805648144142819	0.014805696924058025	0.014805708408584316	0.014805684293521915	0.014805636953250635	0.014805584962289677	0.014805546837035949	0.014805534365950267	0.01480554732176516	0.014805571721448436	0.0148055839201213	0.014805562212272966	0.01480550520287315	0.014805450105834	0.01480547244968507	0.01480563486791741	0.01480586451245	0.014805862926509275	0.014805445791454569	0.014805409199943826	0.014806098217401212	0.014804969741920866	0.01480629431416115	0.014805386383071129	0.014804862194155484	0.014805386383071129	0.01480629431416115	0.014804969741920866	0.014806098217401215	0.014805409199943826	0.014805445791454565	0.01480586292650928	0.01480586451245	0.014805634867917408	0.01480547244968507	0.014805450105834004	0.014805505202873152	0.014805562212272963	0.014805583920121296	0.014805571721448441	0.014805547321765157	0.01480553436595026
flux1:	0.6726565403195861	0.014544339576734197	0.014544244753205152	0.01454419661936748	0.014544205384982994	0.014544260062582194	0.014544337189564636	0.0145444105270681	0.014544459061917224	0.014544472035826348	0.014544450602055064	0.014544406255464246	0.014544356585711515	0.014544319281707473	0.014544305715788325	0.014544315850090897	0.014544336563880269	0.014544345607228856	0.014544322778547558	0.0145442675727966	0.014544216624241437	0.014544242972067259	0.014544405897518285	0.014544631895238283	0.014544628624917101	0.014544218952814237	0.014544184813141705	0.014544857749332212	0.014543746310927776	0.014545045941517478	0.014544152316343938	0.014543636280705874	0.01454415231634394	0.014545045941517478	0.01454374631092778	0.014544857749332212	0.014544184813141707	0.014544218952814235	0.014544628624917103	0.014544631895238282	0.014544405897518282	0.01454424297206726	0.014544216624241437	0.014544267572796601	0.014544322778547556	0.014544345607228858	0.01454433656388027	0.014544315850090896	0.014544305715788327
flux1:	0.6729189892233394	0.01427510246094665	0.014275010537482168	0.014274962485005618	0.014274968947308219	0.01427502005542241	0.014275093650989872	0.01427516458019125	0.014275212445387346	0.014275226542275388	0.0142752075606785	0.014275166164621505	0.014275118969314384	0.014275082808609495	0.014275068580024608	0.01427507635615302	0.01427509379157543	0.014275099948127859	0.014275076060039648	0.01427502247161249	0.014274975240218972	0.014275004982119189	0.014275167774688756	0.014275389678589054	0.014275384679334204	0.014274982783824875	0.0142749512883228	0.014275608277873986	0.014274515023360319	0.014275789434413396	0.014274910938040928	0.014274403475094217	0.014274910938040924	0.014275789434413403	0.01427451502336032	0.014275608277873992	0.014274951288322802	0.014274982783824873	0.014275384679334209	0.014275389678589058	0.01427516777468875	0.014275004982119185	0.014274975240218972	0.01427502247161249	0.014275076060039653	0.014275099948127859	0.014275093791575428	0.014275076356153016	0.014275068580024607
flux1:	0.6731814381270926	0.013998476501777695	0.013998387750581603	0.013998339987839952	0.013998344217543346	0.013998391653595892	0.013998461454262848	0.013998529605626	0.013998576406756974	0.013998591294061022	0.01399857456644259	0.013998536100814231	0.013998491545648122	0.013998456851759537	0.013998442384588777	0.013998448250764375	0.013998462796058287	0.01399846631357873	0.013998441407794812	0.013998389234539652	0.013998345280815184	0.013998377810825349	0.013998539848805804	0.01399875723862204	0.013998750481680037	0.013998356665889911	0.013998328004888292	0.013998969213930113	0.013997895238962553	0.013999144201932228	0.013998281615117323	0.013997783121550974	0.013998281615117318	0.01399914420193223	0.013997895238962556	0.013998969213930115	0.013998328004888294	0.013998356665889911	0.013998750481680032	0.01399875723862204	0.0139985398488058	0.013998377810825347	0.013998345280815182	0.01399838923453965	0.013998441407794814	0.013998466313578732	0.013998462796058285	0.013998448250764375	0.013998442384588772
flux1:	0.6734438870308459	0.013715088780489047	0.013715003415537696	0.013714956100243713	0.013714958134887795	0.013715001785400067	0.013715067538566083	0.013715132570414491	0.013715177950385456	0.013715193333980167	0.013715178694303241	0.013715143159726781	0.013715101417447941	0.0137150685078764	0.013715054209943489	0.013715058591939985	0.013715070610943045	0.013715071714532847	0.013715045814787226	0.013714994843842	0.013714953727668773	0.013714988452189523	0.013715149139700289	0.01371536162662867	0.013715353100175545	0.01371496765466917	0.01371494201213016	0.013715567631350024	0.013714513972002244	0.013715737301546176	0.013714891357626153	0.013714402205333159	0.01371489135762615	0.013715737301546176	0.01371451397200224	0.01371556763135003	0.013714942012130159	0.013714967654669173	0.013715353100175543	0.01371536162662867	0.013715149139700284	0.013714988452189523	0.013714953727668776	0.013714994843842006	0.013715045814787226	0.01371507171453285	0.013715070610943044	0.01371505859193999	0.013715054209943489
flux1:	0.6737063359345992	0.013425571677688203	0.013425489852972249	0.013425443093833835	0.013425442942506315	0.013425482690034338	0.013425544161914674	0.013425605767972238	0.013425649412848836	0.01342566504019491	0.013425652354519308	0.01342561976912504	0.013425581013751194	0.013425550192690164	0.013425536448066086	0.013425539742852498	0.013425549570941088	0.013425548462049719	0.013425521576428725	0.013425471589514083	0.013425432877446008	0.013425469223080359	0.013425627996721805	0.01342583522737519	0.01342582493712919	0.013425448137723825	0.013425425686994397	0.013426035924957357	0.013425003550019526	0.013426201098195015	0.01342537247833706	0.013424893012569654	0.01342537247833706	0.013426201098195017	0.013425003550019526	0.013426035924957353	0.0134254256869944	0.013425448137723827	0.013425824937129188	0.013425835227375192	0.013425627996721805	0.013425469223080362	0.013425432877446011	0.013425471589514085	0.013425521576428723	0.013425548462049715	0.013425549570941086	0.013425539742852497	0.013425536448066079
flux1:	0.6739687848383524	0.01313056055423396	0.013130482363900084	0.013130436223872725	0.013130433872933861	0.0131304696032632	0.013130526586336918	0.013130584502191523	0.01313062614562763	0.013130641807467236	0.013130630972683034	0.01313060136814649	0.013130565769023397	0.013130537320464562	0.013130524482806955	0.013130527053263596	0.013130534994369865	0.01313053185066855	0.013130503974426812	0.013130454753172661	0.013130418025334557	0.01313045544600236	0.013130611780637578	0.01313081344020323	0.013130801409535316	0.013130433515032564	0.013130414414805948	0.013131009491653732	0.013129999295760418	0.01313117094664335	0.013130360275693387	0.013129890813466015	0.013130360275693387	0.013131170946643355	0.013129999295760418	0.013131009491653725	0.013130414414805948	0.013130433515032564	0.013130801409535316	0.013130813440203233	0.013130611780637578	0.01313045544600236	0.013130418025334557	0.013130454753172666	0.013130503974426807	0.01313053185066855	0.013130534994369867	0.013130527053263596	0.013130524482806953
flux1:	0.6742312337421057	0.012830691467732355	0.012830616948029935	0.012830571448952267	0.01283056686847956	0.012830598477781884	0.012830650797501453	0.012830704805822471	0.012830744232007557	0.012830759762647654	0.012830750704133703	0.012830724121162127	0.012830691837058362	0.012830666018480073	0.012830654405343438	0.012830656576119055	0.012830662900819337	0.012830657876865728	0.01283062899561116	0.01283058032677928	0.012830545183232352	0.012830583166451252	0.012830736580049613	0.01283093239462983	0.012830918664200516	0.012830559914097626	0.012830544304666932	0.012831124446297632	0.01283013724397458	0.012831282908780828	0.012830490751759856	0.012830031580515818	0.012830490751759852	0.012831282908780828	0.012830137243974582	0.012831124446297634	0.012830544304666928	0.012830559914097624	0.012830918664200518	0.012830932394629832	0.012830736580049613	0.01283058316645125	0.012830545183232352	0.012830580326779282	0.01283062899561116	0.012830657876865732	0.012830662900819342	0.012830656576119051	0.012830654405343438
flux1:	0.674493682645859	0.012526598935832703	0.012526528068712205	0.01252648319706855	0.012526476347723352	0.01252650374939141	0.012526551269936168	0.012526601204321322	0.012526638249432889	0.012526653525702584	0.012526646194070484	0.012526622677533496	0.012526593850972646	0.012526570887770953	0.012526560775990618	0.012526562830532205	0.01252656777517139	0.012526561003776589	0.012526531096901904	0.012526482777371567	0.01252644884382632	0.012526486916074173	0.012526636973571346	0.012526826711709974	0.012526811338672384	0.012526461950914081	0.012526449950795205	0.012527015383607685	0.012526051904309731	0.012527171517080521	0.012526398376362062	0.012525949752915874	0.012526398376362066	0.01252717151708052	0.012526051904309731	0.012527015383607688	0.01252644995079521	0.012526461950914076	0.012526811338672388	0.012526826711709972	0.012526636973571342	0.012526486916074171	0.012526448843826322	0.012526482777371572	0.012526531096901907	0.01252656100377659	0.012526567775171391	0.012526562830532202	0.012526560775990618
flux1:	0.6747561315496122	0.01221891375697875	0.012218846475130274	0.012218802188658059	0.012218793028674353	0.012218816159576516	0.012218858788471065	0.012218904535852263	0.01221893908804825	0.012218954027053931	0.012218948394158357	0.012218927988064494	0.012218902740075803	0.012218882820873744	0.012218874443091682	0.012218876621846463	0.012218880388635984	0.01221887198282827	0.012218841027063443	0.012218792868457813	0.012218759801236129	0.01221879753233091	0.01221894384848764	0.012219127321902013	0.012219110378718704	0.012218770547552134	0.01221876225054113	0.012219313196814333	0.012218374081004187	0.012219467594900817	0.01221871390809138	0.012218276057852851	0.012218713908091379	0.01221946759490082	0.012218374081004181	0.012219313196814335	0.01221876225054113	0.012218770547552132	0.012219110378718706	0.012219127321902012	0.01221894384848764	0.012218797532330909	0.012218759801236125	0.012218792868457813	0.012218841027063446	0.012218871982828268	0.012218880388635984	0.01221887662184646	0.012218874443091682
flux1:	0.6750185804533655	0.011908260898658754	0.011908197091737124	0.011908153326577695	0.01190814181858547	0.011908160644512838	0.011908198335981753	0.011908239837567376	0.011908271835599078	0.01190828639143324	0.011908282445844688	0.011908265188359836	0.01190824361380973	0.011908226886747957	0.01190822042911504	0.011908222928871335	0.011908225686875187	0.011908215742343938	0.011908183715306003	0.01190813554815152	0.011908103038320053	0.011908140044780925	0.01190828228604266	0.011908459349597675	0.011908440922527994	0.011908110816518313	0.01190810628923821	0.011908642963198117	0.011907728759495875	0.011908796143730959	0.011908062282260603	0.011907635398743762	0.011908062282260603	0.011908796143730957	0.011907728759495875	0.011908642963198116	0.011908106289238213	0.011908110816518307	0.011908440922527998	0.011908459349597675	0.01190828228604266	0.011908140044780928	0.011908103038320053	0.011908135548151523	0.011908183715306003	0.011908215742343938	0.01190822568687519	0.011908222928871332	0.01190822042911504
flux1:	0.6752810293571188	0.011595257462525146	0.01159519698427819	0.01159515366236735	0.011595139779782198	0.011595154299902068	0.011595187056879185	0.011595224307662523	0.0115952537382282	0.011595267897813736	0.011595265639956609	0.011595251558649858	0.011595233722291948	0.011595220292371781	0.011595215893425697	0.01159521886773056	0.011595220754635245	0.011595209352531754	0.011595176236154699	0.011595127913480338	0.01159509569010005	0.01159513163747608	0.011595269522858683	0.011595440073835686	0.011595420261154435	0.011595100021415007	0.011595099301394829	0.011595621906003512	0.01159473306941676	0.011595774306834065	0.011595060575252798	0.011594644819864646	0.0115950605752528	0.011595774306834065	0.011594733069416758	0.01159562190600351	0.011595099301394829	0.011595100021415007	0.01159542026115444	0.011595440073835688	0.011595269522858685	0.011595131637476072	0.01159509569010005	0.011595127913480344	0.011595176236154699	0.011595209352531752	0.011595220754635241	0.011595218867730564	0.011595215893425704
flux1:	0.675543478260872	0.011280510735050764	0.011280453411046979	0.011280410447448829	0.011280394180191654	0.011280404430366646	0.01128043230512905	0.011280465352036913	0.011280492246031346	0.011280506024299546	0.011280505461457249	0.011280494568943396	0.011280480502296348	0.011280470429812143	0.011280468180498973	0.01128047174106551	0.011280472865613234	0.011280460075582692	0.011280425859318103	0.011280377259619945	0.011280345092080701	0.011280379696258258	0.011280512997305182	0.011280676974028485	0.011280655884040522	0.011280345622726498	0.011280348717042102	0.011280857441526819	0.01127999433275089	0.011281009418048113	0.011280316054011018	0.011279911556115001	0.01128031605401102	0.011281009418048112	0.01127999433275089	0.011280857441526817	0.0112803487170421	0.011280345622726501	0.011280655884040518	0.01128067697402849	0.01128051299730518	0.011280379696258256	0.011280345092080698	0.011280377259619938	0.011280425859318105	0.011280460075582692	0.011280472865613234	0.01128047174106551	0.011280468180498973
flux1:	0.6758059271646253	0.010964616331630558	0.010964561967278252	0.010964519277186297	0.01096450063653462	0.010964506691414015	0.01096452978486065	0.01096455872365777	0.010964583151499552	0.010964596586109978	0.010964597727491747	0.010964590017617048	0.010964579716748886	0.010964573016814106	0.010964572961590719	0.010964577180585607	0.010964577625541653	0.010964563508861132	0.010964528192553252	0.010964479222069824	0.01096444692150115	0.010964479949022665	0.010964608488895024	0.010964765868791455	0.010964743617708628	0.010964443416814155	0.01096445030130764	0.010964945319430878	0.01096410820518984	0.010965097143765562	0.0109644243186787	0.010964031175920028	0.010964424318678704	0.010965097143765559	0.010964108205189841	0.010964945319430878	0.010964450301307641	0.010964443416814155	0.010964743617708626	0.010964765868791457	0.010964608488895022	0.01096447994902266	0.010964446921501147	0.010964479222069829	0.010964528192553254	0.010964563508861136	0.010964577625541655	0.010964577180585609	0.010964572961590719
flux1:	0.6760683760683786	0.01064815644126259	0.01064810482981907	0.010648062334977004	0.010648041357393506	0.010648043331234858	0.01064806179087391	0.010648086761975425	0.010648108828212807	0.01064812197402537	0.0106481248260745	0.010648120270766944	0.01064811369503199	0.010648110338171124	0.010648112477100147	0.010648117390185226	0.01064811721570296	0.010648101828407216	0.010648065424759552	0.010648016019022941	0.01064798343879466	0.01064801470624206	0.010648138358019992	0.01064828915519283	0.010648265864937929	0.010647975775431261	0.010647986394511985	0.010648467863566454	0.010647656917949158	0.010648619725339833	0.010647967545629433	0.01064758582450839	0.010647967545629435	0.010648619725339838	0.010647656917949158	0.010648467863566453	0.010647986394511985	0.010647975775431263	0.010648265864937926	0.01064828915519283	0.010648138358019987	0.010648014706242059	0.010647983438794657	0.010648016019022941	0.010648065424759557	0.010648101828407216	0.010648117215702958	0.010648117390185228	0.010648112477100149
flux1:	0.6763308249721318	0.010331698178128432	0.010331649108416677	0.010331606742749093	0.010331583492580967	0.010331581538808109	0.010331595555561313	0.01033161673893101	0.010331636576339088	0.01033164949984202	0.010331654061946017	0.010331652608822326	0.010331649680566126	0.010331649594314358	0.010331653886040513	0.010331659496030009	0.010331658743276639	0.010331642139160636	0.010331604675729003	0.010331554800377729	0.010331521835724333	0.010331551208238806	0.01033166989252297	0.010331814154927559	0.010331789950928717	0.010331509992248555	0.010331524259266731	0.01033199231976534	0.01033120762649426	0.010332144328356831	0.010331512837314745	0.01033114257398899	0.010331512837314741	0.010332144328356828	0.010331207626494256	0.010331992319765339	0.010331524259266733	0.010331509992248555	0.010331789950928719	0.01033181415492756	0.01033166989252297	0.010331551208238804	0.010331521835724333	0.01033155480037773	0.010331604675729003	0.01033164213916064	0.010331658743276633	0.010331659496030004	0.010331653886040517
flux1:	0.6765932738758851	0.010015792045577938	0.010015745309155766	0.010015703023442096	0.010015677594434275	0.01001567190398371	0.010015681707949808	0.01001569931728474	0.010015717080669007	0.010015729854554819	0.010015736115293751	0.010015737686084556	0.01001573829129968	0.010015741362727398	0.0100157477282057	0.010015754009193455	0.01001575270410275	0.010015734937502626	0.01001569645816542	0.010015646109025084	0.010015612695848355	0.010015640084871626	0.010015753766784756	0.010015891573094921	0.010015866582129098	0.010015596742058179	0.0100156145402291	0.010016069316245779	0.01001531087180315	0.010016221504387728	0.010015610684539425	0.01001525188583526	0.010015610684539423	0.01001622150438773	0.01001531087180315	0.010016069316245782	0.010015614540229105	0.010015596742058175	0.010015866582129098	0.010015891573094925	0.01001575376678476	0.010015640084871626	0.010015612695848353	0.010015646109025085	0.01001569645816542	0.010015734937502624	0.01001575270410275	0.010015754009193453	0.0100157477282057
flux1:	0.6768557227796383	0.009700970517181795	0.009700925914746328	0.009700883680219317	0.009700856195833153	0.009700846994383472	0.009700852849732317	0.009700867126144796	0.009700882986062417	0.009700895684124898	0.009700903618166468	0.009700908107990435	0.009700912097877705	0.009700918176933075	0.009700926503767556	0.009700933405575431	0.009700931562599808	0.009700912690868067	0.009700873256744435	0.00970082245920055	0.009700788572119966	0.009700813932456545	0.009700922618149308	0.009701054074404445	0.009701028422543497	0.009700768657465416	0.009700789841311706	0.009701231441417187	0.009700499158941923	0.009701383769990671	0.00970079354592602	0.00970044619053511	0.009700793545926019	0.009701383769990668	0.00970049915894192	0.009701231441417187	0.009700789841311706	0.009700768657465417	0.009701028422543497	0.009701054074404449	0.009700922618149307	0.009700813932456547	0.009700788572119964	0.009700822459200552	0.009700873256744432	0.009700912690868065	0.009700931562599808	0.00970093340557543	0.009700926503767556
flux1:	0.6771181716833916	0.009387746738683879	0.009387704085537166	0.009387661896335458	0.009387632508910617	0.009387620053125354	0.009387622252314959	0.009387633457727768	0.009387647594325787	0.009387660286828765	0.009387669852548606	0.00938767713003569	0.009387684323399122	0.009387693226944297	0.00938770337418698	0.009387710826988312	0.009387708452733842	0.009387688538339985	0.00938764822814376	0.009387597035849737	0.009387562685585146	0.00938758601189259	0.009387689744663029	0.009387814980783045	0.009387788791489542	0.009387539027025191	0.009387563424293869	0.00938799194302069	0.009387285656880224	0.009388144306883117	0.009387574548485624	0.009387238588323469	0.009387574548485624	0.009388144306883119	0.009387285656880226	0.00938799194302069	0.009387563424293872	0.009387539027025191	0.009387788791489543	0.009387814980783041	0.009387689744663029	0.009387586011892587	0.009387562685585146	0.009387597035849743	0.009387648228143758	0.009387688538339989	0.009387708452733843	0.00938771082698831	0.009387703374186982
flux1:	0.6773806205871449	0.009076613353841384	0.009076572484289534	0.009076530358743798	0.009076499247584194	0.009076483820527611	0.009076482678049228	0.00907649108851585	0.009076503685668631	0.009076516435308926	0.009076527573184872	0.009076537481419254	0.009076547667800687	0.009076559184204415	0.009076570987461249	0.00907657890643863	0.009076576003079545	0.009076555115285172	0.009076514025120733	0.009076462518098441	0.009076427748280684	0.009076449071101209	0.009076547927236504	0.009076667093487877	0.009076640485899689	0.009076400617911597	0.009076428031914923	0.009076843551677958	0.009076163022612427	0.00907699578634561	0.009076446312353256	0.00907612167405312	0.009076446312353258	0.009076995786345608	0.009076163022612427	0.009076843551677951	0.00907642803191492	0.009076400617911597	0.00907664048589969	0.009076667093487875	0.009076547927236505	0.009076449071101212	0.009076427748280682	0.009076462518098438	0.009076514025120736	0.00907655511528517	0.009076576003079546	0.00907657890643863	0.009076570987461247
flux1:	0.6776430694908981	0.008768041456316244	0.008768002226924802	0.008767960207703044	0.008767927576203134	0.00876790948210975	0.008767905327971334	0.008767911227122574	0.008767922467027156	0.008767935325585707	0.008767947957383023	0.008767960315611313	0.008767973259051784	0.008767987153192013	0.008768000429884524	0.008768008719792188	0.008768005288176377	0.008767983504250808	0.008767941746873509	0.008767890029077815	0.008767854912590958	0.008767874294040866	0.008767968378488217	0.008768081641978072	0.00876805472941361	0.008767824625357754	0.008767854837678375	0.008768257431071538	0.008767602351803731	0.008768409320074345	0.008767879901903574	0.008767566488420517	0.008767879901903574	0.008768409320074349	0.008767602351803735	0.008768257431071534	0.008767854837678377	0.008767824625357754	0.00876805472941361	0.008768081641978068	0.008767968378488217	0.008767874294040865	0.008767854912590953	0.008767890029077815	0.008767941746873509	0.008767983504250808	0.008768005288176376	0.008768008719792188	0.008768000429884522
flux1:	0.6779055183946514	0.008462479668964957	0.008462441960641354	0.008462400113821827	0.008462366185780123	0.008462345744373536	0.008462338917527769	0.008462342590328504	0.008462352648690559	0.008462365654434426	0.008462379683170675	0.008462394289196522	0.008462409732498271	0.008462425751025727	0.008462440305662759	0.008462448865175968	0.008462444907550817	0.00846242231351149	0.008462380017090612	0.008462328213519317	0.008462292848483582	0.00846231037771587	0.008462399819684505	0.00846250736095284	0.008462480249659697	0.008462259750256716	0.008462292523753388	0.008462682256139232	0.008462052257342124	0.0084628335388629	0.008462323904627382	0.008462021596926425	0.008462323904627388	0.0084628335388629	0.008462052257342126	0.008462682256139236	0.008462292523753391	0.008462259750256716	0.0084624802496597	0.008462507360952836	0.008462399819684505	0.008462310377715868	0.008462292848483582	0.00846232821351932	0.008462380017090616	0.008462422313511494	0.008462444907550817	0.008462448865175968	0.008462440305662764
flux1:	0.6781679672984047	0.008160353351070517	0.008160317069992219	0.008160275483169138	0.008160240498458171	0.008160218039018672	0.008160208880933302	0.008160210607910683	0.008160219649823351	0.008160232825690296	0.008160248136341187	0.008160264769509694	0.008160282438863594	0.008160300315577839	0.008160315944901884	0.008160324670651871	0.008160320192957473	0.008160296883835915	0.008160254190270833	0.008160202443709772	0.008160166949216037	0.008160182737769259	0.008160267686359031	0.008160369696129556	0.008160342484291136	0.008160131405483008	0.008160166487528406	0.008160543419836188	0.00815993807634951	0.008160693799668675	0.008160203638326029	0.008159912297128587	0.008160203638326032	0.008160693799668675	0.00815993807634951	0.008160543419836188	0.008160166487528408	0.008160131405483008	0.008160342484291136	0.008160369696129556	0.008160267686359031	0.00816018273776926	0.008160166949216036	0.008160202443709774	0.008160254190270836	0.008160296883835917	0.008160320192957472	0.008160324670651873	0.008160315944901884
flux1:	0.6784304162021579	0.007862063933289212	0.007862029010738396	0.007861987790296864	0.007861952000072702	0.00786192785545248	0.007861916704001964	0.00786191675608034	0.007861924932667833	0.007861938285235888	0.007861954746119792	0.007861973170779385	0.007861992780618212	0.007862012241814204	0.007862028739699838	0.007862037529911005	0.00786203254360563	0.007862008623255552	0.007861965686107716	0.00786191415360559	0.007861878665310837	0.007861892842451312	0.007861973462394449	0.007862070138536193	0.007862042915542683	0.007861841050694561	0.0078618781765754	0.00786224236822296	0.007861661205413992	0.00786239152082808	0.007861920486389796	0.007861639953954825	0.007861920486389793	0.007862391520828082	0.007861661205413996	0.007862242368222961	0.007861878176575401	0.00786184105069456	0.007862042915542683	0.007862070138536197	0.00786197346239445	0.007861892842451312	0.007861878665310833	0.00786191415360559	0.007861965686107714	0.007862008623255555	0.00786203254360563	0.007862037529911001	0.00786202873969984
flux1:	0.6786928651059112	0.007567988379333264	0.007567954770536595	0.007567914038255489	0.007567877699897318	0.007567852200671368	0.007567839384508786	0.007567838018556289	0.007567845464422614	0.007567858983638556	0.007567876448396845	0.007567896417717365	0.007567917675656449	0.007567938445308271	0.007567955607307058	0.007567964364970175	0.007567958888372058	0.0075679344688506164	0.007567891450961335	0.007567840300130527	0.007567804965822094	0.007567817673978274	0.007567894141570868	0.0075679856863115885	0.007567958532293592	0.007567765654597254	0.007567804551005586	0.007568156062863899	0.007567598563030864	0.007568303644413874	0.007567851360158274	0.007567581462073893	0.007567851360158278	0.007568303644413873	0.007567598563030865	0.007568156062863899	0.007567804551005586	0.007567765654597256	0.007567958532293591	0.007567985686311593	0.007567894141570864	0.007567817673978275	0.007567804965822095	0.007567840300130531	0.007567891450961334	0.007567934468850615	0.007567958888372055	0.007567964364970175	0.0075679556073070565
flux1:	0.6789553140096645	0.007278478772695972	0.007278446454799127	0.007278406343956279	0.007278369715923835	0.007278343184850048	0.007278329018391072	0.007278326473552185	0.007278333305044894	0.007278346964661048	0.007278365274736533	0.0072783865347562865	0.0072784091464870955	0.007278430951149977	0.0072784485785925895	0.007278457214129569	0.007278451273274428	0.007278426473839893	0.007278383544710609	0.0072783329499506895	0.007278297925178059	0.007278309315556961	0.007278381814845589	0.007278468432268587	0.007278441417884984	0.007278257282916385	0.007278297671463218	0.00727863656878513	0.007278102177509006	0.007278782223996714	0.0072783482866280854	0.00727808883359298	0.007278348286628085	0.0072787822239967145	0.007278102177509004	0.007278636568785128	0.007278297671463219	0.007278257282916386	0.007278441417884984	0.007278468432268583	0.007278381814845591	0.007278309315556959	0.007278297925178061	0.007278332949950691	0.007278383544710609	0.007278426473839895	0.007278451273274426	0.00727845721412957	0.007278448578592587
flux1:	0.6792177629134177	0.0069938620260386955	0.006993830995368408	0.006993791646529412	0.00699375498331916	0.006993727730259086	0.0069937125093809515	0.006993709004238192	0.006993715318508545	0.006993729077156443	0.0069937480646597465	0.006993770358433755	0.006993794032446153	0.0069938166057719854	0.006993834509359629	0.006993842942751837	0.0069938365717830304	0.00699381151756192	0.00699376885057659	0.006993718989313078	0.006993684433180194	0.006993694661643654	0.006993763380920964	0.006993845274766623	0.0069938184612308016	0.006993642809613482	0.006993684410297793	0.006994010765539391	0.0069934988978966935	0.006994154135371982	0.006993738119075408	0.006993488908650328	0.006993738119075407	0.006994154135371981	0.006993498897896693	0.006994010765539389	0.006993684410297794	0.0069936428096134835	0.0069938184612308	0.006993845274766623	0.006993763380920964	0.006993694661643655	0.006993684433180194	0.006993718989313077	0.006993768850576592	0.00699381151756192	0.006993836571783032	0.006993842942751837	0.00699383450935963
flux1:	0.679480211817171	0.0067144397102222066	0.00671440997900394	0.0067143715356756655	0.006714335083040734	0.006714307400467721	0.006714291398995418	0.006714287129572418	0.006714293004387961	0.006714306807199581	0.006714326298047592	0.00671434936977316	0.006714373821792919	0.00671439690857419	0.006714414911409234	0.006714423073782134	0.00671441631490305	0.00671439113528743	0.006714348904857632	0.006714299953883444	0.006714266025083337	0.006714275248350106	0.006714340377000559	0.006714417748783951	0.006714391188108203	0.006714223748233191	0.006714266282803719	0.006714580178272929	0.006714090224831849	0.006714720907164866	0.006714322367511665	0.0067140831858233194	0.006714322367511666	0.006714720907164869	0.006714090224831848	0.006714580178272931	0.0067142662828037205	0.00671422374823319	0.006714391188108203	0.006714417748783951	0.006714340377000557	0.006714275248350105	0.006714266025083338	0.006714299953883444	0.00671434890485763	0.006714391135287431	0.006714416314903048	0.006714423073782134	0.006714414911409232
flux1:	0.6797426607209243	0.006440487999357735	0.006440459592065324	0.006440422196387308	0.006440386186966579	0.006440358346159367	0.006440341813181049	0.006440336951770183	0.006440342446013598	0.006440356226689311	0.006440376043896914	0.006440399642900123	0.006440424599944341	0.0064404479596191005	0.006440465899646725	0.006440473734318793	0.006440466637349453	0.006440441464190558	0.006440399842901972	0.006440351974901523	0.006440318828063489	0.006440327200289929	0.006440388926014976	0.0064404619734622255	0.006440435708894886	0.006440276199648675	0.0064403193948014996	0.0064406209250768495	0.006440152257607831	0.006440758667613247	0.006440377145278459	0.006440147768660991	0.006440377145278461	0.006440758667613248	0.00644015225760783	0.006440620925076851	0.006440319394801499	0.0064402761996486734	0.006440435708894884	0.006440461973462225	0.006440388926014976	0.006440327200289926	0.006440318828063488	0.006440351974901524	0.006440399842901973	0.006440441464190559	0.006440466637349453	0.006440473734318796	0.006440465899646728
flux1:	0.6800051096246775	0.006172257727702311	0.00617223067721548	0.006172194465848858	0.006172159115326145	0.006172131363316903	0.00617211452133873	0.0061721092161117945	0.006172114370881997	0.006172128054095346	0.006172148021104802	0.006172171905582629	0.00617219710955216	0.006172220519123492	0.006172238250973352	0.006172245713993958	0.006172238335583162	0.006172213301249714	0.006172172457084783	0.006172125837411505	0.006172093619819115	0.006172101289597892	0.006172159796038485	0.0061722287118356	0.006172202778461807	0.006172050911916515	0.006172094502277301	0.006172383776348525	0.006171935753191874	0.0061725182032744295	0.006172153227533926	0.006171933424094858	0.006172153227533928	0.006172518203274425	0.006171935753191873	0.006172383776348527	0.006172094502277299	0.006172050911916516	0.006172202778461808	0.0061722287118356	0.006172159796038484	0.006172101289597893	0.006172093619819118	0.006172125837411504	0.006172172457084783	0.006172213301249714	0.006172238335583161	0.0061722457139939575	0.006172238250973352
flux1:	0.6802675585284308	0.005909974553708149	0.00590994889744666	0.0059099139978008065	0.005909879501688167	0.00590985205900306	0.005909835102927023	0.005909829478264019	0.005909834318481957	0.005909847822508959	0.005909867766446478	0.005909891706872308	0.005909916917619487	0.005909940173962335	0.005909957570198591	0.005909964630412028	0.0059099570329634	0.0059099322683337325	0.005909892362039404	0.005909847145806439	0.005909815994531293	0.005909823102334277	0.005909878567096519	0.0059099435379379025	0.005909917963413704	0.00590977344743525	0.005909817178282539	0.005910094321373994	0.005909666292417694	0.005910225124885256	0.005909876216867516	0.005909665747968221	0.00590987621686752	0.005910225124885254	0.005909666292417694	0.0059100943213739945	0.0059098171782825375	0.0059097734474352496	0.005909917963413704	0.0059099435379379	0.005909878567096518	0.005909823102334275	0.005909815994531291	0.00590984714580644	0.005909892362039405	0.005909932268333732	0.0059099570329634015	0.005909964630412029	0.005909957570198594
flux1:	0.6805300074321841	0.005653839226081243	0.00565381500227168	0.005653781529185932	0.005653748060296259	0.0056537211194976475	0.005653704216379436	0.005653698373832942	0.005653702910245918	0.005653716149706769	0.00565373590446597	0.00565375968658345	0.005653784684411742	0.005653807605959056	0.005653824557762749	0.005653831196446934	0.005653823446821938	0.005653799079276495	0.00565376026193818	0.005653716591471102	0.0056536866309537595	0.005653693307032704	0.005653745900113082	0.0056538071060299065	0.005653781911416814	0.00565364445215225	0.005653688081845485	0.00565395323689309	0.005653544548124441	0.0056540801351581274	0.005653746810831279	0.005653545432473848	0.00565374681083128	0.005654080135158127	0.005653544548124441	0.005653953236893091	0.005653688081845485	0.005653644452152251	0.005653781911416813	0.005653807106029908	0.0056537459001130795	0.0056536933070327035	0.005653686630953761	0.005653716591471102	0.00565376026193818	0.005653799079276496	0.005653823446821937	0.005653831196446933	0.0056538245577627474
flux1:	0.6807924563359373	0.005404027946293857	0.005404005190505771	0.005403973243476985	0.005403940950122345	0.005403914675134257	0.0054038979646566935	0.005403891984455457	0.005403896215929276	0.0054039091045356225	0.005403928513599738	0.005403951940946286	0.0054039765285180345	0.005403998956336301	0.005404015373657703	0.005404021583794581	0.005404013751857309	0.005403989903334433	0.0054039523142088266	0.005403910316896641	0.005403881656993485	0.005403888019739989	0.005403937902336777	0.005403995516280821	0.005403970716948447	0.005403840021157179	0.005403883323241753	0.005404136652003909	0.005403746649610046	0.005404259392887911	0.005403941165770124	0.005403748629884493	0.005403941165770123	0.005404259392887909	0.005403746649610048	0.005404136652003909	0.005403883323241753	0.005403840021157179	0.005403970716948446	0.00540399551628082	0.005403937902336776	0.005403888019739987	0.005403881656993484	0.0054039103168966405	0.005403952314208826	0.005403989903334435	0.0054040137518573065	0.005404021583794581	0.005404015373657703
flux1:	0.6810549052396906	0.005160692821642002	0.005160671563708881	0.005160641224728842	0.00516061022965203	0.00516058475582597	0.005160568351405489	0.005160562294391683	0.005160566210380276	0.005160578663589285	0.005160597582518904	0.005160620478437861	0.005160644482085037	0.00516066628036543	0.005160682091596421	0.00516068787683652	0.005160680033905302	0.005160656819077492	0.005160620583726211	0.005160580370294941	0.005160553104797073	0.005160559259551861	0.005160606583241652	0.005160660770896092	0.005160636377461539	0.005160512154660458	0.005160554919629801	0.0051607966034220255	0.005160424637424741	0.005160914967404208	0.00516061135099047	0.005160427406619322	0.0051606113509904735	0.005160914967404207	0.005160424637424743	0.005160796603422026	0.005160554919629801	0.00516051215466046	0.0051606363774615365	0.005160660770896091	0.005160606583241649	0.005160559259551861	0.005160553104797075	0.005160580370294942	0.005160620583726211	0.005160656819077493	0.005160680033905303	0.00516068787683652	0.0051606820915964195
flux1:	0.6813173541434439	0.004923962402635165	0.004923942664049068	0.0049239139960868894	0.004923884396108788	0.004923859830965505	0.004923843821395939	0.004923837731286059	0.004923841314371897	0.004923853251859963	0.004923871550388223	0.004923893759508063	0.004923917029957611	0.004923938085962598	0.004923953237187778	0.004923958610575319	0.004923950827843485	0.004923928352464016	0.004923893581220343	0.004923855244441364	0.004923829450059291	0.004923835488351579	0.004923880394603219	0.004923931314389379	0.004923907333662665	0.004923789298061561	0.004923831334764728	0.004924061574817222	0.004923707002236894	0.0049241753771085495	0.00492388588701368	0.004923710281392615	0.004923885887013678	0.00492417537710855	0.004923707002236896	0.004924061574817223	0.004923831334764729	0.00492378929806156	0.004923907333662666	0.0049239313143893786	0.004923880394603221	0.0049238354883515785	0.004923829450059289	0.004923855244441363	0.004923893581220342	0.004923928352464017	0.004923950827843485	0.004923958610575319	0.00492395323718778
flux1:	0.6815798030471971	0.004693942298259647	0.0046939240901032	0.00469389713624209	0.004693869002582019	0.004693845427148396	0.004693829878677305	0.004693823784536418	0.004693827012943049	0.004693838360824703	0.004693855924519855	0.004693877313694975	0.004693899726236109	0.004693919949753766	0.004693934403645541	0.004693939386171204	0.004693931733155105	0.0046939100926166434	0.004693876879406188	0.004693840493239831	0.004693816229037925	0.004693822228227101	0.004693864848219768	0.004693912651467223	0.004693889087375562	0.004693776959584146	0.004693818096275092	0.004694037113720347	0.004693699301273583	0.004694146205605309	0.004693870361426773	0.0046937028409610275	0.004693870361426773	0.004694146205605309	0.0046936993012735816	0.004694037113720347	0.004693818096275093	0.004693776959584147	0.004693889087375562	0.004693912651467221	0.004693864848219769	0.004693822228227097	0.004693816229037928	0.004693840493239832	0.004693876879406187	0.004693910092616642	0.004693931733155105	0.004693939386171203	0.004693934403645539
flux1:	0.6818422519509504	0.0044707158624658115	0.004470699183917454	0.004470673967128706	0.0044706473463368805	0.004470624816983608	0.004470609775711997	0.0044706036945347544	0.004470606544522744	0.004470617237256326	0.004470633968727455	0.0044706544274521285	0.00447067588158699	0.004470695203953462	0.004470708938380444	0.004470713557427193	0.004470706100494288	0.004470685378632179	0.0044706538001581825	0.004470619419322582	0.004470596726577293	0.004470602749861657	0.004470643204570465	0.004470688035817314	0.004470664890283322	0.0044705583987774584	0.004470598483810129	0.004470806519315989	0.004470484845659199	0.004470910788755287	0.004470648115665347	0.004470488426804619	0.004470648115665346	0.004470910788755286	0.004470484845659198	0.004470806519315992	0.0044705984838101275	0.0044705583987774584	0.0044706648902833246	0.004470688035817312	0.0044706432045704654	0.004470602749861656	0.004470596726577293	0.004470619419322584	0.004470653800158181	0.004470685378632179	0.004470706100494287	0.004470713557427193	0.0044707089383804475
flux1:	0.6821047008547036	0.004254344945085229	0.004254329782507956	0.004254306306023986	0.004254281221447477	0.004254259772125724	0.004254245266622289	0.004254239205921297	0.004254241653991975	0.004254251635928422	0.004254267455567472	0.004254286895888891	0.004254307314517978	0.0042543256872758905	0.004254338693695096	0.004254342981439873	0.004254335782462073	0.004254316050625605	0.004254286165918902	0.004254253825864183	0.004254232728312046	0.004254238825064853	0.0042542772255744375	0.004254319222965632	0.004254296496718173	0.0042541953790589115	0.004254234281238521	0.004254431594308703	0.004254125451847308	0.004254530965852086	0.004254280995931598	0.004254128885946785	0.004254280995931599	0.004254530965852088	0.004254125451847308	0.004254431594308703	0.00425423428123852	0.004254195379058909	0.004254296496718174	0.0042543192229656315	0.0042542772255744375	0.004254238825064854	0.004254232728312047	0.004254253825864184	0.0042542861659189	0.004254316050625604	0.004254335782462072	0.004254342981439874	0.004254338693695097
flux1:	0.6823671497584569	0.004044870700303011	0.004044857026903116	0.0040448352751314845	0.004044811728824428	0.0040447913735953255	0.004044777417619558	0.004044771377931944	0.00404477340277749	0.004044782629325378	0.0040447974755932715	0.004044815831562639	0.00404483515976623	0.004044852553029844	0.004044864834732342	0.004044868826560954	0.004044861941730707	0.004044843258136248	0.00404481510846063	0.004044784825720245	0.00404476533015576	0.004044771536543966	0.004044807984549788	0.004044847280302307	0.004044824973602773	0.004044728977407088	0.004044766586014642	0.004044953453984471	0.004044662250273647	0.004045047888053017	0.004044810161382996	0.004044665379049396	0.004044810161382997	0.004045047888053018	0.004044662250273647	0.004044953453984475	0.004044766586014641	0.004044728977407087	0.0040448249736027755	0.004044847280302306	0.004044807984549786	0.004044771536543966	0.004044765330155761	0.004044784825720243	0.0040448151084606304	0.004044843258136249	0.004044861941730705	0.0040448688265609534	0.00404486483473234
flux1:	0.6826295986622102	0.0038423144457721157	0.003842302221792795	0.003842282161698687	0.00384226013667924	0.0038422408724307403	0.003842227467667207	0.003842221444902436	0.0038422230290558754	0.003842231467451254	0.003842245296730221	0.0038422625234411666	0.003842280726923206	0.0038422971275229993	0.0038423086977995356	0.0038423124307857097	0.00384230590962414	0.003842288318994761	0.0038422619280897422	0.0038422337009736242	0.0038422157981517625	0.003842222137991324	0.0038422567264480515	0.0038422934473544006	0.003842271560624832	0.0038421804442924797	0.0038422166688048785	0.003842393385565013	0.003842116544332519	0.003842482877169324	0.0038422569426987538	0.003842119238891541	0.0038422569426987555	0.0038424828771693237	0.00384211654433252	0.003842393385565013	0.0038422166688048794	0.0038421804442924775	0.003842271560624832	0.0038422934473544014	0.003842256726448051	0.0038422221379913243	0.003842215798151762	0.0038422337009736234	0.0038422619280897435	0.0038422883189947604	0.0038423059096241406	0.003842312430785709	0.0038423086977995365
flux1:	0.6828920475659634	0.003646678565475941	0.0036466677388728897	0.003646649321746304	0.0036466287845004016	0.0036466105937499227	0.003646597732465412	0.0036465917200314245	0.00364659285118594	0.003646600480870091	0.0036466132669163618	0.0036466293391878043	0.0036466464024523305	0.0036466618119303513	0.003646672692218922	0.003646676203711254	0.00364667008828845	0.0036466536217760054	0.003646628996411669	0.0036466028060004744	0.003646586471795516	0.0036465929575957108	0.0036466257714736993	0.0036466600394175963	0.003646638573761447	0.0036465521069669188	0.0036465868764994232	0.003646753750983744	0.003646490712809587	0.003646838327950948	0.0036466237441611675	0.003646492872369503	0.003646623744161169	0.0036468383279509497	0.0036464907128095866	0.0036467537509837448	0.0036465868764994232	0.0036465521069669188	0.0036466385737614453	0.0036466600394175954	0.003646625771473697	0.003646592957595713	0.003646586471795514	0.003646602806000472	0.0036466289964116683	0.0036466536217760028	0.003646670088288452	0.003646676203711252	0.003646672692218921
flux1:	0.6831544964697167	0.0034579474495042835	0.0034579379570364227	0.003457921120553835	0.00345790202368592	0.0034578848773749	0.0034578725449228515	0.0034578665355824156	0.00345786720756401	0.003457874020185663	0.0034578857532262712	0.003457900663992779	0.0034579165883242714	0.0034579310208484744	0.0034579412389193253	0.003457944565271558	0.003457938889650904	0.0034579235650287173	0.0034579006958408267	0.003457876507236159	0.003457861704007111	0.003457868338157077	0.0034578994552693903	0.0034579313877313345	0.003457910345341477	0.0034578283093043578	0.003457861571805865	0.0034580189262826038	0.0034577691489728764	0.003458098647068	0.003457894982455387	0.003457770699222033	0.003457894982455387	0.003458098647067999	0.003457769148972877	0.003458018926282605	0.003457861571805865	0.0034578283093043595	0.003457910345341478	0.0034579313877313345	0.003457899455269389	0.0034578683381570772	0.003457861704007111	0.0034578765072361592	0.003457900695840826	0.003457923565028718	0.003457938889650905	0.0034579445652715584	0.0034579412389193244
flux1:	0.68341694537347	0.0032760884640209665	0.003276080232679149	0.0032760649031667683	0.0032760471881028382	0.003276031048299063	0.003276019225409138	0.003276013212833176	0.003276013426225556	0.003276019425295661	0.0032760301108207936	0.0032760438692962393	0.0032760586706133505	0.0032760721508745517	0.00327608173910081	0.0032760849145726115	0.003276079704482495	0.003276065526589995	0.0032760443891588116	0.0032760221529422374	0.0032760088310543833	0.0032760156071062626	0.003276045098972511	0.0032760748095057375	0.003276054193958222	0.003275976381508762	0.003276008102742972	0.003276156270949505	0.003275919229643178	0.003276231222110622	0.0032760380555098643	0.0032759201208036387	0.003276038055509865	0.0032762312221106225	0.0032759192296431777	0.0032761562709495056	0.003276008102742971	0.0032759763815087615	0.0032760541939582228	0.003276074809505737	0.003276045098972511	0.0032760156071062613	0.0032760088310543846	0.0032760221529422365	0.0032760443891588116	0.003276065526589996	0.003276079704482494	0.0032760849145726115	0.003276081739100811
flux1:	0.6836793942772232	0.00310105294484947	0.003101045893540427	0.00310103198834738	0.0031010155880026235	0.0031010004104386115	0.003100989075243926	0.003100983055243742	0.003100982817676313	0.003100988017912832	0.003100997675220675	0.003101010304901764	0.0031010240115513436	0.003101036572699565	0.0031010455664535804	0.003101048622300384	0.003101043895029286	0.003101030856443591	0.0031010114125763224	0.0031009910664286694	0.0031009791658821503	0.003100986069888321	0.003101014002604026	0.00310104160126604	0.00310102141770149	0.0031009476331612827	0.0031009777955085514	0.0031011171206708236	0.0031008923077191714	0.0031011874140814415	0.003101004334851705	0.0031008925123799896	0.0031010043348517046	0.0031011874140814406	0.003100892307719172	0.003101117120670825	0.0031009777955085505	0.0031009476331612827	0.00310102141770149	0.0031010416012660393	0.0031010140026040247	0.0031009860698883213	0.0031009791658821516	0.003100991066428669	0.003101011412576322	0.0031010308564435917	0.0031010438950292867	0.003101048622300384	0.00310104556645358
flux1:	0.6839418431809765	0.0029327772082963473	0.0029327712496965046	0.002932758679591251	0.002932743520924927	0.002932729257314068	0.002932718387083262	0.0029327123585170187	0.0029327116846389312	0.0029327161110463355	0.0029327247715995614	0.002932736308174407	0.00293274895872717	0.002932760640397169	0.002932769076604311	0.0029327720403663966	0.002932767804870391	0.002932755886775848	0.0029327380859506713	0.0029327195563831994	0.002932709008501643	0.0029327160203667093	0.0029327424554515813	0.0029327680491792745	0.002932748304377323	0.0029326783632770024	0.0029327069643924546	0.0029328377971695498	0.0029326247218274897	0.002932903567049227	0.002932730175145162	0.0029326242326138206	0.002932730175145163	0.0029329035670492267	0.0029326247218274893	0.002932837797169549	0.002932706964392454	0.0029326783632770016	0.0029327483043773243	0.002932768049179275	0.0029327424554515813	0.0029327160203667098	0.0029327090085016433	0.0029327195563831994	0.00293273808595067	0.0029327558867758485	0.0029327678048703914	0.0029327720403663957	0.00293276907660431
flux1:	0.6842042920847298	0.002771183573054664	0.002771178615550823	0.0027711672870609464	0.0027711532934532306	0.0027711398935394193	0.0027711294660953236	0.002771123431456824	0.002771122342628718	0.0027711260293621733	0.002771133735016346	0.0027711442242400065	0.00277115586534275	0.002771166711810177	0.0027711746276828575	0.0027711775226765215	0.002771173779882171	0.002771162953105069	0.0027711467340333683	0.0027711299381843607	0.0027711206673198944	0.0027711277621322262	0.0027711527573348288	0.002771176450255578	0.0027711571526099787	0.0027710908812673637	0.002771117932630971	0.0027712406290240185	0.0027710388169915243	0.002771302028855507	0.0027711379348043263	0.002771037644131929	0.0027711379348043254	0.002771302028855505	0.0027710388169915243	0.0027712406290240177	0.00277111793263097	0.0027710908812673624	0.0027711571526099796	0.002771176450255576	0.002771152757334827	0.0027711277621322254	0.002771120667319895	0.0027711299381843624	0.0027711467340333683	0.002771162953105069	0.0027711737798821706	0.002771177522676521	0.002771174627682856
flux1:	0.684466740988483	0.00261618138729214	0.0026161773369298177	0.002616167154556387	0.002616154247954385	0.002616141661265455	0.0026161316560852116	0.0026161256217940095	0.0026161241455363677	0.0026161271346031617	0.0026161339357658065	0.0026161434313592725	0.0026161541156915643	0.0026161641741923028	0.0026161716061590392	0.0026161744511652638	0.0026161711944465683	0.0026161614206200202	0.002616146712884696	0.0026161315603372534	0.0026161234855520835	0.002616130634864409	0.002616154244904728	0.002616176138579072	0.0026161572979838026	0.002616094532967089	0.002616120058360356	0.0026162349776229655	0.00261604397047263	0.002616292177024984	0.002616137001829335	0.0026160421393224623	0.0026161370018293354	0.0026162921770249846	0.0026160439704726295	0.002616234977622965	0.002616120058360355	0.00261609453296709	0.002616157297983802	0.0026161761385790723	0.0026161542449047283	0.002616130634864408	0.0026161234855520835	0.0026161315603372547	0.002616146712884696	0.0026161614206200207	0.002616171194446568	0.0026161744511652638	0.0026161716061590392
flux1:	0.6847291898922363	0.0024676680553119747	0.0024676648176807266	0.0024676556859285805	0.00246764378872324	0.0024676319660122685	0.0024676223650162386	0.002467616341437017	0.0024676145106789626	0.0024676168505303594	0.002467622804306062	0.0024676313659294487	0.0024676411503040357	0.0024676504695411257	0.0024676574523771425	0.0024676602615173954	0.0024676574773212553	0.00246764871014466	0.0024676354358731116	0.002467621830453543	0.0024676148671431307	0.0024676220401764954	0.002467644317412726	0.002467664511007408	0.0024676461386656254	0.0024675867261659584	0.002467610760108586	0.0024677182626932355	0.0024675376172179813	0.002467771444310811	0.0024676248192959417	0.002467535165791742	0.0024676248192959413	0.0024677714443108118	0.002467537617217982	0.002467718262693236	0.002467610760108587	0.002467586726165958	0.002467646138665624	0.0024676645110074066	0.002467644317412727	0.0024676220401764963	0.0024676148671431307	0.0024676218304535424	0.0024676354358731116	0.0024676487101446608	0.002467657477321253	0.0024676602615173945	0.0024676574523771425
flux1:	0.6849916387959896	0.0023255300584888276	0.002325527540482641	0.002325519365661541	0.002325508402270281	0.002325497296641635	0.002325488084688739	0.0023254820859148146	0.002325479938090135	0.0023254816821558478	0.0023254868505280025	0.002325494541871006	0.002325503485508951	0.002325512114362577	0.002325518680521523	0.002325521463304924	0.002325519131897507	0.0023255113184547913	0.0023254993939883207	0.00232548723550883	0.00232548129693655	0.0023254884616871136	0.002325509456696924	0.002325528047089988	0.0023255101552590073	0.00232545395039658	0.0023254765365743383	0.0023255769821458644	0.002325406269657577	0.0023256263386138036	0.0023254879052356	0.0023254032462172647	0.0023254879052355985	0.002325626338613804	0.0023254062696575774	0.0023255769821458644	0.0023254765365743387	0.00232545395039658	0.0023255101552590073	0.002325528047089988	0.0023255094566969245	0.002325488461687113	0.0023254812969365495	0.00232548723550883	0.0023254993939883215	0.0023255113184547913	0.0023255191318975075	0.002325521463304924	0.0023255186805215223
flux1:	0.6852540876997428	0.0021896439655104813	0.0021896420769126597	0.002189634768676994	0.0021896246668202082	0.0021896142345487644	0.002189605399664631	0.0021895994431053215	0.002189597019143143	0.002189598224357477	0.002189602672451514	0.0021896095594765214	0.002189617722479423	0.0021896257089277244	0.0021896318880674295	0.002189634649589589	0.0021896327458943918	0.0021896258279967035	0.0021896151655210073	0.002189604351434995	0.0021895993501537953	0.002189606474386799	0.0021896262364572232	0.0021896433182793822	0.0021896259199656264	0.002189572786052673	0.0021895939757649065	0.0021896877213086747	0.0021895265269153085	0.0021897334523367385	0.0021896028619654007	0.0021895229876555755	0.0021896028619654024	0.002189733452336738	0.002189526526915307	0.0021896877213086756	0.0021895939757649073	0.0021895727860526725	0.002189625919965627	0.0021896433182793822	0.002189626236457223	0.002189606474386798	0.002189599350153795	0.002189604351434995	0.0021896151655210073	0.0021896258279967035	0.002189632745894392	0.0021896346495895876	0.0021896318880674287
flux1:	0.6855165366034961	0.002059877427306488	0.0020598760821604893	0.0020598695547677935	0.0020598602464395876	0.0020598504475016813	0.0020598419808724273	0.0020598360866869165	0.002059833429943561	0.0020598341553078113	0.0020598379497736847	0.002059844099138658	0.0020598515411720635	0.0020598589314229946	0.002059864750113008	0.002059867491383951	0.00205986598588194	0.0020598599014023406	0.002059850410508189	0.0020598408374517298	0.0020598366865934034	0.002059843738713517	0.0020598623162375804	0.0020598779818559597	0.0020598610904740814	0.0020598108982563803	0.002059830748908868	0.0020599181469572138	0.0020597660688423825	0.002059960456578334	0.0020598373702703314	0.002059762075707086	0.002059837370270332	0.002059960456578335	0.002059766068842383	0.0020599181469572146	0.002059830748908868	0.0020598108982563795	0.002059861090474081	0.0020598779818559597	0.00205986231623758	0.002059843738713517	0.002059836686593403	0.0020598408374517298	0.002059850410508187	0.002059859901402339	0.0020598659858819396	0.0020598674913839513	0.0020598647501130084
flux1:	0.6857789855072494	0.001936090152405851	0.0019360892701454798	0.001936083443426664	0.0019360748655707174	0.0019360656639130982	0.0019360575596824	0.0019360517501033718	0.0019360489052792054	0.0019360492104996646	0.0019360524180441225	0.0019360578957242228	0.0019360646749184431	0.0019360715127467313	0.0019360769943407938	0.0019360797127173188	0.0019360785723804195	0.001936073256551165	0.0019360648456983036	0.001936056410896694	0.0019360530253148343	0.0019360599751068368	0.0019360774158879007	0.0019360917553398896	0.0019360753843500932	0.0019360280112469634	0.0019360465849124142	0.001936127981908887	0.0019359846306343032	0.001936167075924195	0.0019360511641932864	0.0019359802492921415	0.0019360511641932862	0.0019361670759241957	0.0019359846306343028	0.0019361279819088877	0.0019360465849124144	0.001936028011246963	0.0019360753843500943	0.0019360917553398879	0.0019360774158878999	0.0019360599751068364	0.0019360530253148334	0.0019360564108966936	0.0019360648456983038	0.0019360732565511642	0.0019360785723804195	0.0019360797127173184	0.0019360769943407936
flux1:	0.6860414344110026	0.0018181348588331458	0.0018181343651577015	0.0018181291652027858	0.001818121260113447	0.0018181126236928532	0.0018181048786023888	0.0018180991771920482	0.0018180961892731546	0.0018180961335074659	0.0018180988195988948	0.0018181036897179693	0.0018181098617854907	0.0018181161880629247	0.0018181213527164093	0.0018181240424135058	0.0018181232316439744	0.0018181186182903602	0.0018181111961529336	0.0018181037986764433	0.0018181010959342852	0.001818107915171896	0.0018181242666397241	0.0018181373675257993	0.0018181215300628335	0.0018180768594236478	0.0018180942214885954	0.0018181699563052502	0.0018180349541525994	0.0018182060399522016	0.001818096982548096	0.0018180302521534875	0.0018180969825480962	0.0018182060399522023	0.0018180349541526005	0.0018181699563052506	0.0018180942214885952	0.0018180768594236478	0.0018181215300628335	0.001818137367525799	0.001818124266639725	0.0018181079151718957	0.0018181010959342852	0.0018181037986764426	0.001818111196152933	0.001818118618290359	0.001818123231643974	0.0018181240424135063	0.0018181213527164088
flux1:	0.6863038833147559	0.0017058581990303048	0.0017058580265213378	0.001705853386094363	0.0017058461015704283	0.0017058380022003383	0.001705830615114466	0.001705825045992943	0.001705821959252356	0.0017058215999904672	0.0017058238277515999	0.0017058281516271765	0.0017058337691895113	0.0017058396215926543	0.0017058444864026662	0.0017058471390586916	0.0017058466206092528	0.0017058426432977922	0.0017058361199741735	0.0017058296618323247	0.0017058275630313963	0.0017058342259561573	0.0017058495353008192	0.0017058614826458568	0.001705846191152288	0.0017058041115448155	0.00170582032945825	0.0017058907320773903	0.0017057637124426011	0.0017059240079400169	0.00170582149364144	0.0017057587575701398	0.0017058214936414404	0.0017059240079400162	0.0017057637124426007	0.0017058907320773905	0.0017058203294582509	0.001705804111544816	0.0017058461911522885	0.0017058614826458572	0.001705849535300819	0.0017058342259561568	0.0017058275630313963	0.001705829661832325	0.001705836119974174	0.0017058426432977917	0.0017058466206092526	0.0017058471390586911	0.0017058444864026653
flux1:	0.6865663322185092	0.0015991016546660418	0.001599101743152487	0.0015990976018572956	0.0015990908911410252	0.0015990833041845574	0.001599076275539145	0.0015990708626217093	0.001599067719709381	0.0015990671118079837	0.0015990689411043094	0.0015990727765032471	0.0015990778886149106	0.001599083301490715	0.001599087880735383	0.0015990904860066165	0.0015990902218590132	0.0015990868149420069	0.0015990811030169563	0.001599075490085709	0.0015990739205355388	0.0015990804042105649	0.0015990947184423444	0.0015991055945351231	0.0015990908604102151	0.001599051264954011	0.0015990664070894246	0.0015991317974568629	0.0015990124043062698	0.0015991624636303298	0.0015990661900573558	0.0015990072631355432	0.0015990661900573558	0.0015991624636303302	0.00159901240430627	0.0015991317974568613	0.0015990664070894246	0.0015990512649540114	0.0015990908604102158	0.0015991055945351225	0.0015990947184423452	0.001599080404210565	0.0015990739205355394	0.0015990754900857094	0.0015990811030169559	0.0015990868149420078	0.0015990902218590126	0.0015990904860066159	0.0015990878807353832
flux1:	0.6868287811222624	0.00149770239857155	0.0014977026952589137	0.0014976989994839635	0.0014976928210215837	0.001497685724969623	0.0014976790561826883	0.001497673822457458	0.001497670663601578	0.0014976698584843627	0.0014976713452096047	0.0014976747458055667	0.0014976793976584366	0.0014976844020260776	0.0014976887074793284	0.0014976912536412048	0.0014976912058239924	0.0014976883053667955	0.0014976833208185242	0.00149767846359917	0.0014976773533321743	0.0014976836378785504	0.0014976970038229427	0.001497706888043684	0.001497692721317888	0.0014976555070730715	0.0014976696417121553	0.001497730328765515	0.0014976182161601265	0.0014977585772807354	0.0014976682507294673	0.0014976129528251243	0.001497668250729468	0.0014977585772807348	0.0014976182161601256	0.0014977303287655149	0.0014976696417121553	0.0014976555070730713	0.0014976927213178873	0.0014977068880436845	0.0014976970038229427	0.0014976836378785504	0.001497677353332174	0.0014976784635991705	0.0014976833208185237	0.0014976883053667953	0.0014976912058239913	0.0014976912536412042	0.0014976887074793289
flux1:	0.6870912300260157	0.001401494121410636	0.0014014945807966114	0.0014014912834713227	0.0014014856005328102	0.0014014789765057075	0.0014014726693837535	0.0014014676362562632	0.0014014644985924918	0.0014014635436216249	0.0014014647391753306	0.0014014677541945059	0.0014014719869828913	0.0014014766106487397	0.001401480651947407	0.0014014831264819304	0.0014014832578119508	0.0014014808023934107	0.0014014764653426746	0.0014014722795553933	0.001401471563694267	0.0014014776324198076	0.0014014900966580403	0.0014014990653030684	0.0014014854743464827	0.0014014505417658816	0.001401463736208823	0.0014015200170809396	0.0014014148487718474	0.0014015460325889435	0.0014014613678901633	0.0014014095239415418	0.0014014613678901638	0.0014015460325889435	0.001401414848771847	0.0014015200170809398	0.0014014637362088234	0.0014014505417658822	0.001401485474346483	0.0014014990653030692	0.0014014900966580395	0.0014014776324198066	0.0014014715636942658	0.0014014722795553938	0.0014014764653426744	0.0014014808023934098	0.0014014832578119508	0.0014014831264819296	0.001401480651947407
flux1:	0.687353678929769	0.0013103078210574938	0.0013103084046622243	0.0013103054648601921	0.0013103002450561144	0.0013102940762643965	0.0013102881324341146	0.0013102833191593398	0.0013102802361979317	0.0013102791742163858	0.0013102801251636148	0.0013102827992013423	0.0013102866501255534	0.001310290917887958	0.0013102947029293207	0.0013102970930809156	0.0013102973678165097	0.0013102952991973136	0.0013102915344996085	0.0013102879415182614	0.0013102875605060372	0.001310293399937838	0.0013103050087033183	0.0013103131348154852	0.0013103001260869516	0.0013102673785369968	0.001310279698341259	0.0013103318577352952	0.0013102333068308399	0.0013103558164461466	0.0013102765368482048	0.0013102279768887788	0.0013102765368482045	0.0013103558164461468	0.0013102333068308399	0.0013103318577352952	0.0013102796983412584	0.0013102673785369968	0.0013103001260869511	0.001310313134815485	0.001310305008703319	0.0013102933999378378	0.0013102875605060377	0.0013102879415182616	0.001310291534499608	0.0013102952991973134	0.0013102973678165099	0.001310297093080916	0.0013102947029293216
flux1:	0.6876161278335222	0.0012239725530087473	0.0012239732289511048	0.001223970611376416	0.0012239658261081062	0.0012239600973044358	0.0012239545176941824	0.0012239499409107794	0.0012239469421459375	0.0012239458111846216	0.0012239465590834025	0.0012239489320712779	0.0012239524344568632	0.0012239563683777016	0.0012239599037275877	0.0012239621970125873	0.0012239625814101259	0.0012239608450676212	0.0012239575827533054	0.001223954509890924	0.0012239544095958238	0.0012239600094290477	0.001223970808470439	0.0012239781616828886	0.0012239657395247514	0.001223935082878227	0.0012239465912247908	0.0012239949009552682	0.0012239026496578926	0.0012240169698214528	0.0012239428068963687	0.0012238973660765292	0.0012239428068963694	0.0012240169698214526	0.0012239026496578928	0.0012239949009552685	0.0012239465912247899	0.0012239350828782275	0.0012239657395247514	0.0012239781616828892	0.0012239708084704384	0.0012239600094290477	0.0012239544095958245	0.0012239545098909229	0.0012239575827533052	0.0012239608450676216	0.0012239625814101263	0.001223962197012587	0.0012239599037275884
flux1:	0.6878785767372755	0.0011423161404994833	0.001142316882953035	0.0011423145573454653	0.0011423101812221097	0.0011423048781720863	0.0011422996625622805	0.0011422953359380796	0.0011422924465980806	0.00114229127973737	0.0011422918611163006	0.0011422939684179543	0.001142297151926927	0.0011423007716482164	0.001142304062941996	0.001142306247600127	0.0011423067103692737	0.0011423052559007372	0.0011423024314709373	0.001142299812127888	0.001142299943836709	0.001142305296812678	0.0011423153312338501	0.0011423219776337298	0.0011423101441154684	0.0011422814864168905	0.001142292243600576	0.0011423369622917462	0.0011422507017007368	0.0011423572984224784	0.0011422879919934384	0.0011422455105985667	0.001142287991993439	0.0011423572984224782	0.001142250701700737	0.0011423369622917464	0.0011422922436005757	0.0011422814864168911	0.001142310144115469	0.00114232197763373	0.0011423153312338501	0.0011423052968126787	0.0011422999438367096	0.0011422998121278884	0.0011423024314709369	0.0011423052559007367	0.0011423067103692734	0.0011423062476001267	0.0011423040629419967
flux1:	0.6881410256410287	0.0010651658433205138	0.0010651666318829528	0.0010651645723758006	0.0010651605826284044	0.0010651556916230977	0.0010651508382791496	0.0010651467722713648	0.0010651440132035765	0.0010651428385750742	0.0010651432850410328	0.0010651451576534604	0.0010651480485648669	0.0010651513716504282	0.0010651544239719851	0.0010651564893513995	0.0010651570020075336	0.0010651557834071123	0.0010651533379958964	0.001065151111684569	0.0010651514319993166	0.001065156533726067	0.0010651658478126628	0.0010651718498299518	0.0010651606046423532	0.0010651338558449138	0.00106514391888311	0.0010651852918144567	0.001065104721788967	0.0010652040421040186	0.0010651393401915335	0.001065099663656079	0.0010651393401915337	0.0010652040421040192	0.001065104721788967	0.0010651852918144567	0.00106514391888311	0.0010651338558449132	0.0010651606046423528	0.0010651718498299522	0.0010651658478126633	0.0010651565337260666	0.001065151431999317	0.0010651511116845692	0.001065153337995896	0.0010651557834071123	0.0010651570020075334	0.0010651564893514	0.0010651544239719854
flux1:	0.688403474544782	9.923489846489129e-4	9.923498036577903e-4	9.923479881193537e-4	9.923443640370586e-4	9.92339871464882e-4	9.923353768609402e-4	9.923315785899717e-4	9.923289662705965e-4	9.923278071820288e-4	9.923281456367156e-4	9.923298104743696e-4	9.923324320124825e-4	9.923354742968442e-4	9.92338292523397e-4	9.923402293939437e-4	9.923407665094325e-4	9.923397423265536e-4	9.923376227418245e-4	9.923357350027336e-4	9.923362056556344e-4	9.92341054383878e-4	9.923496914252647e-4	9.923551077509866e-4	9.923444481508888e-4	9.923195199220798e-4	9.923289422745381e-4	9.923672013613537e-4	9.922920304368508e-4	9.923845023123783e-4	9.923241610958321e-4	9.922871400127717e-4	9.923241610958326e-4	9.923845023123788e-4	9.922920304368504e-4	9.923672013613537e-4	9.923289422745383e-4	9.9231951992208e-4	9.923444481508884e-4	9.923551077509868e-4	9.923496914252654e-4	9.923410543838775e-4	9.923362056556346e-4	9.923357350027342e-4	9.92337622741824e-4	9.923397423265534e-4	9.92340766509432e-4	9.923402293939437e-4	9.923382925233965e-4
flux1:	0.6886659234485353	9.236935354994046e-4	9.236943733247831e-4	9.236927827104627e-4	9.23689505120055e-4	9.236853971104848e-4	9.236812557473826e-4	9.236777289784678e-4	9.23675275633836e-4	9.236741507984048e-4	9.236744037416937e-4	9.236758839811115e-4	9.236782566714528e-4	9.236810326006968e-4	9.236836217043145e-4	9.236854224966355e-4	9.236859618551568e-4	9.236850952443218e-4	9.236832539013574e-4	9.236816561265449e-4	9.236822437286838e-4	9.236868400954715e-4	9.236948422099647e-4	9.236997277463836e-4	9.23689648550696e-4	9.236664541422991e-4	9.236752855331065e-4	9.237106494290767e-4	9.236405947796053e-4	9.237266271500122e-4	9.236704109410594e-4	9.236359010660081e-4	9.236704109410599e-4	9.23726627150012e-4	9.236405947796054e-4	9.237106494290764e-4	9.236752855331064e-4	9.236664541422995e-4	9.23689648550696e-4	9.236997277463833e-4	9.236948422099641e-4	9.236868400954712e-4	9.236822437286836e-4	9.236816561265451e-4	9.236832539013575e-4	9.236850952443217e-4	9.236859618551565e-4	9.236854224966359e-4	9.236836217043143e-4
flux1:	0.6889283723522885	8.590286566843145e-4	8.590295050257273e-4	8.590281227635898e-4	8.590251735679265e-4	8.590214357145687e-4	8.590176400308208e-4	8.590143852545486e-4	8.590120990783819e-4	8.590110229285944e-4	8.590112088271916e-4	8.590125242913321e-4	8.590146663268936e-4	8.590171892788948e-4	8.59019554578327e-4	8.590212135490703e-4	8.590217362095411e-4	8.590209948830689e-4	8.59019389645565e-4	8.590180388251748e-4	8.590187145634345e-4	8.5902306131505e-4	8.590304692850184e-4	8.590348751295341e-4	8.590253687559673e-4	8.590038229328564e-4	8.590121092647027e-4	8.59044783572618e-4	8.58979571010493e-4	8.59059553927615e-4	8.590072351514783e-4	8.589750974006543e-4	8.590072351514792e-4	8.590595539276152e-4	8.589795710104931e-4	8.590447835726174e-4	8.590121092647021e-4	8.590038229328565e-4	8.59025368755967e-4	8.590348751295342e-4	8.590304692850188e-4	8.590230613150496e-4	8.590187145634342e-4	8.59018038825175e-4	8.590193896455652e-4	8.590209948830691e-4	8.590217362095408e-4	8.590212135490698e-4	8.590195545783271e-4
flux1:	0.6891908212560418	7.981851984286079e-4	7.981860516398878e-4	7.981848630676787e-4	7.981822248539842e-4	7.981788420199006e-4	7.981753823908023e-4	7.981723969906428e-4	7.981702824402684e-4	7.98169265506236e-4	7.981693992068797e-4	7.981705667702834e-4	7.981724943727818e-4	7.98174776946991e-4	7.981769243061704e-4	7.981784376319902e-4	7.981789279104117e-4	7.98178284006806e-4	7.981768779506791e-4	7.981757363584872e-4	7.981764756548759e-4	7.981805773592857e-4	7.981874304817006e-4	7.981914039447294e-4	7.981824604956307e-4	7.981624795169397e-4	7.98170262867029e-4	7.982004404433828e-4	7.981398044477655e-4	7.982141093323637e-4	7.981654685132132e-4	7.981355689544739e-4	7.981654685132132e-4	7.982141093323635e-4	7.981398044477654e-4	7.982004404433827e-4	7.98170262867029e-4	7.981624795169395e-4	7.981824604956308e-4	7.981914039447294e-4	7.981874304817009e-4	7.981805773592856e-4	7.981764756548759e-4	7.981757363584875e-4	7.981768779506791e-4	7.981782840068062e-4	7.981789279104115e-4	7.981784376319903e-4	7.981769243061697e-4
flux1:	0.6894532701597951	7.409961580288556e-4	7.409970124901077e-4	7.409960043570455e-4	7.409936600812591e-4	7.409906162853928e-4	7.409874811021592e-4	7.409847595951715e-4	7.409828177489609e-4	7.409818670816245e-4	7.409819602497065e-4	7.409829942477499e-4	7.409847220114389e-4	7.409867762811185e-4	7.409887122532029e-4	7.409900780581738e-4	7.409905234370267e-4	7.409899533183528e-4	7.40988714433546e-4	7.409877492665123e-4	7.409885314128559e-4	7.409923941709181e-4	7.409987301275345e-4	7.410023147837479e-4	7.40993922168581e-4	7.409754238141695e-4	7.409827425007448e-4	7.410106038398305e-4	7.409542876056767e-4	7.410232675868045e-4	7.409780933333457e-4	7.409503031695383e-4	7.409780933333459e-4	7.410232675868044e-4	7.409542876056773e-4	7.410106038398305e-4	7.409827425007448e-4	7.409754238141693e-4	7.409939221685813e-4	7.410023147837484e-4	7.409987301275343e-4	7.409923941709184e-4	7.409885314128554e-4	7.409877492665127e-4	7.409887144335461e-4	7.40989953318353e-4	7.40990523437027e-4	7.409900780581733e-4	7.409887122532024e-4
flux1:	0.6897157190635483	6.872970961660522e-4	6.872979497175285e-4	6.8729710975955e-4	6.872950425087055e-4	6.872923208887694e-4	6.872894967072351e-4	6.872870310430429e-4	6.872852600013852e-4	6.872843796222084e-4	6.872844411886291e-4	6.872853538166733e-4	6.872868950249143e-4	6.872887327472821e-4	6.872904646652421e-4	6.872916829879619e-4	6.872920739637826e-4	6.872915579555586e-4	6.872904588006158e-4	6.872896417866859e-4	6.872904495664562e-4	6.87294080729725e-4	6.872999354799594e-4	6.873031712512659e-4	6.872953153426662e-4	6.87278218977373e-4	6.872851076856676e-4	6.873108213691324e-4	6.872585768682164e-4	6.873225671972708e-4	6.872806561849545e-4	6.872548517288969e-4	6.872806561849548e-4	6.873225671972705e-4	6.872585768682168e-4	6.873108213691324e-4	6.872851076856676e-4	6.87278218977373e-4	6.872953153426667e-4	6.873031712512663e-4	6.872999354799594e-4	6.872940807297247e-4	6.872904495664565e-4	6.872896417866864e-4	6.872904588006154e-4	6.872915579555587e-4	6.87292073963783e-4	6.872916829879617e-4	6.87290464665242e-4
flux1:	0.6899781679673016	6.369265126829906e-4	6.369273641311142e-4	6.369266807239073e-4	6.369248735548332e-4	6.369224563992285e-4	6.369199281459684e-4	6.369177080485864e-4	6.369161033613687e-4	6.36915294721671e-4	6.369153313229359e-4	6.369161330138182e-4	6.369174999212168e-4	6.36919132703362e-4	6.369206687200173e-4	6.369217414278792e-4	6.369220713080913e-4	6.369215933950405e-4	6.369206107185087e-4	6.369199177056357e-4	6.369207370132856e-4	6.369241449148755e-4	6.369295526133229e-4	6.369324758811404e-4	6.369251406990034e-4	6.369093673670765e-4	6.369158573237435e-4	6.36939580521969e-4	6.368911685681586e-4	6.369504870950754e-4	6.369116440415878e-4	6.368877066820916e-4	6.369116440415877e-4	6.369504870950753e-4	6.368911685681587e-4	6.369395805219695e-4	6.369158573237433e-4	6.369093673670762e-4	6.369251406990033e-4	6.369324758811406e-4	6.369295526133227e-4	6.36924144914876e-4	6.369207370132856e-4	6.369199177056356e-4	6.369206107185086e-4	6.369215933950404e-4	6.369220713080916e-4	6.369217414278791e-4	6.369206687200179e-4
flux1:	0.6902406168710549	5.897261828194519e-4	5.897270315209828e-4	5.897264934112936e-4	5.897249292607204e-4	5.897227981000204e-4	5.897205493228656e-4	5.89718562660122e-4	5.897171177649225e-4	5.897163801999992e-4	5.897163965991149e-4	5.897170963699687e-4	5.8971830044543e-4	5.897197398659308e-4	5.897210889478607e-4	5.897220196067505e-4	5.897222842669274e-4	5.897218317574432e-4	5.897209460990283e-4	5.897203566370433e-4	5.897211761037625e-4	5.897243698074423e-4	5.897293627468433e-4	5.897320064906452e-4	5.897251744084599e-4	5.897106469506081e-4	5.89716766136022e-4	5.897386451484578e-4	5.896938354600706e-4	5.897487831597388e-4	5.89712820790827e-4	5.896906369493166e-4	5.897128207908268e-4	5.897487831597385e-4	5.896938354600702e-4	5.897386451484579e-4	5.897167661360221e-4	5.897106469506082e-4	5.897251744084596e-4	5.897320064906455e-4	5.897293627468431e-4	5.897243698074421e-4	5.897211761037626e-4	5.897203566370433e-4	5.897209460990277e-4	5.897218317574428e-4	5.89722284266927e-4	5.897220196067507e-4	5.897210889478611e-4
flux1:	0.6905030657748081	5.455414550594786e-4	5.455423005858741e-4	5.455418966981942e-4	5.455405583570379e-4	5.455386941040885e-4	5.455367072536978e-4	5.455349404198265e-4	5.455336470765623e-4	5.455329782419352e-4	5.455329777201279e-4	5.455335834821456e-4	5.455346356104433e-4	5.455358932984149e-4	5.455370651792882e-4	5.455378588875116e-4	5.455380565000214e-4	5.455376196712736e-4	5.45536814954482e-4	5.455363118799718e-4	5.455371225132763e-4	5.455401115845538e-4	5.455447201641583e-4	5.455471141227132e-4	5.455407660903202e-4	5.45527409276103e-4	5.455331826644958e-4	5.455533534869867e-4	5.455119247398042e-4	5.455627862776625e-4	5.455295252807655e-4	5.455089863581879e-4	5.455295252807664e-4	5.455627862776624e-4	5.455119247398043e-4	5.45553353486987e-4	5.455331826644956e-4	5.45527409276103e-4	5.4554076609032e-4	5.455471141227136e-4	5.45544720164158e-4	5.455401115845537e-4	5.455371225132761e-4	5.455363118799722e-4	5.45536814954482e-4	5.455376196712734e-4	5.455380565000211e-4	5.455378588875113e-4	5.455370651792881e-4
flux1:	0.6907655146785614	5.042215118880287e-4	5.042223537685789e-4	5.042220730816539e-4	5.042209432243221e-4	5.042193263514177e-4	5.042175830808342e-4	5.042160213789735e-4	5.042148700887571e-4	5.042142663682502e-4	5.042142510800655e-4	5.042147699071554e-4	5.042156805486405e-4	5.042167682234224e-4	5.042177733231216e-4	5.042184365183257e-4	5.04218567262817e-4	5.042181389974344e-4	5.042174021239966e-4	5.042169711567345e-4	5.042177659997804e-4	5.042205603016397e-4	5.042248130200386e-4	5.042269838714665e-4	5.042210996484756e-4	5.042088403171768e-4	5.042142901354027e-4	5.04232879043525e-4	5.041946189089035e-4	5.042416632355553e-4	5.042109321991768e-4	5.041919345130087e-4	5.042109321991774e-4	5.042416632355553e-4	5.041946189089033e-4	5.042328790435252e-4	5.042142901354029e-4	5.042088403171765e-4	5.042210996484754e-4	5.042269838714668e-4	5.042248130200383e-4	5.042205603016398e-4	5.042177659997805e-4	5.042169711567343e-4	5.042174021239965e-4	5.042181389974346e-4	5.04218567262817e-4	5.042184365183257e-4	5.042177733231216e-4
flux1:	0.6910279635823147	4.656195948765053e-4	4.656204324159312e-4	4.656202639013662e-4	4.656193251599533e-4	4.6561793590127535e-4	4.6561641737127325e-4	4.656150453841666e-4	4.656140257821299e-4	4.656134826598982e-4	4.6561345394662376e-4	4.65613892301083e-4	4.6561467161086733e-4	4.656156010866428e-4	4.6561645040302707e-4	4.6561699065083314e-4	4.6561705641612826e-4	4.6561663184017525e-4	4.6561595229502057e-4	4.6561558165298186e-4	4.6561635546811964e-4	4.656189649828276e-4	4.6562288845372125e-4	4.6562486001029197e-4	4.6561941840465935e-4	4.656081856083253e-4	4.6561333160480533e-4	4.6563045574342154e-4	4.6559516090685963e-4	4.656386418725346e-4	4.656102772097832e-4	4.6559272192115157e-4	4.656102772097828e-4	4.6563864187253417e-4	4.6559516090685996e-4	4.656304557434216e-4	4.6561333160480517e-4	4.6560818560832516e-4	4.6561941840465946e-4	4.6562486001029186e-4	4.656228884537207e-4	4.656189649828275e-4	4.6561635546811997e-4	4.65615581652982e-4	4.6561595229502073e-4	4.656166318401753e-4	4.656170564161282e-4	4.656169906508329e-4	4.65616450403027e-4
flux1:	0.6912904124860679	4.2959319562227227e-4	4.2959402778619467e-4	4.295939604000785e-4	4.2959319547267134e-4	4.295920140406595e-4	4.295907012198003e-4	4.295895031588156e-4	4.295886043729337e-4	4.2958811676382534e-4	4.295880754224289e-4	4.295884393376597e-4	4.2958909724698414e-4	4.2958988040747535e-4	4.2959058538771225e-4	4.2959101116022287e-4	4.2959101524633816e-4	4.295905913769027e-4	4.295899608510019e-4	4.2958964088943855e-4	4.295903898691146e-4	4.2959282454662875e-4	4.2959644353536135e-4	4.2959823694889107e-4	4.295932160555406e-4	4.2958294119858383e-4	4.2958780091500017e-4	4.296035688853663e-4	4.295710450418173e-4	4.2961120202250977e-4	4.2958504787768274e-4	4.295688409087424e-4	4.29585047877683e-4	4.2961120202251e-4	4.295710450418172e-4	4.296035688853666e-4	4.295878009150001e-4	4.2958294119858394e-4	4.295932160555409e-4	4.2959823694889166e-4	4.2959644353536113e-4	4.295928245466284e-4	4.2959038986911435e-4	4.2958964088943844e-4	4.295899608510023e-4	4.2959059137690284e-4	4.295910152463381e-4	4.2959101116022303e-4	4.2959058538771225e-4
flux1:	0.6915528613898212	3.9600421415314355e-4	3.96005039513083e-4	3.960050622306293e-4	3.9600445401304405e-4	3.960034608181618e-4	3.9600233476797127e-4	3.9600129479249645e-4	3.960005057625758e-4	3.9600006829747995e-4	3.9600001480418655e-4	3.960003100260338e-4	3.960008562896544e-4	3.96001505038447e-4	3.9600207743681305e-4	3.9600239788853235e-4	3.9600234471636223e-4	3.960019201257447e-4	3.960013321625293e-4	3.9600105504114085e-4	3.960017765480763e-4	3.96004046180641e-4	3.9600738365904575e-4	3.9600901763286957e-4	3.96004395067647e-4	3.95995012038079e-4	3.959996010773618e-4	3.960141135143754e-4	3.959841753375245e-4	3.960212338656381e-4	3.9599714200326124e-4	3.959821939450939e-4	3.959971420032612e-4	3.9602123386563805e-4	3.9598417533752493e-4	3.960141135143753e-4	3.959996010773619e-4	3.9599501203807893e-4	3.96004395067647e-4	3.960090176328696e-4	3.960073836590458e-4	3.9600404618064116e-4	3.960017765480763e-4	3.960010550411412e-4	3.960013321625294e-4	3.9600192012574436e-4	3.960023447163623e-4	3.960023978885321e-4	3.9600207743681305e-4
flux1:	0.6918153102935745	3.6471908647795e-4	3.6471990320650606e-4	3.647200050894589e-4	3.6471953682020895e-4	3.6471871268468697e-4	3.647177548220832e-4	3.6471685732332627e-4	3.647161670764187e-4	3.647157743411582e-4	3.647157090305549e-4	3.647159411201734e-4	3.6471638533429513e-4	3.647169115265973e-4	3.6471736325523885e-4	3.6471758800308706e-4	3.6471748283814503e-4	3.647170573401889e-4	3.647165070098779e-4	3.6471626639075316e-4	3.647169587282315e-4	3.6471907285010827e-4	3.647221500668521e-4	3.647236410704627e-4	3.6471939419530726e-4	3.647108394834825e-4	3.6471517176865273e-4	3.6472852190199795e-4	3.647009929856602e-4	3.6473516537899043e-4	3.6471299505508174e-4	3.646992210665478e-4	3.64712995055082e-4	3.647351653789904e-4	3.647009929856604e-4	3.6472852190199784e-4	3.647151717686526e-4	3.647108394834823e-4	3.647193941953072e-4	3.6472364107046284e-4	3.6472215006685217e-4	3.647190728501082e-4	3.647169587282315e-4	3.647162663907531e-4	3.647165070098779e-4	3.6471705734018883e-4	3.6471748283814487e-4	3.647175880030871e-4	3.647173632552387e-4
flux1:	0.6920777591973277	3.3560888301650664e-4	3.3560968892274936e-4	3.3560985920953165e-4	3.3560951461862837e-4	3.3560884097624555e-4	3.3560803330701827e-4	3.3560726315220405e-4	3.3560666103268514e-4	3.3560630776086054e-4	3.3560623096277106e-4	3.35606405364868e-4	3.3560675696063877e-4	3.356071723221783e-4	3.356075153007749e-4	3.3560765421400364e-4	3.356075029093714e-4	3.356070772721224e-4	3.356065608768782e-4	3.3560635165467604e-4	3.3560701386681116e-4	3.356089816774662e-4	3.356118182410112e-4	3.3561318072380274e-4	3.356092868595657e-4	3.3560149966110106e-4	3.3560558768053346e-4	3.356178618746518e-4	3.3559257464527034e-4	3.356240606290991e-4	3.356036784449278e-4	3.35590998143043e-4	3.3560367844492813e-4	3.356240606290994e-4	3.3559257464527056e-4	3.35617861874652e-4	3.356055876805336e-4	3.3560149966110106e-4	3.3560928685956584e-4	3.356131807238028e-4	3.356118182410112e-4	3.3560898167746614e-4	3.3560701386681126e-4	3.3560635165467604e-4	3.356065608768781e-4	3.3560707727212216e-4	3.356075029093714e-4	3.356076542140033e-4	3.3560751530077506e-4
flux1:	0.692340208101081	3.085493796804612e-4	3.08550172275627e-4	3.0855040048472095e-4	3.085501639381387e-4	3.085496230135413e-4	3.0854894833256386e-4	3.0854829106735784e-4	3.0854776692158483e-4	3.0854744814317274e-4	3.085473602807112e-4	3.08547482361669e-4	3.085477505794499e-4	3.0854806661796555e-4	3.085483126276176e-4	3.0854837563232403e-4	3.085481843947427e-4	3.085477600823742e-4	3.085472748939769e-4	3.0854709295873066e-4	3.0854772465982574e-4	3.0854955496853237e-4	3.08552168939758e-4	3.085534155405735e-4	3.0854985216456496e-4	3.0854277446489014e-4	3.0854662950051187e-4	3.085579077694595e-4	3.0853470336948956e-4	3.085636906874815e-4	3.085449704264003e-4	3.0853330776884594e-4	3.085449704264005e-4	3.085636906874816e-4	3.085347033694897e-4	3.0855790776945975e-4	3.085466295005119e-4	3.085427744648898e-4	3.0854985216456496e-4	3.0855341554057367e-4	3.085521689397579e-4	3.0854955496853226e-4	3.085477246598258e-4	3.085470929587308e-4	3.0854727489397694e-4	3.08547760082374e-4	3.0854818439474265e-4	3.08548375632324e-4	3.0854831262761776e-4
flux1:	0.6926026570048343	2.834211033987189e-4	2.8342187998259386e-4	2.834221560206794e-4	2.8342201265357597e-4	2.834215876163249e-4	2.8342102967182794e-4	2.834204716804719e-4	2.834200159974925e-4	2.834197271462299e-4	2.834196287992181e-4	2.834197038600144e-4	2.8341989770957847e-4	2.834201256238937e-4	2.834202861696917e-4	2.834202830717252e-4	2.834200582536079e-4	2.8341963719925216e-4	2.8341918122988595e-4	2.834190232619413e-4	2.8341962449339914e-4	2.8342132568286567e-4	2.834237336744846e-4	2.834248754241358e-4	2.834216203500567e-4	2.8341519698879926e-4	2.834188293247186e-4	2.8342918581896094e-4	2.8340791396166477e-4	2.834345789720666e-4	2.834174014203705e-4	2.8340668458089224e-4	2.834174014203706e-4	2.8343457897206663e-4	2.8340791396166455e-4	2.834291858189611e-4	2.8341882932471894e-4	2.834151969887994e-4	2.8342162035005676e-4	2.834248754241359e-4	2.8342373367448454e-4	2.834213256828656e-4	2.8341962449339924e-4	2.8341902326194134e-4	2.834191812298857e-4	2.834196371992519e-4	2.8342005825360766e-4	2.8342028307172534e-4	2.83420286169692e-4
flux1:	0.6928651059085875	2.601093538905948e-4	2.60110111649804e-4	2.6011042591725803e-4	2.6011036175052686e-4	2.6011003684059256e-4	2.60109580461438e-4	2.601091090855999e-4	2.6010871309652925e-4	2.6010845008003064e-4	2.601083420185043e-4	2.601083752874582e-4	2.601085034990121e-4	2.6010865409013535e-4	2.601087402760974e-4	2.6010868060502313e-4	2.6010842852406974e-4	2.6010801293423343e-4	2.601075847400133e-4	2.601074480357966e-4	2.601080191485835e-4	2.601095991550746e-4	2.601118164351317e-4	2.601128629494259e-4	2.601098944880323e-4	2.6010407320217163e-4	2.6010749231199644e-4	2.601169957751781e-4	2.600975145719353e-4	2.601220228263973e-4	2.6010627557939147e-4	2.600964368169147e-4	2.6010627557939147e-4	2.6012202282639713e-4	2.6009751457193534e-4	2.601169957751781e-4	2.6010749231199644e-4	2.601040732021716e-4	2.6010989448803243e-4	2.60112862949426e-4	2.601118164351315e-4	2.601095991550746e-4	2.601080191485835e-4	2.6010744803579687e-4	2.6010758474001317e-4	2.6010801293423354e-4	2.6010842852406974e-4	2.6010868060502324e-4	2.6010874027609763e-4
flux1:	0.6931275548123408	2.3850420348571353e-4	2.38504939596059e-4	2.3850528308373188e-4	2.385052851199076e-4	2.3850504574289745e-4	2.3850467692923408e-4	2.385042805477093e-4	2.3850393628744475e-4	2.3850369552459407e-4	2.3850357871739116e-4	2.3850357532769178e-4	2.3850364629826923e-4	2.3850372988625407e-4	2.3850375230542568e-4	2.385036451813204e-4	2.3850337196840748e-4	2.3850296415864921e-4	2.385025626747098e-4	2.385024450015006e-4	2.3850298656177005e-4	2.3850445286913364e-4	2.3850649346607235e-4	2.3850745312739208e-4	2.3850475022674532e-4	2.3849948167212044e-4	2.385026963840787e-4	2.385114105786342e-4	2.3849358634044844e-4	2.3851609314341952e-4	2.3850167039814914e-4	2.3849264592044916e-4	2.385016703981493e-4	2.3851609314341936e-4	2.3849358634044866e-4	2.3851141057863436e-4	2.385026963840786e-4	2.384994816721204e-4	2.3850475022674513e-4	2.385074531273921e-4	2.3850649346607243e-4	2.385044528691336e-4	2.385029865617699e-4	2.3850244500150074e-4	2.3850256267470975e-4	2.385029641586493e-4	2.3850337196840726e-4	2.3850364518132044e-4	2.3850375230542565e-4
flux1:	0.693390003716094	2.1850047677460368e-4	2.1850118850082643e-4	2.1850155287341113e-4	2.185016091694016e-4	2.1850144196111168e-4	2.185011479399771e-4	2.1850081601247908e-4	2.185005163480161e-4	2.1850029477855806e-4	2.1850017038202075e-4	2.1850013533873439e-4	2.185001570779296e-4	2.1850018342756732e-4	2.1850015206922814e-4	2.1850000609313045e-4	2.1849971756830445e-4	2.18499319829075e-4	2.1849894423442987e-4	2.184988437117887e-4	2.1849935642713307e-4	2.185007160721631e-4	2.1850259287923472e-4	2.1850347300509838e-4	2.1850101536988848e-4	2.1849625312123625e-4	2.1849927176083005e-4	2.185072558620613e-4	2.184909628773446e-4	2.18511613824642e-4	2.1849841616088084e-4	2.1849014598373156e-4	2.1849841616088068e-4	2.1851161382464203e-4	2.1849096287734465e-4	2.1850725586206136e-4	2.1849927176082997e-4	2.1849625312123636e-4	2.1850101536988835e-4	2.185034730050984e-4	2.1850259287923472e-4	2.1850071607216285e-4	2.1849935642713304e-4	2.184988437117887e-4	2.1849894423442973e-4	2.1849931982907494e-4	2.184997175683043e-4	2.1850000609313034e-4	2.1850015206922827e-4
flux1:	0.6936524526198473	1.9999771184786832e-4	1.9999839663546216e-4	1.9999877429807884e-4	1.9999887401352044e-4	1.9999876687466049e-4	1.9999853612312512e-4	1.9999825920203514e-4	1.9999799783213386e-4	1.999977929035196e-4	1.999976622351901e-4	1.9999760037604325e-4	1.999975804544845e-4	1.9999755871211172e-4	1.9999748288726898e-4	1.999973060553524e-4	1.999970076309478e-4	1.999966221218752e-4	1.999962717317389e-4	1.9999618673700897e-4	1.9999667140064138e-4	1.9999793098730837e-4	1.9999965586436598e-4	2.0000046286190832e-4	1.999982310517803e-4	1.999939315820099e-4	1.999967620925613e-4	2.0000407105142315e-4	1.9998919134251884e-4	2.0000812283821456e-4	1.9999605698944287e-4	1.999884847921293e-4	1.999960569894429e-4	2.000081228382144e-4	1.9998919134251881e-4	2.000040710514231e-4	1.9999676209256129e-4	1.9999393158200986e-4	1.999982310517804e-4	2.000004628619082e-4	1.999996558643661e-4	1.9999793098730829e-4	1.999966714006413e-4	1.9999618673700937e-4	1.9999627173173884e-4	1.9999662212187526e-4	1.9999700763094768e-4	1.999973060553524e-4	1.9999748288726898e-4
flux1:	0.6939149015236006	1.8290010484573837e-4	1.8290076040073663e-4	1.829011445467326e-4	1.8290127796794872e-4	1.8290122007087102e-4	1.8290104231006158e-4	1.8290081202453708e-4	1.8290058345568302e-4	1.8290039309213876e-4	1.8290025759400778e-4	1.8290017354771898e-4	1.829001190510404e-4	1.8290005769407836e-4	1.8289994597964684e-4	1.828997456204332e-4	1.8289944222980455e-4	1.8289907090017298e-4	1.8289874508310065e-4	1.8289867417818268e-4	1.8289913162838263e-4	1.8290029734865094e-4	1.829018812197344e-4	1.8290262072540462e-4	1.8290059623272205e-4	1.8289671887254566e-4	1.8289936891445558e-4	1.8290605378986494e-4	1.8289247685099368e-4	1.8290981660214477e-4	1.8289879521833383e-4	1.8289186819648128e-4	1.82898795218334e-4	1.8290981660214463e-4	1.8289247685099368e-4	1.829060537898648e-4	1.8289936891445572e-4	1.8289671887254563e-4	1.8290059623272218e-4	1.8290262072540465e-4	1.8290188121973433e-4	1.829002973486509e-4	1.8289913162838255e-4	1.8289867417818265e-4	1.828987450831007e-4	1.8289907090017306e-4	1.8289944222980446e-4	1.828997456204333e-4	1.828999459796466e-4
flux1:	0.6941773504273538	1.671164394958532e-4	1.6711706384982505e-4	1.671174484888918e-4	1.6711760702947068e-4	1.6711758879956097e-4	1.6711745496342172e-4	1.6711726398051005e-4	1.6711706348408585e-4	1.671168860426381e-4	1.6711674723807882e-4	1.6711664538346935e-4	1.6711656287389135e-4	1.6711646967400808e-4	1.6711632987544811e-4	1.6711611260883518e-4	1.6711580865861445e-4	1.6711545319147408e-4	1.671151513084787e-4	1.6711509318501996e-4	1.6711552427725143e-4	1.6711660193641575e-4	1.671180548818009e-4	1.671187318860156e-4	1.671168971938368e-4	1.6711340407326355e-4	1.6711588110323637e-4	1.6712198936510693e-4	1.6710961188459768e-4	1.6712547937382263e-4	1.6711542077785932e-4	1.6710908949445737e-4	1.6711542077785938e-4	1.6712547937382255e-4	1.6710961188459765e-4	1.6712198936510704e-4	1.6711588110323653e-4	1.671134040732635e-4	1.6711689719383672e-4	1.671187318860156e-4	1.671180548818009e-4	1.6711660193641573e-4	1.6711552427725135e-4	1.6711509318502007e-4	1.6711515130847862e-4	1.67115453191474e-4	1.671158086586145e-4	1.671161126088352e-4	1.6711632987544806e-4
flux1:	0.6944397993311071	1.5256000326487664e-4	1.525605948235142e-4	1.5256097479033736e-4	1.525611509701931e-4	1.5256116404510414e-4	1.5256106622811073e-4	1.5256090819557258e-4	1.5256073175098255e-4	1.5256056596880108e-4	1.5256042541680144e-4	1.5256030984527662e-4	1.5256020533223878e-4	1.525600873324445e-4	1.52559926464069e-4	1.5255969818045304e-4	1.5255939752397508e-4	1.5255905930106184e-4	1.5255878066374907e-4	1.525587341039332e-4	1.525591396931855e-4	1.5256013473788056e-4	1.525614660796415e-4	1.5256208503643996e-4	1.5256042365784865e-4	1.5255727963129836e-4	1.5255959096306115e-4	1.5256516676765046e-4	1.5255389233739523e-4	1.525683992735113e-4	1.5255922721310608e-4	1.525534454486184e-4	1.525592272131061e-4	1.525683992735113e-4	1.5255389233739534e-4	1.5256516676765038e-4	1.5255959096306123e-4	1.5255727963129836e-4	1.5256042365784867e-4	1.5256208503644e-4	1.5256146607964144e-4	1.5256013473788048e-4	1.5255913969318557e-4	1.5255873410393314e-4	1.52558780663749e-4	1.525590593010618e-4	1.5255939752397506e-4	1.525596981804531e-4	1.5255992646406906e-4
flux1:	0.6947022482348604	1.391484916912781e-4	1.3914904926603993e-4	1.3914942021054218e-4	1.3914960761592226e-4	1.3914964478628042e-4	1.3914957617438983e-4	1.391494456498035e-4	1.391492898779824e-4	1.3914913481491895e-4	1.3914899406465103e-4	1.391488685480564e-4	1.3914874746877683e-4	1.391486109741908e-4	1.3914843525587712e-4	1.3914820111332035e-4	1.3914790704257384e-4	1.3914758712713183e-4	1.391473309719104e-4	1.391472948221231e-4	1.3914767575323465e-4	1.3914859330057736e-4	1.391498116809727e-4	1.391503766030528e-4	1.3914887310321892e-4	1.3914604566023347e-4	1.3914819850851753e-4	1.3915328294788375e-4	1.3914302176297932e-4	1.391562725102196e-4	1.3914791590708707e-4	1.391426405094794e-4	1.391479159070871e-4	1.3915627251021972e-4	1.3914302176297927e-4	1.3915328294788364e-4	1.3914819850851742e-4	1.3914604566023345e-4	1.39148873103219e-4	1.3915037660305283e-4	1.391498116809727e-4	1.3914859330057722e-4	1.3914767575323484e-4	1.3914729482212329e-4	1.391473309719103e-4	1.391475871271318e-4	1.3914790704257384e-4	1.3914820111332038e-4	1.39148435255877e-4
flux1:	0.6949646971386136	1.2680390240211051e-4	1.2680442522529264e-4	1.2680478358622198e-4	1.2680497681360876e-4	1.268050319489504e-4	1.268049867380431e-4	1.2680487910850813e-4	1.268047411997973e-4	1.2680459617946653e-4	1.2680445672763526e-4	1.2680432469289743e-4	1.2680419190317475e-4	1.2680404248474557e-4	1.268038573534598e-4	1.268036217905954e-4	1.2680333704397792e-4	1.2680303617855005e-4	1.2680280165407553e-4	1.2680277480891594e-4	1.2680313191284766e-4	1.2680397677940208e-4	1.2680509023171052e-4	1.268056047714776e-4	1.268042447740316e-4	1.2680170393767525e-4	1.2680370544738197e-4	1.2680833677492854e-4	1.267990053263976e-4	1.2681109731286846e-4	1.2680349001091185e-4	1.267986807463954e-4	1.2680349001091199e-4	1.268110973128684e-4	1.2679900532639764e-4	1.2680833677492865e-4	1.2680370544738197e-4	1.2680170393767533e-4	1.268042447740315e-4	1.2680560477147768e-4	1.2680509023171047e-4	1.268039767794019e-4	1.2680313191284763e-4	1.268027748089161e-4	1.2680280165407556e-4	1.2680303617854997e-4	1.268033370439779e-4	1.2680362179059534e-4	1.2680385735345972e-4
flux1:	0.6952271460423669	1.1545242024811934e-4	1.1545290797247351e-4	1.1545325093660517e-4	1.1545344552368046e-4	1.1545351348741739e-4	1.1545348679327715e-4	1.1545339818964209e-4	1.154532758295248e-4	1.1545314038169715e-4	1.1545300363454489e-4	1.1545286814594674e-4	1.1545272792104329e-4	1.1545257043114426e-4	1.1545238056540291e-4	1.1545214732765971e-4	1.1545187411076127e-4	1.1545159272712372e-4	1.1545137889227552e-4	1.154513602865764e-4	1.1545169438089002e-4	1.1545247111044114e-4	1.1545348712210434e-4	1.154539546395702e-4	1.1545272481900758e-4	1.1545044303412412e-4	1.1545230029663937e-4	1.1545651413082195e-4	1.1544803489421916e-4	1.1545905900040838e-4	1.1545213951452976e-4	1.154477589197524e-4	1.1545213951452986e-4	1.1545905900040841e-4	1.1544803489421917e-4	1.1545651413082197e-4	1.1545230029663938e-4	1.1545044303412408e-4	1.1545272481900744e-4	1.1545395463957026e-4	1.1545348712210428e-4	1.1545247111044124e-4	1.1545169438089002e-4	1.1545136028657644e-4	1.1545137889227559e-4	1.154515927271236e-4	1.1545187411076119e-4	1.1545214732765976e-4	1.1545238056540285e-4
flux1:	0.6954895949461202	1.0502429491874306e-4	1.0502474760332792e-4	1.0502507305287652e-4	1.0502526539982944e-4	1.0502534195689783e-4	1.0502532972043664e-4	1.0502525692952482e-4	1.0502514822516191e-4	1.0502502203166579e-4	1.0502488927293285e-4	1.050247530223875e-4	1.0502460906744733e-4	1.0502444766597043e-4	1.0502425702122465e-4	1.0502402919789672e-4	1.0502376921463571e-4	1.0502350745317154e-4	1.050233132830911e-4	1.050233018898878e-4	1.0502361378191131e-4	1.0502432667127268e-4	1.0502525223943162e-4	1.0502567585797717e-4	1.0502456391989388e-4	1.0502251593337065e-4	1.050242359920395e-4	1.0502806550032118e-4	1.0502036662286653e-4	1.050304075510883e-4	1.0502411881813566e-4	1.0502013205449686e-4	1.0502411881813569e-4	1.0503040755108834e-4	1.0502036662286649e-4	1.0502806550032118e-4	1.050242359920394e-4	1.050225159333706e-4	1.0502456391989383e-4	1.0502567585797716e-4	1.0502525223943159e-4	1.0502432667127276e-4	1.0502361378191128e-4	1.0502330188988765e-4	1.050233132830911e-4	1.0502350745317148e-4	1.050237692146356e-4	1.0502402919789668e-4	1.0502425702122474e-4
flux1:	0.6957520438498734	9.545371232325108e-5	9.545413040759817e-5	9.545443685859719e-5	9.54546241429863e-5	9.545470586358275e-5	9.545470475463372e-5	9.54546451324225e-5	9.545454854236488e-5	9.545443138813199e-5	9.545430375376776e-5	9.545416905903051e-5	9.54540245281565e-5	9.545386271754418e-5	9.545367457039605e-5	9.545345464013437e-5	9.545320913168199e-5	9.54529668677199e-5	9.54527912656844e-5	9.545278609831365e-5	9.54530765897678e-5	9.545372971208019e-5	9.545457139179446e-5	9.545495404290926e-5	9.545394869388835e-5	9.545211142904666e-5	9.545370127575084e-5	9.545717734088588e-5	9.545019232957761e-5	9.545932895527987e-5	9.545361808851667e-5	9.544999279921263e-5	9.545361808851668e-5	9.545932895527979e-5	9.545019232957768e-5	9.54571773408859e-5	9.54537012757508e-5	9.545211142904659e-5	9.545394869388835e-5	9.545495404290929e-5	9.54545713917945e-5	9.545372971208017e-5	9.545307658976785e-5	9.545278609831361e-5	9.545279126568446e-5	9.545296686771983e-5	9.54532091316821e-5	9.545345464013436e-5	9.54536745703961e-5
flux1:	0.6960144927536267	8.667866094649828e-5	8.66790452154167e-5	8.667933174984518e-5	8.667951183804915e-5	8.667959600050397e-5	8.667960332302625e-5	8.667955471119957e-5	8.667946898011012e-5	8.66793607104738e-5	8.667923917044754e-5	8.66791079808436e-5	8.667896550372626e-5	8.66788061712717e-5	8.667862317043488e-5	8.667841305284762e-5	8.667818284198172e-5	8.667795971685893e-5	8.6677801530031e-5	8.66778016468307e-5	8.66780715389261e-5	8.66786687641293e-5	8.667943270969171e-5	8.667977716789993e-5	8.667886807685116e-5	8.667722050397757e-5	8.66786870686854e-5	8.668183843932585e-5	8.667550585228422e-5	8.668381155815562e-5	8.66786296064834e-5	8.667533577682283e-5	8.667862960648342e-5	8.668381155815561e-5	8.667550585228418e-5	8.668183843932595e-5	8.667868706868546e-5	8.667722050397751e-5	8.667886807685119e-5	8.667977716789996e-5	8.667943270969167e-5	8.667866876412921e-5	8.667807153892596e-5	8.667780164683067e-5	8.667780153003097e-5	8.667795971685892e-5	8.66781828419816e-5	8.667841305284766e-5	8.667862317043493e-5
flux1:	0.69627694165738	7.864079430941568e-5	7.864114585084554e-5	7.8641412045176e-5	7.864158340318645e-5	7.86416678986319e-5	7.864168149967266e-5	7.864164214744158e-5	7.864156624711493e-5	7.864146673200375e-5	7.864135207915902e-5	7.864122598813913e-5	7.864108770297872e-5	7.864093316867794e-5	7.864075739067786e-5	7.864055850188742e-5	7.86403440406441e-5	7.864013949552751e-5	7.86399975329179e-5	7.864000204326687e-5	7.864025214151026e-5	7.864079715384388e-5	7.864148915374086e-5	7.864179806293557e-5	7.864097581563944e-5	7.863949882054255e-5	7.864084895557364e-5	7.864370238310091e-5	7.863796552613735e-5	7.86455085199499e-5	7.864081023297493e-5	7.863782005443648e-5	7.8640810232975e-5	7.864550851995004e-5	7.863796552613743e-5	7.86437023831009e-5	7.864084895557354e-5	7.863949882054261e-5	7.864097581563948e-5	7.864179806293557e-5	7.864148915374097e-5	7.864079715384378e-5	7.864025214151019e-5	7.864000204326692e-5	7.863999753291787e-5	7.864013949552739e-5	7.864034404064397e-5	7.86405585018873e-5	7.864075739067794e-5
flux1:	0.6965393905611332	7.128529058435926e-5	7.128561074265044e-5	7.128585659528874e-5	7.128601820126146e-5	7.128610144228714e-5	7.128611962655231e-5	7.12860881191117e-5	7.128602119662483e-5	7.128593030187368e-5	7.128582314747487e-5	7.128570341109334e-5	7.128557100246289e-5	7.128542307074156e-5	7.128525607847202e-5	7.1285069388684e-5	7.128487080743738e-5	7.128468411822442e-5	7.128455716946916e-5	7.128456524015963e-5	7.12847963583473e-5	7.128529267088639e-5	7.128591817703146e-5	7.128619406944843e-5	7.128545011795519e-5	7.128412637028067e-5	7.12853668308811e-5	7.128794719421634e-5	7.12827538244008e-5	7.128959744146945e-5	7.128534104134601e-5	7.12826287797733e-5	7.1285341041346e-5	7.128959744146948e-5	7.128275382440081e-5	7.12879471942163e-5	7.128536683088107e-5	7.128412637028058e-5	7.128545011795515e-5	7.128619406944848e-5	7.12859181770315e-5	7.12852926708863e-5	7.128479635834733e-5	7.128456524015964e-5	7.128455716946912e-5	7.128468411822445e-5	7.128487080743727e-5	7.128506938868399e-5	7.128525607847206e-5
flux1:	0.6968018394648865	6.456071033675898e-5	6.45610006636179e-5	6.45612265234166e-5	6.456137778400257e-5	6.456145861904502e-5	6.456148007043511e-5	6.456145526495848e-5	6.456139659833979e-5	6.456131416399982e-5	6.456121493935931e-5	6.456110249964235e-5	6.456097723992595e-5	6.456083725364115e-5	6.456068015606715e-5	6.456050624745141e-5	6.456032340381803e-5	6.456015371572102e-5	6.456004056956633e-5	6.456005143074327e-5	6.456026439377738e-5	6.456071536014641e-5	6.456127951205727e-5	6.456152482108636e-5	6.456085142950611e-5	6.45596652523566e-5	6.45608026750182e-5	6.456313309503101e-5	6.455843513275749e-5	6.456463812386487e-5	6.456078508470712e-5	6.45583269529783e-5	6.456078508470716e-5	6.456463812386485e-5	6.455843513275759e-5	6.456313309503105e-5	6.456080267501824e-5	6.455966525235665e-5	6.45608514295061e-5	6.45615248210864e-5	6.456127951205718e-5	6.45607153601464e-5	6.456026439377744e-5	6.456005143074332e-5	6.45600405695663e-5	6.456015371572112e-5	6.456032340381801e-5	6.456050624745142e-5	6.45606801560672e-5
flux1:	0.6970642883686398	5.8418853285491014e-5	5.84191154906092e-5	5.8419321988326434e-5	5.8419462660390336e-5	5.841954029514144e-5	5.8419564006158106e-5	5.841954497580659e-5	5.841949393725304e-5	5.841941976250262e-5	5.841932872590764e-5	5.8419224238019555e-5	5.8419107031087366e-5	5.84189759263356e-5	5.8418829437828345e-5	5.841866856124775e-5	5.841850108750301e-5	5.841834744819741e-5	5.841824690983125e-5	5.841825985995006e-5	5.8418455505303495e-5	5.84188643287922e-5	5.8419371973414457e-5	5.841958904138408e-5	5.841897922946916e-5	5.8417916471693694e-5	5.8418957351455694e-5	5.8421059296420884e-5	5.841681254723801e-5	5.84224293528086e-5	5.8418944188302225e-5	5.841671822373494e-5	5.841894418830231e-5	5.842242935280857e-5	5.841681254723806e-5	5.842105929642091e-5	5.841895735145564e-5	5.841791647169378e-5	5.841897922946914e-5	5.841958904138413e-5	5.841937197341455e-5	5.841886432879214e-5	5.8418455505303434e-5	5.8418259859950055e-5	5.841824690983124e-5	5.841834744819737e-5	5.841850108750288e-5	5.841866856124769e-5	5.8418829437828345e-5
flux1:	0.697326737272393	5.281461489717383e-5	5.281485080029184e-5	5.2815038784484855e-5	5.281516890342314e-5	5.2815242830120014e-5	5.2815268039627e-5	5.281525402567043e-5	5.2815210052052976e-5	5.281514388610593e-5	5.281506113415083e-5	5.281496499623479e-5	5.28148564221095e-5	5.281473478252372e-5	5.281459928054518e-5	5.281445140993751e-5	5.2814298757887264e-5	5.281416014837307e-5	5.281407105498228e-5	5.281408546442466e-5	5.281426464218501e-5	5.2814634382575916e-5	5.281509009044633e-5	5.281528117244255e-5	5.281472865820764e-5	5.281377657051436e-5	5.281472723832973e-5	5.281662062170639e-5	5.281278450893184e-5	5.281786552017264e-5	5.281471557988861e-5	5.281270152658811e-5	5.281471557988867e-5	5.281786552017261e-5	5.281278450893188e-5	5.281662062170633e-5	5.281472723832971e-5	5.281377657051437e-5	5.2814728658207597e-5	5.281528117244249e-5	5.281509009044632e-5	5.281463438257589e-5	5.281426464218501e-5	5.281408546442467e-5	5.281407105498217e-5	5.28141601483731e-5	5.2814298757887285e-5	5.281445140993752e-5	5.281459928054523e-5
flux1:	0.6975891861761463	4.770584355396179e-5	4.7706055039804366e-5	4.7706225518299e-5	4.770634533375756e-5	4.7706415268822706e-5	4.770644140828901e-5	4.7706431780151225e-5	4.77063943503024e-5	4.7706335888560116e-5	4.7706261370939506e-5	4.770617375556425e-5	4.770607411493208e-5	4.7705962224344126e-5	4.770583780440684e-5	4.7705702687870874e-5	4.770556417039324e-5	4.77054395329549e-5	4.770536076709044e-5	4.7705376080243544e-5	4.7705539651801806e-5	4.7705873230245794e-5	4.770628130866397e-5	4.770644857335208e-5	4.770594771582044e-5	4.770509483168829e-5	4.770596143272407e-5	4.7707664704380326e-5	4.7704202013283085e-5	4.7708793820952315e-5	4.7705949095723065e-5	4.770412829201789e-5	4.770594909572308e-5	4.770879382095236e-5	4.770420201328309e-5	4.770766470438034e-5	4.7705961432724115e-5	4.7705094831688256e-5	4.7705947715820444e-5	4.770644857335208e-5	4.770628130866401e-5	4.7705873230245794e-5	4.770553965180178e-5	4.770537608024357e-5	4.770536076709042e-5	4.770543953295489e-5	4.770556417039322e-5	4.770570268787087e-5	4.770583780440687e-5
flux1:	0.6978516350798996	4.305319896076627e-5	4.305338793796358e-5	4.305354202568266e-5	4.3053651945127016e-5	4.305371777528105e-5	4.305374442333482e-5	4.305373864610534e-5	4.3053707264229444e-5	4.305365614884224e-5	4.3053589685650965e-5	4.305351057185703e-5	4.3053419929434164e-5	4.3053317821957624e-5	4.305320434903257e-5	4.305308155591565e-5	4.3052956384612524e-5	4.3052844647485804e-5	4.305277514800585e-5	4.3052790883742625e-5	4.305293971924961e-5	4.305323992155749e-5	4.305360442540122e-5	4.305374995370789e-5	4.305329569671443e-5	4.305253171886181e-5	4.3053320192453697e-5	4.305485042428349e-5	4.305172705840947e-5	4.3055872689794046e-5	4.305330562639825e-5	4.305166089745065e-5	4.305330562639831e-5	4.3055872689794066e-5	4.305172705840947e-5	4.3054850424283475e-5	4.30533201924537e-5	4.305253171886178e-5	4.305329569671444e-5	4.305374995370793e-5	4.305360442540118e-5	4.3053239921557484e-5	4.305293971924959e-5	4.3052790883742645e-5	4.30527751480058e-5	4.305284464748578e-5	4.305295638461248e-5	4.3053081555915656e-5	4.305320434903258e-5
flux1:	0.6981140839836528	3.882001238693219e-5	3.882018075172387e-5	3.88203196253188e-5	3.882042016557763e-5	3.882048190225913e-5	3.882050874712825e-5	3.882050635592996e-5	3.882048054035674e-5	3.882043636431868e-5	3.882037766495134e-5	3.882030686999727e-5	3.882022509590844e-5	3.88201326027046e-5	3.882002975845442e-5	3.8819918721960896e-5	3.881980604058493e-5	3.881970613911878e-5	3.881964490962662e-5	3.8819660660230945e-5	3.881979563501657e-5	3.882006511373408e-5	3.8820389854490864e-5	3.882051563690326e-5	3.882010345471877e-5	3.8819419147723266e-5	3.8820135209518174e-5	3.882150817624789e-5	3.881869292625924e-5	3.882243207089609e-5	3.8820117396176965e-5	3.8818632951814625e-5	3.8820117396177046e-5	3.88224320708961e-5	3.8818692926259245e-5	3.882150817624789e-5	3.882013520951819e-5	3.881941914772321e-5	3.882010345471878e-5	3.882051563690322e-5	3.882038985449084e-5	3.8820065113733996e-5	3.881979563501655e-5	3.881966066023103e-5	3.8819644909626646e-5	3.88197061391187e-5	3.881980604058487e-5	3.881991872196089e-5	3.882002975845447e-5
flux1:	0.6983765328874061	3.497214926909994e-5	3.497229887431411e-5	3.497242373375343e-5	3.497251548038744e-5	3.497257322207581e-5	3.49726000313154e-5	3.497260061177499e-5	3.497257988822511e-5	3.4972542202143463e-5	3.4972490884946715e-5	3.497242809498116e-5	3.49723549034751e-5	3.497227169565206e-5	3.497217902107914e-5	3.497207907612295e-5	3.4971977989621634e-5	3.497188888389073e-5	3.4971834998711594e-5	3.4971850427376294e-5	3.4971972417550136e-5	3.4972213693170726e-5	3.497250224670117e-5	3.497261017982293e-5	3.497223602521587e-5	3.4971623114693254e-5	3.497227224136806e-5	3.497350249721086e-5	3.4970966822431195e-5	3.497433604703758e-5	3.497225060148806e-5	3.497091193924954e-5	3.497225060148806e-5	3.497433604703761e-5	3.497096682243118e-5	3.497350249721091e-5	3.497227224136804e-5	3.497162311469325e-5	3.497223602521588e-5	3.4972610179822965e-5	3.497250224670117e-5	3.497221369317071e-5	3.497197241755015e-5	3.497185042737631e-5	3.497183499871159e-5	3.497188888389075e-5	3.497197798962159e-5	3.497207907612293e-5	3.4972179021079106e-5
flux1:	0.6986389817911594	3.147787463688951e-5	3.1478007266413083e-5	3.147811930342218e-5	3.147820287754215e-5	3.147825677940149e-5	3.147828337617639e-5	3.1478286550182656e-5	3.1478270448701275e-5	3.1478238769417716e-5	3.1478194381350404e-5	3.1478139180366524e-5	3.147807416536154e-5	3.147799979263725e-5	3.147791672591594e-5	3.147782714211728e-5	3.147773674130201e-5	3.1477657430252724e-5	3.147761003808711e-5	3.1477624875166974e-5	3.1477734752643964e-5	3.1477950214287446e-5	3.1478205927765934e-5	3.1478297810659447e-5	3.147795806586525e-5	3.147740914446259e-5	3.147799656126925e-5	3.1479097512948496e-5	3.147681533564543e-5	3.1479848288680004e-5	3.1477970869428855e-5	3.147676468278646e-5	3.147797086942888e-5	3.147984828868006e-5	3.1476815335645416e-5	3.147909751294851e-5	3.147799656126919e-5	3.1477409144462597e-5	3.1477958065865246e-5	3.147829781065946e-5	3.1478205927765934e-5	3.147795021428745e-5	3.1477734752643944e-5	3.147762487516699e-5	3.147761003808715e-5	3.14776574302527e-5	3.147773674130198e-5	3.147782714211723e-5	3.1477916725915966e-5
flux1:	0.6989014306949126	2.8307721761079904e-5	2.8307839109799882e-5	2.8307939482834205e-5	2.8308015514823168e-5	2.830806576495396e-5	2.830809201006959e-5	2.8308097425977968e-5	2.8308085480716107e-5	2.8308059301034637e-5	2.8308021336695158e-5	2.8307973233267338e-5	2.8307915900371247e-5	2.830784982529811e-5	2.830777573473346e-5	2.8307695744609557e-5	2.8307615126581756e-5	2.8307544658896813e-5	2.8307502984358386e-5	2.8307517022600573e-5	2.830761564979237e-5	2.830780755564299e-5	2.8308033554049165e-5	2.8308111084790665e-5	2.830780251572368e-5	2.830731095603929e-5	2.8307841627299047e-5	2.8308825603851127e-5	2.830677311614943e-5	2.8309500722377203e-5	2.8307811935446304e-5	2.8306726027123878e-5	2.8307811935446365e-5	2.8309500722377183e-5	2.830677311614949e-5	2.830882560385117e-5	2.8307841627299034e-5	2.8307310956039274e-5	2.8307802515723666e-5	2.8308111084790672e-5	2.8308033554049175e-5	2.8307807555643015e-5	2.830761564979233e-5	2.8307517022600627e-5	2.8307502984358372e-5	2.8307544658896775e-5	2.8307615126581706e-5	2.830769574460953e-5	2.8307775734733443e-5
flux1:	0.6991638795986659	2.5434364365569147e-5	2.543446802456053e-5	2.5434557839833317e-5	2.54346269493018e-5	2.5434673750814048e-5	2.5434699529654336e-5	2.5434706856108636e-5	2.543469860718813e-5	2.5434677406049397e-5	2.5434645325552717e-5	2.5434603776988293e-5	2.543455357178927e-5	2.543449519948958e-5	2.5434429411672592e-5	2.5434358234196177e-5	2.5434286518771007e-5	2.5434224000712284e-5	2.543418734400936e-5	2.5434200432996613e-5	2.543428865739879e-5	2.5434459135156758e-5	2.5434658327622848e-5	2.543472310039463e-5	2.543444281431833e-5	2.5434002688738007e-5	2.5434481311302474e-5	2.54353596309706e-5	2.543351511416895e-5	2.5435965759569016e-5	2.543444788119251e-5	2.5433471081479515e-5	2.5434447881192522e-5	2.5435965759569063e-5	2.543351511416894e-5	2.543535963097064e-5	2.54344813113025e-5	2.5434002688737976e-5	2.5434442814318346e-5	2.5434723100394646e-5	2.5434658327622875e-5	2.5434459135156707e-5	2.543428865739881e-5	2.5434200432996637e-5	2.543418734400939e-5	2.5434224000712257e-5	2.543428651877098e-5	2.543435823419617e-5	2.5434429411672626e-5
flux1:	0.6994263285024191	2.283249268937494e-5	2.2832584135959063e-5	2.2832664433924158e-5	2.2832727215150637e-5	2.2832770773233837e-5	2.2832795986774053e-5	2.2832804909358763e-5	2.283279990613049e-5	2.2832783158677826e-5	2.2832756403977994e-5	2.283272083765241e-5	2.2832677170208868e-5	2.283262587369053e-5	2.2832567697041134e-5	2.2832504556842624e-5	2.283244089927527e-5	2.2832385499822213e-5	2.2832353234863442e-5	2.2832365274915923e-5	2.2832443923800532e-5	2.283259497135524e-5	2.2832770057602988e-5	2.2832823560559136e-5	2.2832568967326593e-5	2.2832174974654582e-5	2.283260597426652e-5	2.2833389008708363e-5	2.2831732664672156e-5	2.2833932371993854e-5	2.283256921874835e-5	2.2831691308674163e-5	2.283256921874838e-5	2.2833932371993868e-5	2.2831732664672162e-5	2.283338900870841e-5	2.283260597426652e-5	2.2832174974654558e-5	2.2832568967326593e-5	2.2832823560559146e-5	2.2832770057602984e-5	2.283259497135526e-5	2.2832443923800556e-5	2.2832365274915927e-5	2.283235323486345e-5	2.283238549982215e-5	2.2832440899275247e-5	2.283250455684265e-5	2.2832567697041104e-5
flux1:	0.6996887774061724	2.0478693633657997e-5	2.047877422583449e-5	2.0478845972450897e-5	2.0478902984526652e-5	2.0478943497694258e-5	2.0478968056789853e-5	2.0478978276794163e-5	2.0478976081891358e-5	2.0478963268975977e-5	2.0478941278352835e-5	2.047891111011006e-5	2.0478873375680062e-5	2.0478828516911327e-5	2.0478777260892038e-5	2.0478721403441974e-5	2.0478665003827676e-5	2.0478615957450738e-5	2.0478587528673837e-5	2.0478598464438917e-5	2.0478668339835954e-5	2.0478801826322708e-5	2.0478955303364073e-5	2.047899891742319e-5	2.04787676943017e-5	2.047841509298453e-5	2.0478802623393515e-5	2.047949985935688e-5	2.0478013653584163e-5	2.047998624883511e-5	2.0478763056278966e-5	2.0477974695502505e-5	2.0478763056278997e-5	2.0479986248835145e-5	2.0478013653584146e-5	2.0479499859356887e-5	2.0478802623393545e-5	2.047841509298453e-5	2.0478767694301683e-5	2.0478998917423167e-5	2.047895530336403e-5	2.04788018263227e-5	2.0478668339836e-5	2.0478598464438948e-5	2.0478587528673844e-5	2.0478615957450727e-5	2.0478665003827666e-5	2.0478721403441998e-5	2.0478777260892038e-5
flux1:	0.6999512263099257	1.8351335180921478e-5	1.8351406155607862e-5	1.8351470237674585e-5	1.8351521998568134e-5	1.8351559653288814e-5	1.835158347550233e-5	1.835159471015669e-5	1.8351594903837778e-5	1.8351585520621575e-5	1.8351567741154363e-5	1.835154239076212e-5	1.8351509986912534e-5	1.835147093391592e-5	1.8351425924261326e-5	1.8351376627429352e-5	1.8351326737165543e-5	1.8351283344593865e-5	1.835125826280574e-5	1.8351268076752885e-5	1.8351329950870148e-5	1.835144761823195e-5	1.835158178744624e-5	1.8351616786095716e-5	1.835140684611985e-5	1.83510913937818e-5	1.8351439338418877e-5	1.8352059436985166e-5	1.8350726952872877e-5	1.8352494223007425e-5	1.835139753249486e-5	1.8350690191740026e-5	1.835139753249487e-5	1.8352494223007456e-5	1.8350726952872853e-5	1.8352059436985173e-5	1.835143933841887e-5	1.8351091393781816e-5	1.8351406846119844e-5	1.8351616786095746e-5	1.8351581787446206e-5	1.8351447618231917e-5	1.8351329950870172e-5	1.8351268076752902e-5	1.8351258262805738e-5	1.8351283344593886e-5	1.83513267371655e-5	1.835137662742936e-5	1.835142592426134e-5
flux1:	0.7002136752136789	1.6430455229488464e-5	1.6430517703957093e-5	1.643057492780407e-5	1.6430621911592856e-5	1.6430656879571028e-5	1.6430679887876508e-5	1.6430691871515144e-5	1.643069405589536e-5	1.6430687619305676e-5	1.643067351725661e-5	1.643065242099593e-5	1.6430624761303517e-5	1.643059090159119e-5	1.6430551491943577e-5	1.6430508074353308e-5	1.6430464000072157e-5	1.6430425627410395e-5	1.6430403464915303e-5	1.643041217092603e-5	1.6430466782126413e-5	1.64305702472552e-5	1.6430687221905366e-5	1.6430714772041177e-5	1.6430524235769327e-5	1.643024213473004e-5	1.6430554110700995e-5	1.6431104964149974e-5	1.642991126794714e-5	1.643149311000709e-5	1.6430510663320675e-5	1.642987656118319e-5	1.6430510663320678e-5	1.643149311000713e-5	1.6429911267947143e-5	1.6431104964149984e-5	1.6430554110701e-5	1.6430242134730025e-5	1.6430524235769324e-5	1.6430714772041177e-5	1.6430687221905356e-5	1.643057024725521e-5	1.643046678212643e-5	1.6430412170926042e-5	1.64304034649153e-5	1.6430425627410405e-5	1.643046400007212e-5	1.6430508074353308e-5	1.643055149194359e-5
flux1:	0.7004761241174322	1.4697654945785158e-5	1.4697709921680873e-5	1.4697761014528538e-5	1.4697803651091624e-5	1.4697836088538938e-5	1.4697858211326628e-5	1.4697870697021855e-5	1.4697874499884804e-5	1.4697870554773367e-5	1.4697859623885492e-5	1.4697842244423425e-5	1.4697818769043813e-5	1.4697789519757631e-5	1.4697755100127728e-5	1.4697716926735346e-5	1.4697678032108776e-5	1.4697644108641025e-5	1.4697624493912591e-5	1.4697632131126545e-5	1.4697680180546464e-5	1.4697770938043174e-5	1.4697872651251008e-5	1.4697893815027422e-5	1.469772098553359e-5	1.4697468833933771e-5	1.4697748198065374e-5	1.4698236984384413e-5	1.4697168500284924e-5	1.4698583062242167e-5	1.4697703703666529e-5	1.469713574760215e-5	1.4697703703666547e-5	1.4698583062242202e-5	1.4697168500284934e-5	1.4698236984384418e-5	1.4697748198065373e-5	1.4697468833933747e-5	1.469772098553355e-5	1.4697893815027453e-5	1.4697872651250994e-5	1.4697770938043161e-5	1.469768018054645e-5	1.469763213112652e-5	1.4697624493912578e-5	1.4697644108641029e-5	1.4697678032108747e-5	1.4697716926735314e-5	1.4697755100127752e-5
flux1:	0.7007385730211855	1.3135996699886414e-5	1.3136045069228361e-5	1.3136090682570474e-5	1.313612935910959e-5	1.3136159407423652e-5	1.3136180579321696e-5	1.313619334063093e-5	1.3136198418602574e-5	1.3136196542539794e-5	1.3136188310327266e-5	1.3136174144081477e-5	1.3136154327495505e-5	1.3136129142639361e-5	1.3136099145117484e-5	1.3136065630441124e-5	1.313603133624443e-5	1.313600135124339e-5	1.313598396336416e-5	1.3135990590412663e-5	1.3136032739273197e-5	1.3136112164831858e-5	1.3136200377992948e-5	1.3136216115619926e-5	1.3136059456510444e-5	1.3135834204649098e-5	1.3136084061304363e-5	1.3136517296344927e-5	1.3135561691150989e-5	1.3136825504696954e-5	1.313603909014964e-5	1.3135530821453764e-5	1.3136039090149665e-5	1.3136825504696964e-5	1.3135561691151016e-5	1.3136517296344936e-5	1.3136084061304363e-5	1.3135834204649054e-5	1.3136059456510444e-5	1.3136216115619931e-5	1.3136200377992933e-5	1.3136112164831852e-5	1.3136032739273189e-5	1.3135990590412654e-5	1.3135983963364174e-5	1.3136001351243354e-5	1.31360313362444e-5	1.3136065630441119e-5	1.3136099145117496e-5
flux1:	0.7010010219249387	1.1729906616221374e-5	1.1729949168829497e-5	1.172998988325697e-5	1.173002494708577e-5	1.1730052734445774e-5	1.1730072897566199e-5	1.1730085730119245e-5	1.1730091771069247e-5	1.1730091577774033e-5	1.1730085609938e-5	1.1730074192177791e-5	1.17300575484543e-5	1.1730035923613877e-5	1.1730009825750947e-5	1.1729980435157935e-5	1.172995021795348e-5	1.1729923716780766e-5	1.1729908279844202e-5	1.1729913969570048e-5	1.1729950837204378e-5	1.1730020191593788e-5	1.1730096503187751e-5	1.1730107676581857e-5	1.1729965792805117e-5	1.1729764704275856e-5	1.172998791465141e-5	1.1730371501920607e-5	1.1729517578702816e-5	1.1730645684230507e-5	1.1729942997060201e-5	1.1729488539642814e-5	1.1729942997060218e-5	1.1730645684230507e-5	1.1729517578702838e-5	1.1730371501920641e-5	1.1729987914651405e-5	1.172976470427587e-5	1.1729965792805114e-5	1.1730107676581872e-5	1.1730096503187761e-5	1.1730020191593804e-5	1.1729950837204386e-5	1.1729913969570042e-5	1.1729908279844193e-5	1.1729923716780778e-5	1.172995021795345e-5	1.1729980435157935e-5	1.1730009825750956e-5
flux1:	0.701263470828692	1.0465081740965981e-5	1.0465119172806759e-5	1.0465155503764642e-5	1.0465187265891778e-5	1.046521290936648e-5	1.0465232014665446e-5	1.046524473740294e-5	1.0465251462006554e-5	1.0465252603473538e-5	1.0465248506615365e-5	1.0465239414572356e-5	1.0465225500491063e-5	1.0465206975432452e-5	1.0465184301693895e-5	1.0465158551127662e-5	1.0465131940898595e-5	1.0465108520648179e-5	1.04650947982833e-5	1.04650996330174e-5	1.0465131795608126e-5	1.0465192229207697e-5	1.046525808393258e-5	1.046526546110731e-5	1.0465137082309175e-5	1.046495769951977e-5	1.0465156892139827e-5	1.0465496170211241e-5	1.0464733770391667e-5	1.046573983441888e-5	1.0465112507483197e-5	1.0464706520242264e-5	1.0465112507483187e-5	1.0465739834418906e-5	1.0464733770391687e-5	1.046549617021124e-5	1.0465156892139812e-5	1.0464957699519769e-5	1.0465137082309175e-5	1.046526546110732e-5	1.046525808393257e-5	1.0465192229207682e-5	1.0465131795608128e-5	1.0465099633017383e-5	1.0465094798283309e-5	1.0465108520648199e-5	1.0465131940898566e-5	1.0465158551127638e-5	1.0465184301693899e-5
flux1:	0.7015259197324453	9.3284018006332e-6	9.328434722644484e-6	9.328467126687428e-6	9.328495865804023e-6	9.328519473651674e-6	9.328537482180935e-6	9.328549938123148e-6	9.328557100577366e-6	9.328559268001342e-6	9.328556690836462e-6	9.328549545108243e-6	9.328537961487183e-6	9.328522121007566e-6	9.32850244267647e-6	9.328479897171204e-6	9.32845647419865e-6	9.328435779100376e-6	9.328423569246896e-6	9.328427636681696e-6	9.328455626684142e-6	9.328508184504143e-6	9.32856488265323e-6	9.328569142723855e-6	9.328453108892947e-6	9.32829322255767e-6	9.32847080469094e-6	9.328770592218947e-6	9.32809050551046e-6	9.328986930797774e-6	9.32842737443841e-6	9.328065007038275e-6	9.328427374438439e-6	9.328986930797767e-6	9.328090505510468e-6	9.32877059221891e-6	9.328470804690909e-6	9.328293222557657e-6	9.328453108892952e-6	9.328569142723889e-6	9.328564882653218e-6	9.328508184504128e-6	9.32845562668415e-6	9.328427636681699e-6	9.328423569246873e-6	9.328435779100355e-6	9.32845647419864e-6	9.328479897171206e-6	9.328502442676484e-6
flux1:	0.7017883686361985	8.30784550221513e-6	8.307874449238202e-6	8.30790333043111e-6	8.307929296991874e-6	8.307950970912069e-6	8.30796785480553e-6	8.307979911293044e-6	8.307987299226996e-6	8.307990222860049e-6	8.307988856150215e-6	8.307983320680637e-6	8.307973712236363e-6	8.307960185617819e-6	8.307943119492012e-6	8.307923390787566e-6	8.307902782025307e-6	8.307884498787621e-6	8.30787362881746e-6	8.307877018495018e-6	8.307901324699757e-6	8.307946951810153e-6	8.307995658796521e-6	8.307997397466108e-6	8.307892646615645e-6	8.307750268822875e-6	8.30790843856262e-6	8.308173076890384e-6	8.307566958543668e-6	8.308364987165771e-6	8.307866322707744e-6	8.307543174568954e-6	8.307866322707772e-6	8.308364987165781e-6	8.30756695854368e-6	8.30817307689041e-6	8.30790843856261e-6	8.307750268822862e-6	8.307892646615643e-6	8.307997397466103e-6	8.307995658796524e-6	8.307946951810157e-6	8.30790132469976e-6	8.307877018495025e-6	8.307873628817438e-6	8.307884498787648e-6	8.307902782025277e-6	8.307923390787546e-6	8.307943119491991e-6
flux1:	0.7020508175399518	7.392411304173402e-6	7.3924367436924746e-6	7.392462459878438e-6	7.392485880043413e-6	7.392505717210863e-6	7.392521460312452e-6	7.392533008710028e-6	7.392540442363755e-6	7.39254389045959e-6	7.392543465884848e-6	7.392539246798165e-6	7.392531300848318e-6	7.392519760234642e-6	7.392504966423616e-6	7.392487709951559e-6	7.392469585114458e-6	7.392453438351973e-6	7.392443760604514e-6	7.392446561012655e-6	7.39246762918811e-6	7.39250717646894e-6	7.392548932401151e-6	7.392548667795458e-6	7.3924542254359715e-6	7.3923275659095265e-6	7.392468324679526e-6	7.3927017180382995e-6	7.39216201286619e-6	7.392871822501914e-6	7.392427820915332e-6	7.3921399032294345e-6	7.392427820915357e-6	7.392871822501927e-6	7.392162012866204e-6	7.392701718038331e-6	7.392468324679527e-6	7.392327565909513e-6	7.392454225435979e-6	7.392548667795446e-6	7.392548932401128e-6	7.392507176468935e-6	7.392467629188146e-6	7.392446561012652e-6	7.392443760604499e-6	7.392453438351968e-6	7.3924695851144494e-6	7.392487709951566e-6	7.3925049664236244e-6
flux1:	0.7023132664437051	6.572042569133936e-6	6.572064909590874e-6	6.572087778318547e-6	6.5721088575909245e-6	6.5721269523618005e-6	6.572141550453545e-6	6.572152505345183e-6	6.5721598361177265e-6	6.572163613126938e-6	6.572163901318136e-6	6.5721607448638544e-6	6.572154189153767e-6	6.57214434713528e-6	6.572131526227461e-6	6.572116437700685e-6	6.572100505244248e-6	6.572086253100581e-6	6.572077640872226e-6	6.572079937126314e-6	6.572098171173284e-6	6.572132401294797e-6	6.572168130506847e-6	6.572166309229754e-6	6.572081279396735e-6	6.571968724594287e-6	6.572093889864701e-6	6.572299543173839e-6	6.571819415847106e-6	6.572450209558127e-6	6.572055234935009e-6	6.5717989355210425e-6	6.572055234935025e-6	6.572450209558135e-6	6.571819415847143e-6	6.572299543173837e-6	6.572093889864708e-6	6.5719687245942906e-6	6.57208127939675e-6	6.572166309229772e-6	6.572168130506846e-6	6.572132401294803e-6	6.572098171173296e-6	6.572079937126305e-6	6.572077640872224e-6	6.572086253100592e-6	6.572100505244243e-6	6.5721164377006804e-6	6.572131526227471e-6
flux1:	0.7025757153474583	5.837556993357224e-6	5.837576591875345e-6	5.837596895842654e-6	5.83761582229578e-6	5.837632267530126e-6	5.8376457281583745e-6	5.837656026091606e-6	5.837663134571628e-6	5.8376670787544e-6	5.837667886692293e-6	5.83766557653993e-6	5.8376601764453695e-6	5.837651783100914e-6	5.837640672928751e-6	5.837627484726382e-6	5.837613487860176e-6	5.837600917908006e-6	5.837593261914572e-6	5.8375951339869076e-6	5.837610897528065e-6	5.837640491071895e-6	5.837671011514195e-6	5.837668014803735e-6	5.8375915724211585e-6	5.837491667135828e-6	5.837602885157703e-6	5.837783939448787e-6	5.8373572105830964e-6	5.837917300357677e-6	5.83756625787149e-6	5.837338308698176e-6	5.837566257871502e-6	5.837917300357675e-6	5.8373572105830964e-6	5.837783939448781e-6	5.837602885157705e-6	5.8374916671358115e-6	5.837591572421162e-6	5.8376680148037295e-6	5.837671011514182e-6	5.837640491071895e-6	5.837610897528064e-6	5.837595133986905e-6	5.837593261914546e-6	5.837600917907984e-6	5.8376134878601596e-6	5.837627484726381e-6	5.83764067292876e-6
flux1:	0.7028381642512116	5.180580194663796e-6	5.1805973640705885e-6	5.18061535599801e-6	5.180632303036175e-6	5.180647191020041e-6	5.180659532948634e-6	5.1806691308031065e-6	5.180675924403933e-6	5.180679905019572e-6	5.18068107299292e-6	5.180679427087382e-6	5.180674982411642e-6	5.180667822020131e-6	5.1806581942149515e-6	5.180646671718972e-6	5.180634384561316e-6	5.180623310034145e-6	5.1806165153453115e-6	5.180618036794448e-6	5.180631655121067e-6	5.18065721675289e-6	5.180683249158878e-6	5.1806793990346205e-6	5.180610783412352e-6	5.180522214572333e-6	5.180620972966626e-6	5.180780238464437e-6	5.180401326047327e-6	5.180898210389178e-6	5.180586498421503e-6	5.180383945624286e-6	5.180586498421531e-6	5.1808982103891615e-6	5.1804013260473326e-6	5.180780238464433e-6	5.180620972966631e-6	5.180522214572313e-6	5.180610783412349e-6	5.180679399034647e-6	5.1806832491588804e-6	5.180657216752887e-6	5.180631655121069e-6	5.180618036794449e-6	5.180616515345311e-6	5.180623310034159e-6	5.180634384561318e-6	5.1806466717189594e-6	5.180658194214946e-6
flux1:	0.7031006131549649	4.59348332938201e-6	4.593498344473116e-6	4.5935142513646725e-6	4.593529380002036e-6	4.593542802984463e-6	4.593554055325767e-6	4.5935629283931916e-6	4.593569338710541e-6	4.593573252933845e-6	4.59357465122731e-6	4.5935735183881785e-6	4.5935698599397165e-6	4.593563747537118e-6	4.593555404027122e-6	4.593545342032176e-6	4.593534565986587e-6	4.593524822373459e-6	4.5935188058036366e-6	4.593520042948403e-6	4.593531805245038e-6	4.5935538698578e-6	4.5935760466098325e-6	4.593571611914862e-6	4.593510121196876e-6	4.5934317035848655e-6	4.593519343645321e-6	4.593659330555832e-6	4.593323196290061e-6	4.593763632134881e-6	4.593487098270047e-6	4.593307274502751e-6	4.593487098270051e-6	4.593763632134907e-6	4.593323196290089e-6	4.593659330555831e-6	4.59351934364531e-6	4.593431703584869e-6	4.593510121196875e-6	4.593571611914868e-6	4.593576046609824e-6	4.593553869857804e-6	4.5935318052450435e-6	4.593520042948405e-6	4.593518805803644e-6	4.59352482237346e-6	4.593534565986581e-6	4.593545342032171e-6	4.593555404027133e-6
flux1:	0.7033630620587181	4.069324599842635e-6	4.069337702869995e-6	4.069351729659151e-6	4.069365190332039e-6	4.069377240715411e-6	4.0693874418030305e-6	4.069395581667564e-6	4.069401561675562e-6	4.069405331372863e-6	4.069406856832343e-6	4.069406113253108e-6	4.069403099356381e-6	4.0693978772798e-6	4.069390646852781e-6	4.069381866138856e-6	4.0693724265449404e-6	4.069363868561113e-6	4.069358556489186e-6	4.069359567967915e-6	4.069369729740123e-6	4.0693887684928625e-6	4.069407642120153e-6	4.069402844374704e-6	4.069347830776951e-6	4.0692784944199135e-6	4.069356223014647e-6	4.0694791700786786e-6	4.069181270248108e-6	4.069571339492948e-6	4.069326240099192e-6	4.069166739062396e-6	4.06932624009921e-6	4.069571339492948e-6	4.069181270248126e-6	4.069479170078689e-6	4.0693562230146355e-6	4.069278494419896e-6	4.069347830776938e-6	4.0694028443747e-6	4.069407642120158e-6	4.069388768492848e-6	4.069369729740119e-6	4.069359567967918e-6	4.069358556489172e-6	4.0693638685611095e-6	4.069372426544938e-6	4.069381866138849e-6	4.069390646852781e-6
flux1:	0.7036255109624714	3.601794506845336e-6	3.601805912246733e-6	3.6018182448535454e-6	3.6018301788037847e-6	3.601840949040873e-6	3.60185014511335e-6	3.6018575574199084e-6	3.6018630786074817e-6	3.601866647089402e-6	3.601868219689756e-6	3.6018677654625724e-6	3.6018652785246757e-6	3.6018608130536013e-6	3.601854548074253e-6	3.6018468922072146e-6	3.601838635298084e-6	3.6018311342278727e-6	3.601826460809941e-6	3.6018272974647354e-6	3.6018360830976545e-6	3.601852509283762e-6	3.6018685605394453e-6	3.6018635795380505e-6	3.6018144452317107e-6	3.6017532242382087e-6	3.6018221252193943e-6	3.6019300261048475e-6	3.6016662665961032e-6	3.6020114375262106e-6	3.601794400658706e-6	3.6016530536593063e-6	3.6017944006587083e-6	3.6020114375262195e-6	3.6016662665961096e-6	3.6019300261048462e-6	3.601822125219393e-6	3.601753224238216e-6	3.601814445231706e-6	3.601863579538055e-6	3.6018685605394546e-6	3.601852509283765e-6	3.601836083097659e-6	3.601827297464734e-6	3.601826460809932e-6	3.6018311342278604e-6	3.601838635298065e-6	3.601846892207214e-6	3.6018545480742633e-6
flux1:	0.7038879598662247	3.185164696159084e-6	3.185174594571748e-6	3.185185402417173e-6	3.1851959426991722e-6	3.1852055249572427e-6	3.1852137687246617e-6	3.185220470916428e-6	3.185225520454952e-6	3.1852288493024098e-6	3.1852304088176716e-6	3.1852301645842708e-6	3.185228107810678e-6	3.1852242859870953e-6	3.185218859332786e-6	3.1852121917327033e-6	3.185204981912362e-6	3.1851984233096104e-6	3.185194329043363e-6	3.185195034068963e-6	3.1852026394524604e-6	3.1852168141422188e-6	3.1852304596156024e-6	3.185225438712789e-6	3.185181632231521e-6	3.1851276548811264e-6	3.1851886999322354e-6	3.185283327545148e-6	3.1850500226877145e-6	3.1853552065843176e-6	3.1851631979619184e-6	3.185038052363053e-6	3.185163197961922e-6	3.1853552065843125e-6	3.1850500226877293e-6	3.1852833275451576e-6	3.185188699932242e-6	3.1851276548811145e-6	3.18518163223152e-6	3.1852254387128e-6	3.1852304596156033e-6	3.1852168141422213e-6	3.1852026394524545e-6	3.185195034068967e-6	3.185194329043367e-6	3.185198423309618e-6	3.1852049819123487e-6	3.185212191732709e-6	3.185218859332792e-6
flux1:	0.7041504087699779	2.814240244388195e-6	2.814248806007304e-6	2.8142582440448716e-6	2.8142675162177334e-6	2.814276001873678e-6	2.814283351033572e-6	2.8142893701301696e-6	2.8142939481472765e-6	2.8142970141887417e-6	2.81429851704327e-6	2.8142984208456104e-6	2.8142967151726477e-6	2.8142934418566456e-6	2.8142887441134488e-6	2.8142829454127703e-6	2.8142766628526845e-6	2.814270944574842e-6	2.81426737517187e-6	2.814267984472871e-6	2.81427457963449e-6	2.814286817045238e-6	2.8142984162790364e-6	2.8142934673235645e-6	2.8142544803895737e-6	2.814206960302397e-6	2.8142610191729595e-6	2.8143439479789746e-6	2.8141377828912285e-6	2.814407386100301e-6	2.814237677924786e-6	2.814126977353707e-6	2.8142376779248027e-6	2.8144073861003027e-6	2.8141377828912344e-6	2.814343947978975e-6	2.814261019172959e-6	2.814206960302392e-6	2.8142544803895788e-6	2.814293467323575e-6	2.8142984162790318e-6	2.8142868170452276e-6	2.8142745796344883e-6	2.814267984472886e-6	2.8142673751718734e-6	2.8142709445748465e-6	2.814276662852678e-6	2.8142829454127915e-6	2.814288744113454e-6
flux1:	0.7044128576737312	2.4843152272316385e-6	2.484322604585566e-6	2.4843308149183733e-6	2.484338937486243e-6	2.4843464165138503e-6	2.4843529322771774e-6	2.4843583027536023e-6	2.4843624197732158e-6	2.484365212272063e-6	2.4843666286282303e-6	2.4843666330124453e-6	2.484365214301967e-6	2.484362409498236e-6	2.4843583464386163e-6	2.484353312136302e-6	2.484347850679576e-6	2.4843428812257776e-6	2.4843397867464742e-6	2.484340329449737e-6	2.4843460611464005e-6	2.4843566337049013e-6	2.4843664957971063e-6	2.484361703686162e-6	2.4843270683684856e-6	2.4842852966072944e-6	2.484333146703853e-6	2.4844057731559938e-6	2.484223769309499e-6	2.4844617410483572e-6	2.4843118834496937e-6	2.4842140496390477e-6	2.4843118834496937e-6	2.484461741048366e-6	2.484223769309509e-6	2.4844057731560056e-6	2.4843331467038457e-6	2.4842852966072977e-6	2.4843270683684793e-6	2.4843617036861572e-6	2.4843664957971067e-6	2.4843566337048957e-6	2.484346061146406e-6	2.484340329449748e-6	2.484339786746473e-6	2.4843428812257733e-6	2.4843478506795663e-6	2.4843533121362964e-6	2.484358346438633e-6
flux1:	0.7046753065774845	2.191131412165429e-6	2.191137742385245e-6	2.1911448555376036e-6	2.191151940201099e-6	2.1911585005067956e-6	2.1911642461856688e-6	2.1911690079994267e-6	2.1911726825926496e-6	2.191175200685846e-6	2.191176511806735e-6	2.191176581211762e-6	2.191175397734301e-6	2.191172994207123e-6	2.1911694845566647e-6	2.1911651229625663e-6	2.1911603883160904e-6	2.1911560854359074e-6	2.1911534196436663e-6	2.191153918718198e-6	2.1911589129442964e-6	2.1911680560154592e-6	2.1911764456968492e-6	2.19117187253404e-6	2.191141158668193e-6	2.191104496645321e-6	2.191146831961358e-6	2.191210393136026e-6	2.191049876875857e-6	2.191259753046767e-6	2.1911275479535725e-6	2.191041164097577e-6	2.1911275479535784e-6	2.191259753046773e-6	2.191049876875865e-6	2.191210393136029e-6	2.191146831961354e-6	2.1911044966453174e-6	2.1911411586681892e-6	2.1911718725340436e-6	2.191176445696849e-6	2.1911680560154677e-6	2.1911589129443057e-6	2.191153918718203e-6	2.1911534196436565e-6	2.1911560854359163e-6	2.191160388316094e-6	2.1911651229625655e-6	2.1911694845566715e-6
flux1:	0.7049377554812377	1.930839917749264e-6	1.930845324410762e-6	1.9308514603226223e-6	1.930857612098914e-6	1.930863338855231e-6	1.930868378553181e-6	1.930872575355335e-6	1.930875832031978e-6	1.930878082445597e-6	1.9308792783530044e-6	1.9308793868008167e-6	1.930878397016932e-6	1.930876338196945e-6	1.930873311685109e-6	1.93086954213985e-6	1.9308654503294643e-6	1.930861739867977e-6	1.9308594597614513e-6	1.930859932703956e-6	1.9308642970824354e-6	1.9308722133476307e-6	1.9308793565346494e-6	1.9308750453862686e-6	1.930847858197554e-6	1.9308157312782395e-6	1.9308531706602386e-6	1.9309087612074383e-6	1.930767334985499e-6	1.930952278260225e-6	1.9308357555082697e-6	1.930759551023538e-6	1.9308357555082765e-6	1.930952278260226e-6	1.9307673349855077e-6	1.9309087612074413e-6	1.9308531706602327e-6	1.930815731278235e-6	1.930847858197549e-6	1.9308750453862686e-6	1.9308793565346354e-6	1.9308722133476354e-6	1.930864297082428e-6	1.9308599327039538e-6	1.9308594597614504e-6	1.9308617398679744e-6	1.930865450329458e-6	1.9308695421398564e-6	1.9308733116851144e-6
flux1:	0.705200204384991	1.6999656829369775e-6	1.6999702775509016e-6	1.6999755463581684e-6	1.6999808636207038e-6	1.699985838637102e-6	1.6999902360736457e-6	1.6999939136268915e-6	1.6999967809847275e-6	1.699998776037822e-6	1.699999853472619e-6	1.6999999825616726e-6	1.6999991531999784e-6	1.6999973913747576e-6	1.69999478705581e-6	1.6999915384057343e-6	1.6999880144662776e-6	1.6999848294111042e-6	1.6999828948965073e-6	1.6999833544468001e-6	1.6999871804774264e-6	1.6999940439540171e-6	1.7000001327855514e-6	1.6999961110373804e-6	1.6999720889242165e-6	1.6999439806349017e-6	1.6999770753921828e-6	1.700025662907041e-6	1.699901179007072e-6	1.7000640154370256e-6	1.6999614109416127e-6	1.6998942475285913e-6	1.6999614109416213e-6	1.700064015437024e-6	1.6999011790070763e-6	1.7000256629070384e-6	1.6999770753921807e-6	1.6999439806348966e-6	1.6999720889242142e-6	1.699996111037378e-6	1.7000001327855505e-6	1.6999940439540148e-6	1.6999871804774254e-6	1.699983354446802e-6	1.6999828948965077e-6	1.6999848294111146e-6	1.6999880144662672e-6	1.6999915384057373e-6	1.6999947870558083e-6
flux1:	0.7054626532887442	1.4953745918651755e-6	1.4953784750850212e-6	1.4953829777416937e-6	1.4953875522230173e-6	1.495391853385616e-6	1.49539567087554e-6	1.4953988756914971e-6	1.4954013848286827e-6	1.4954031407254743e-6	1.4954041014058832e-6	1.4954042385998777e-6	1.495403543018461e-6	1.4954020377916232e-6	1.4953998026154165e-6	1.495397011917551e-6	1.4953939887891007e-6	1.4953912684865023e-6	1.4953896421563585e-6	1.4953900970131822e-6	1.495393462159505e-6	1.495399421860921e-6	1.4954046192341684e-6	1.4954009015595748e-6	1.4953797140024647e-6	1.495355160766854e-6	1.495384401642577e-6	1.495426840565852e-6	1.4953173771172564e-6	1.4954606295149134e-6	1.4953703653464167e-6	1.4953112242534417e-6	1.4953703653464262e-6	1.495460629514919e-6	1.4953173771172575e-6	1.4954268405658598e-6	1.4953844016425757e-6	1.4953551607668527e-6	1.4953797140024602e-6	1.4954009015595704e-6	1.4954046192341663e-6	1.495399421860919e-6	1.495393462159501e-6	1.4953900970131858e-6	1.495389642156356e-6	1.495391268486498e-6	1.4953939887890947e-6	1.4953970119175562e-6	1.4953998026154173e-6
flux1:	0.7057251021924975	1.3142431024453758e-6	1.3142463650551342e-6	1.3142501938460478e-6	1.314254110637507e-6	1.3142578114396828e-6	1.3142611090384516e-6	1.3142638872371875e-6	1.3142660704238271e-6	1.3142676058247888e-6	1.314268454988764e-6	1.3142685921836366e-6	1.3142680089967997e-6	1.3142667259935294e-6	1.3142648136025644e-6	1.3142624250333509e-6	1.3142598426340392e-6	1.3142575321438884e-6	1.3142561791331653e-6	1.314256634646404e-6	1.3142596042496935e-6	1.3142647874918575e-6	1.3142692311181233e-6	1.3142658220740688e-6	1.314247167645804e-6	1.3142257539845763e-6	1.3142515775119197e-6	1.314288621666623e-6	1.3141924607603307e-6	1.314318379088116e-6	1.3142390453003894e-6	1.3141870156991762e-6	1.314239045300397e-6	1.3143183790881136e-6	1.314192460760339e-6	1.3142886216666255e-6	1.3142515775119156e-6	1.3142257539845722e-6	1.314247167645796e-6	1.3142658220740726e-6	1.314269231118117e-6	1.3142647874918647e-6	1.3142596042497039e-6	1.3142566346464048e-6	1.3142561791331636e-6	1.3142575321438827e-6	1.3142598426340333e-6	1.3142624250333483e-6	1.3142648136025648e-6
flux1:	0.7059875510962508	1.1540302306190634e-6	1.154032954354655e-6	1.1540361933377863e-6	1.154039530912569e-6	1.1540427000899369e-6	1.1540455349086712e-6	1.1540479312951442e-6	1.1540498208919348e-6	1.1540511557470228e-6	1.1540519009587967e-6	1.1540520333060392e-6	1.1540515452518214e-6	1.1540504550460244e-6	1.1540488247723362e-6	1.1540467887133002e-6	1.154044593161754e-6	1.1540426427241202e-6	1.1540415306184528e-6	1.1540419894400491e-6	1.1540446184544467e-6	1.154049133819404e-6	1.1540529398258552e-6	1.1540498360977576e-6	1.1540334405574788e-6	1.1540147946979469e-6	1.1540375889714569e-6	1.1540699028403865e-6	1.1539855105761578e-6	1.1540960995680775e-6	1.1540264376409657e-6	1.1539807060282235e-6	1.1540264376409708e-6	1.1540960995680773e-6	1.1539855105761593e-6	1.15406990284039e-6	1.1540375889714507e-6	1.1540147946979496e-6	1.1540334405574778e-6	1.1540498360977618e-6	1.1540529398258526e-6	1.1540491338194052e-6	1.1540446184544532e-6	1.1540419894400491e-6	1.1540415306184566e-6	1.154042642724119e-6	1.1540445931617447e-6	1.1540467887132945e-6	1.1540488247723335e-6
flux1:	0.706250000000004	1.012451746213895e-6	1.0124540044630889e-6	1.0124567298729425e-6	1.0124595601500452e-6	1.012462261425919e-6	1.012464687112039e-6	1.0124667444575152e-6	1.012468372063996e-6	1.0124695266862096e-6	1.0124701768826463e-6	1.0124703018425951e-6	1.012469894864679e-6	1.0124689721012017e-6	1.0124675881372371e-6	1.0124658604110724e-6	1.0124640033726695e-6	1.0124623679617917e-6	1.0124614667384419e-6	1.0124619294186813e-6	1.012464263966587e-6	1.0124682039389299e-6	1.0124714700450728e-6	1.0124686623652892e-6	1.0124542768252917e-6	1.0124380666769842e-6	1.0124581765724566e-6	1.0124863454184349e-6	1.0124123537267137e-6	1.0125093979569682e-6	1.0124482857243188e-6	1.0124081262690495e-6	1.0124482857243222e-6	1.012509397956964e-6	1.0124123537267116e-6	1.0124863454184404e-6	1.0124581765724536e-6	1.0124380666769808e-6	1.0124542768252894e-6	1.0124686623652907e-6	1.0124714700450695e-6	1.0124682039389273e-6	1.0124642639665977e-6	1.0124619294186783e-6	1.0124614667384412e-6	1.0124623679617898e-6	1.0124640033726627e-6	1.0124658604110703e-6	1.0124675881372395e-6
[truncated: 13 more columns]
