# Supplementary material for: Spatial Resolution and Refractive Index Contrast of Resonant Photonic Crystal Surfaces for Biosensing
Source: IEEE Photonics J. Author manuscript; Available in PMC 2015 Sep 7. (PMC4561521; doi:10.1109/JPHOT.2015.2435699)
Supplement: fig8_data [file NIHMS64775-supplement-fig8_data.gz › Volumes/graham/MacBook_backup/PhD_folder_2015_06_02/paper_improvements/IEEE_J_Photonics/final_files/data_files/fig8/dn_0p027/t.dat]

flux1:	0.6277777777777778	7.592701995378922e-7	7.625863882066367e-7	7.630555388632219e-7	7.624143913265629e-7	7.609210232883959e-7	7.575037308070298e-7	7.508895390681386e-7	7.407431181300087e-7	7.280162164393868e-7	7.144020368531493e-7	7.014277526867232e-7	6.8984028051975e-7	6.795998726869092e-7	6.70356653886293e-7	6.62017127292629e-7	6.550067901292442e-7	6.50085654698339e-7	6.47909704825755e-7	6.486922124538873e-7	6.52187766098108e-7	6.579408064146914e-7	6.65537182908072e-7	6.74611611952863e-7	6.846703656046907e-7	6.95220654341757e-7	7.063274356458465e-7	7.179176994569725e-7	7.280755543452635e-7	7.375174851783311e-7	7.442306209278222e-7	7.495687435149391e-7	7.52686929742265e-7	7.529606102348571e-7	7.494918748550689e-7	7.438156404539156e-7	7.353927486261616e-7	7.259030612360899e-7	7.148688737337852e-7	7.030216856382271e-7	6.91138550010276e-7	6.794495416615273e-7	6.684219948015461e-7	6.590495034523294e-7	6.523959698490502e-7	6.490145388511224e-7	6.487324005510102e-7	6.508994560603514e-7	6.548986898334528e-7
flux1:	0.628040226681531	8.679044532016298e-7	8.705537947422807e-7	8.700036845100865e-7	8.684474452422604e-7	8.663492481879163e-7	8.625284085342097e-7	8.554363142680165e-7	8.4451785307314e-7	8.307031844440672e-7	8.15855479358728e-7	8.017436580700755e-7	7.892845100977599e-7	7.784518702178552e-7	7.687676718485066e-7	7.59962022017661e-7	7.523427878982386e-7	7.466674459847994e-7	7.436920950773925e-7	7.437763575457317e-7	7.467968809669424e-7	7.523271549729535e-7	7.598422796517261e-7	7.687539549730552e-7	7.784096668597774e-7	7.884702082853604e-7	7.993048464383233e-7	8.10678633476633e-7	8.206840672238074e-7	8.30332766916926e-7	8.369732704040245e-7	8.421858059085657e-7	8.451141456262777e-7	8.448228051375237e-7	8.409050494333526e-7	8.350632658991098e-7	8.265111143857884e-7	8.170508340994718e-7	8.06120543291508e-7	7.942171463708251e-7	7.821445246857877e-7	7.702368394934445e-7	7.590729219797446e-7	7.497623259587379e-7	7.434267893757373e-7	7.405555566637805e-7	7.408132335586468e-7	7.433983107522195e-7	7.476703893510594e-7
flux1:	0.6283026755852843	9.8457311850791e-7	9.86543879138062e-7	9.850272757065632e-7	9.827252393907415e-7	9.803728064995478e-7	9.76701069655548e-7	9.698388208197096e-7	9.589187174652897e-7	9.44760702716264e-7	9.293550934560239e-7	9.147233195341286e-7	9.019876520750645e-7	8.911533449464239e-7	8.81588021243774e-7	8.727820813894858e-7	8.64858661619957e-7	8.585397995860099e-7	8.547018789098673e-7	8.539108115420047e-7	8.562248601210911e-7	8.61263609108976e-7	8.68356814306558e-7	8.766526933257256e-7	8.853636683519715e-7	8.943783212990125e-7	9.043602325623404e-7	9.149157546074952e-7	9.243634257639677e-7	9.338243361675083e-7	9.401670489840019e-7	9.450410482622989e-7	9.475760353178963e-7	9.465984130675134e-7	9.424030583863754e-7	9.365867820256178e-7	9.283552622302069e-7	9.194394586814534e-7	9.091879263446937e-7	8.978382407714513e-7	8.861631797923221e-7	8.745825278831789e-7	8.637998532848687e-7	8.550473840341541e-7	8.494791346979158e-7	8.47463262865363e-7	8.484385083720362e-7	8.514164081403535e-7	8.557443284068062e-7
flux1:	0.6285651244890376	1.1081596403854395e-6	1.1097021273396724e-6	1.10758101034909e-6	1.1050239814118082e-6	1.1030867809321477e-6	1.1004364780666984e-6	1.0948408431417246e-6	1.0850285362262539e-6	1.071609580531722e-6	1.05664114339649e-6	1.042392456530102e-6	1.0302187350789674e-6	1.0201739860641507e-6	1.011449369062737e-6	1.0032368080995413e-6	9.95410608511643e-7	9.886261454368467e-7	9.83901291646007e-7	9.82068081954887e-7	9.834245477351087e-7	9.876540414478775e-7	9.939155385273953e-7	1.0010725336047555e-6	1.0082386940254712e-6	1.015584595809847e-6	1.0240394755139817e-6	1.0331195719924398e-6	1.0415547031323172e-6	1.0503874150477838e-6	1.0561697815918877e-6	1.0605137206835468e-6	1.062495925710151e-6	1.0608170511380755e-6	1.0566179482058126e-6	1.0511303406629696e-6	1.0437961795493568e-6	1.0361103546358386e-6	1.0272637464365249e-6	1.0172321021342454e-6	1.0067144419600278e-6	9.961802547688785e-7	9.86449988931094e-7	9.788762934078584e-7	9.746199515611977e-7	9.738717293211523e-7	9.757783787506168e-7	9.79122520015132e-7	9.83242391323788e-7
flux1:	0.6288275733927908	1.2385763823867734e-6	1.2402620242683664e-6	1.2382582931679822e-6	1.236297274514e-6	1.2357805079964021e-6	1.2353312274450662e-6	1.23232732990881e-6	1.225011702374241e-6	1.2136855115281034e-6	1.2004025132326269e-6	1.1876595290130624e-6	1.1770588613654783e-6	1.1687156171136715e-6	1.1616273137172837e-6	1.1546401378395415e-6	1.1473274173458478e-6	1.1402536833814254e-6	1.1345991186037512e-6	1.131515252707162e-6	1.1315913243270474e-6	1.1345938770072737e-6	1.1395014546111216e-6	1.1448942575120796e-6	1.149829025911757e-6	1.154786994002918e-6	1.160934177298348e-6	1.1678292176652921e-6	1.1747176875398605e-6	1.182442759858078e-6	1.1873319479167632e-6	1.1909567596411197e-6	1.1922753386360261e-6	1.1899918393155278e-6	1.1861421151012557e-6	1.1814146339495822e-6	1.1756631636633944e-6	1.1700628558658204e-6	1.1635089329253307e-6	1.15571887900717e-6	1.1473030962232718e-6	1.1387354035165537e-6	1.1309187326172558e-6	1.1253076407240753e-6	1.1230440466278397e-6	1.124092214776546e-6	1.1272444306131771e-6	1.1310070945823408e-6	1.1346991970220833e-6
flux1:	0.6290900222965441	1.3774171251513852e-6	1.3801555546867443e-6	1.3793482715970256e-6	1.3791761187625427e-6	1.3813809893839937e-6	1.384550418448785e-6	1.385651425749668e-6	1.3823768946678267e-6	1.374633766977334e-6	1.3644029021581476e-6	1.3543767965252792e-6	1.3464033067689957e-6	1.3406625251943454e-6	1.3359465067044912e-6	1.3307254485551924e-6	1.3242390498383221e-6	1.3169485374075622e-6	1.3102158892077252e-6	1.3055543543544503e-6	1.3038858110512519e-6	1.3050826666940133e-6	1.3079525968522958e-6	1.3108143592958808e-6	1.3127062214961313e-6	1.3144252874661648e-6	1.317367321343621e-6	1.3213096793450694e-6	1.3260034736284903e-6	1.3321054985573853e-6	1.3356642618137476e-6	1.3383448654886905e-6	1.3389180541129072e-6	1.3362084767086342e-6	1.3330931753988772e-6	1.3296758657093773e-6	1.3262606136110268e-6	1.32373915146182e-6	1.3205161360133325e-6	1.3160364244751418e-6	1.3108412811208906e-6	1.3053674926729012e-6	1.3005403590699055e-6	1.2978756508893874e-6	1.2984685641267045e-6	1.302019388316918e-6	1.3069134332677158e-6	1.3113306334757349e-6	1.3145440374605372e-6
flux1:	0.6293524712002974	1.5284140083036357e-6	1.533412664292796e-6	1.5351679991598173e-6	1.5382323915388216e-6	1.5446523768730439e-6	1.552969024967398e-6	1.5597209046977672e-6	1.5620082837787599e-6	1.5592834662699881e-6	1.5533981629438473e-6	1.5472046535393042e-6	1.5427808381528052e-6	1.5403658763620363e-6	1.5385395568148788e-6	1.535385417323233e-6	1.5298005755502638e-6	1.522145093635528e-6	1.513980810439941e-6	1.507212147134348e-6	1.5031246711623903e-6	1.5017236637789416e-6	1.5016730609128706e-6	1.5010639861786968e-6	1.4989428253215292e-6	1.4964148007094306e-6	1.4951397887758428e-6	1.4952960447574733e-6	1.4970084649425914e-6	1.5009380036120478e-6	1.5026025498875248e-6	1.5040280227415455e-6	1.5037600494434664e-6	1.5008203103942886e-6	1.498790588695244e-6	1.497309050129272e-6	1.4969898156223943e-6	1.4986085016311193e-6	1.499862730278387e-6	1.499866065413113e-6	1.4991416898621672e-6	1.4980686645497629e-6	1.4975175645031634e-6	1.4990002391329605e-6	1.503531483709349e-6	1.5105231191122385e-6	1.5179158778520813e-6	1.5235137950965466e-6	1.526500549771269e-6
flux1:	0.6296149201040506	1.6975497364606255e-6	1.7062081572848704e-6	1.7120385752817712e-6	1.719886029657722e-6	1.7320431100334409e-6	1.7469708836309946e-6	1.7607589422272107e-6	1.7698934034971798e-6	1.7733441211487901e-6	1.7728027320737562e-6	1.7712523259880964e-6	1.770977592558771e-6	1.7722625488265759e-6	1.773471811412749e-6	1.7723097223490153e-6	1.7673449399013878e-6	1.7588533124197006e-6	1.748614218470581e-6	1.7389421701475157e-6	1.7315097906529097e-6	1.7264862492280305e-6	1.7224286833319077e-6	1.7172326564943527e-6	1.7099618491820159e-6	1.702026299357544e-6	1.6954358535625201e-6	1.6909079911304571e-6	1.6887164770585325e-6	1.6898965964661915e-6	1.6889815685685547e-6	1.6887086774432052e-6	1.6874310361202972e-6	1.6843849501528947e-6	1.6836854216273389e-6	1.6847631809775086e-6	1.6882275522978693e-6	1.6950090741610237e-6	1.7019149016399672e-6	1.707603161412302e-6	1.7126478887410018e-6	1.7173865388910468e-6	1.722557592054179e-6	1.7295828920587404e-6	1.7393533781939459e-6	1.7509785707665907e-6	1.7619343896604186e-6	1.76960520530589e-6	1.773029090051417e-6
flux1:	0.6298773690078039	1.8927255176513385e-6	1.9064675803456509e-6	1.917830132458116e-6	1.931894605689016e-6	1.951132306315875e-6	1.9738685170466447e-6	1.995713339796209e-6	2.012532920715111e-6	2.0228215694305127e-6	2.028114704983192e-6	2.031516624095815e-6	2.035498034757679e-6	2.0403697620466908e-6	2.044280362316294e-6	2.0445747030010297e-6	2.0395241038402355e-6	2.0293491228362213e-6	2.0160661081774614e-6	2.0024140407417584e-6	1.990473327781774e-6	1.980609322090088e-6	1.9713055671188235e-6	1.9602760579831392e-6	1.9465931212407086e-6	1.9319932522651103e-6	1.9189682830504836e-6	1.9088184429204407e-6	1.9017124264867165e-6	1.89955791923988e-6	1.8953019309869722e-6	1.8927311010991898e-6	1.8901434052093797e-6	1.886947742388933e-6	1.8876527505602268e-6	1.8918058239023538e-6	1.8995832506482595e-6	1.912377153406776e-6	1.9260184611819713e-6	1.938512464795005e-6	1.9505471685560663e-6	1.9624825072575213e-6	1.9748699314380874e-6	1.9889447614084056e-6	2.0054182127915378e-6	2.023088700150128e-6	2.038963750791282e-6	2.049975338460904e-6	2.054955035257341e-6
flux1:	0.6301398179115572	2.1229686254427414e-6	2.1430288397434016e-6	2.1610864017703964e-6	2.1824497570950337e-6	2.2097117854377696e-6	2.2409895523363835e-6	2.2713671903695717e-6	2.2960914578141936e-6	2.313218536557965e-6	2.3241710131013105e-6	2.3321958875691226e-6	2.339944180897838e-6	2.347738355260584e-6	2.3535095099576496e-6	2.3542652258748093e-6	2.3480166102308018e-6	2.3349641879713815e-6	2.3173853501094558e-6	2.298461966824757e-6	2.280706141104844e-6	2.2647072716772345e-6	2.2488873197523224e-6	2.2307594188160216e-6	2.2093839744318814e-6	2.186888397556549e-6	2.166400699523651e-6	2.149713978560904e-6	2.136699842294301e-6	2.130657795984381e-6	2.1223172458977907e-6	2.1167104322688357e-6	2.1123411158016e-6	2.1087112638200364e-6	2.110687035267065e-6	2.1182058832825145e-6	2.1305865473999656e-6	2.1499236685180198e-6	2.171144218318111e-6	2.1913424366651143e-6	2.211347774211731e-6	2.2316565683932085e-6	2.2526255482963584e-6	2.2752140385194223e-6	2.2998858241638755e-6	2.325116785413281e-6	2.34745516121154e-6	2.3633638419698584e-6	2.371413945868718e-6
flux1:	0.6304022668153104	2.3972674335976802e-6	2.4244596552546555e-6	2.4498407540190435e-6	2.479003017263088e-6	2.514634440775173e-6	2.5545651506855606e-6	2.5932877234017e-6	2.625425178116162e-6	2.6486534012846878e-6	2.6643636719989207e-6	2.6760066933603595e-6	2.686435561008367e-6	2.69597969187647e-6	2.70234790353508e-6	2.7022229432986647e-6	2.693384690376705e-6	2.676047690802735e-6	2.652782039002193e-6	2.627244003181367e-6	2.6024089577184314e-6	2.5791051547646813e-6	2.5556658157601563e-6	2.5293408991200863e-6	2.4991582213814546e-6	2.467752144503339e-6	2.4390217122943645e-6	2.4150169810670916e-6	2.3952819224427353e-6	2.3849003126521337e-6	2.3718897452775804e-6	2.362444939634902e-6	2.355652984938031e-6	2.3510366918438445e-6	2.3539435995397547e-6	2.3647845197161334e-6	2.3817565003631975e-6	2.4077155679585513e-6	2.4369540515904938e-6	2.4653721099148473e-6	2.493903040689901e-6	2.5233329841043767e-6	2.553885027601318e-6	2.586182760164908e-6	2.6203683583036437e-6	2.654573526004158e-6	2.684902381876658e-6	2.707351747184673e-6	2.7201986153090467e-6
flux1:	0.6306647157190637	2.7232257052397815e-6	2.7577315906326755e-6	2.7903311788160413e-6	2.8270332694033385e-6	2.870643161343066e-6	2.9186328426676003e-6	2.964819832504364e-6	3.0031833864432574e-6	3.031083063508524e-6	3.0499905083433964e-6	3.0636632675607496e-6	3.075214940897366e-6	3.0849943778299482e-6	3.0904769654080434e-6	3.088011076300195e-6	3.075151698350482e-6	3.052152231117642e-6	3.021916732940564e-6	2.988627229170383e-6	2.9557625690293774e-6	2.924381077102963e-6	2.8926468227822056e-6	2.857440846700098e-6	2.817753096590755e-6	2.7768864204178925e-6	2.7395734993896653e-6	2.707763079384827e-6	2.6808856779013172e-6	2.6659117441841873e-6	2.647977155108234e-6	2.6339642781081703e-6	2.6239986727896546e-6	2.6176199946574865e-6	2.6209624595948482e-6	2.634673757209724e-6	2.6558907996368045e-6	2.6880031716068954e-6	2.7251364192997138e-6	2.761746540027584e-6	2.798747093233372e-6	2.837383711134188e-6	2.877888054736995e-6	2.9205423842240045e-6	2.9650975206251795e-6	3.0093040459219275e-6	3.048835194999067e-6	3.079245797788885e-6	3.098518037123378e-6
flux1:	0.630927164622817	3.10580757392057e-6	3.147025284317647e-6	3.1858882100715185e-6	3.2290267097192607e-6	3.279445538899803e-6	3.3342099814603716e-6	3.386367450988949e-6	3.4292104480120227e-6	3.459836532440946e-6	3.479925613096452e-6	3.493682477886816e-6	3.5045794414474923e-6	3.5130182651122515e-6	3.516221140376832e-6	3.51016106419655e-6	3.4921403031746203e-6	3.4624598778999318e-6	3.4244086456617285e-6	3.382767285534896e-6	3.3415627668340295e-6	3.3020406159047552e-6	3.2620565037329744e-6	3.217984640952216e-6	3.1688024905119878e-6	3.118664223435435e-6	3.073073034032142e-6	3.0334593033190656e-6	2.9996392524917692e-6	2.980141923458757e-6	2.9575413085361655e-6	2.93849015495131e-6	2.92461372580613e-6	2.91559705560749e-6	2.9188187958611873e-6	2.9345253201940023e-6	2.95931377601969e-6	2.996530269492898e-6	3.0407528107341517e-6	3.084847930223051e-6	3.129495632047186e-6	3.176553430790162e-6	3.226482969120677e-6	3.2792950340180537e-6	3.334299646479662e-6	3.388813656474453e-6	3.438083100162638e-6	3.477264393120537e-6	3.50408661178726e-6
flux1:	0.6311896135265702	3.5464772044066645e-6	3.5929666183878517e-6	3.6362865317782003e-6	3.6839484733431207e-6	3.739300228976991e-6	3.798988224636829e-6	3.8551946229487185e-6	3.900457784997108e-6	3.931643864503519e-6	3.9507670791151914e-6	3.962644105545058e-6	3.971238923006734e-6	3.977060214048533e-6	3.977047606729417e-6	3.966722402152291e-6	3.943066842682495e-6	3.9064181375451305e-6	3.86050729267114e-6	3.8108025413224076e-6	3.761918207948011e-6	3.715202280006731e-6	3.6680106461330025e-6	3.6160634784936824e-6	3.5583919981331626e-6	3.500164129211838e-6	3.447424499263664e-6	3.4007072461144737e-6	3.360973333194807e-6	3.337475017095461e-6	3.311130905160692e-6	3.287046050187064e-6	3.268715858141405e-6	3.256282295741124e-6	3.258893471594971e-6	3.2753556790989113e-6	3.302763302522987e-6	3.343499786124524e-6	3.3932681742528636e-6	3.4433777913661088e-6	3.493989599225974e-6	3.547669592975324e-6	3.6053906706059873e-6	3.6670501970446205e-6	3.731506989987103e-6	3.7955816774012353e-6	3.854081895010525e-6	3.901824109174363e-6	3.936372103234162e-6
flux1:	0.6314520624303235	4.043006790535128e-6	4.092555443328234e-6	4.1378050744852796e-6	4.187431871807476e-6	4.245321680156594e-6	4.307736182226901e-6	4.3659124313143575e-6	4.411548698832086e-6	4.441277174461139e-6	4.457550961360687e-6	4.4659672478175905e-6	4.471135523728164e-6	4.473740509633724e-6	4.4704013401644885e-6	4.456079883662369e-6	4.42733483349551e-6	4.384507563071287e-6	4.331828381919538e-6	4.275544400151056e-6	4.220876600401411e-6	4.1691467368868746e-6	4.116988219334595e-6	4.059342247393214e-6	3.995401236723468e-6	3.931434955268996e-6	3.873621546870611e-6	3.821377255838519e-6	3.7777248294770494e-6	3.7513192958461857e-6	3.7229037596080995e-6	3.694467269817992e-6	3.671547384308981e-6	3.655255876456074e-6	3.656968591128306e-6	3.6727197925121083e-6	3.7016019909220005e-6	3.7438685291842503e-6	3.7969335651123976e-6	3.850816241474868e-6	3.904844910394534e-6	3.962299334016726e-6	4.024968167157883e-6	4.09288080641313e-6	4.1644915856388974e-6	4.23606455786535e-6	4.301941497606866e-6	4.356665145678797e-6	4.397764382986449e-6
flux1:	0.6317145113340767	4.590129470640001e-6	4.6399448523619015e-6	4.684131322757113e-6	4.732797746542037e-6	4.79059378858177e-6	4.853480663467949e-6	4.911702923551141e-6	4.956027200414904e-6	4.98281343283588e-6	4.995018620133364e-6	4.999167895352421e-6	5.000669526706185e-6	5.000458617677136e-6	4.994790973311828e-6	4.977942441229307e-6	4.945921025020896e-6	4.899023238863309e-6	4.842025322765121e-6	4.782026356937003e-6	4.72483675355641e-6	4.671585605257163e-6	4.617963874449004e-6	4.558065759991594e-6	4.49138056414196e-6	4.425237271518241e-6	4.365386210955635e-6	4.310172922189466e-6	4.265582879410407e-6	4.238009954117709e-6	4.209925836207564e-6	4.178639967500984e-6	4.151607680308751e-6	4.131595629438549e-6	4.132437805599952e-6	4.145987537692939e-6	4.17511970310051e-6	4.216723310997972e-6	4.2702625454524354e-6	4.32499284871812e-6	4.379133835047824e-6	4.436569337550249e-6	4.500181348747833e-6	4.570446479528178e-6	4.645531395661492e-6	4.721102109544385e-6	4.790994455429918e-6	4.849542957606291e-6	4.894403477563289e-6
flux1:	0.63197696023783	5.181060774372393e-6	5.228072297466403e-6	5.268087211216836e-6	5.3128580180864486e-6	5.368026182932162e-6	5.4293837619236995e-6	5.486183995062376e-6	5.528183031590945e-6	5.551399586259414e-6	5.559306375185773e-6	5.55945633221236e-6	5.558183105444695e-6	5.5567390933135495e-6	5.550975564168309e-6	5.534357355414294e-6	5.502211809957149e-6	5.4547314580400215e-6	5.397261462112373e-6	5.337782954749872e-6	5.282627220537092e-6	5.232542551465006e-6	5.182103414852904e-6	5.124576034130531e-6	5.059883498147552e-6	4.9961947863295696e-6	4.938185890721978e-6	4.883527933828363e-6	4.841830480634324e-6	4.815477055825296e-6	4.7907108175540835e-6	4.7589328578508805e-6	4.729030106559608e-6	4.706197169551492e-6	4.706574185919942e-6	4.716649654579704e-6	4.744848797411234e-6	4.783644934984556e-6	4.8344927653377315e-6	4.886648707379833e-6	4.93706354718842e-6	4.989996678703097e-6	5.049617798017842e-6	5.117200457109515e-6	5.190813903571185e-6	5.265522010862305e-6	5.334610739009704e-6	5.392263036647205e-6	5.436437656461087e-6
flux1:	0.6322394091415833	5.809728718934013e-6	5.850960608031684e-6	5.883973795467803e-6	5.92228208781412e-6	5.972717513798123e-6	6.031071336774128e-6	6.085667149566068e-6	6.1252048230782655e-6	6.145274007848751e-6	6.149814968953481e-6	6.14743756126607e-6	6.145474559724362e-6	6.1455423102861856e-6	6.143057132542246e-6	6.130575189625472e-6	6.102636143797595e-6	6.0592679964479035e-6	6.006370034948892e-6	5.952768236359385e-6	5.905186357538884e-6	5.86380760244772e-6	5.822007195950294e-6	5.772347083683455e-6	5.715283652467014e-6	5.65940844788827e-6	5.607698019882247e-6	5.557915720928589e-6	5.523483649985419e-6	5.501285693713273e-6	5.4831266589991296e-6	5.453958592039703e-6	5.4232399030980775e-6	5.399318410497583e-6	5.399998197163096e-6	5.40578295982582e-6	5.432019309920745e-6	5.466175206764492e-6	5.511130781564771e-6	5.557072820219718e-6	5.599717113996349e-6	5.643372391402922e-6	5.693554720271888e-6	5.752668939200849e-6	5.818940719641315e-6	5.886881232533669e-6	5.949191673385419e-6	5.999945195227669e-6	6.037572092829064e-6
flux1:	0.6325018580453365	6.473374865260572e-6	6.506333918171775e-6	6.530166497401735e-6	6.560148559261073e-6	6.604443791626401e-6	6.659032617173475e-6	6.7114358943871015e-6	6.749302538828129e-6	6.767702649882531e-6	6.77093724838619e-6	6.7686160829329005e-6	6.769070926071156e-6	6.774298526071469e-6	6.779271534947305e-6	6.775593890169667e-6	6.756959487452128e-6	6.723178236940972e-6	6.680638236016688e-6	6.638887650782652e-6	6.604856340661255e-6	6.5780146592781346e-6	6.550585789922991e-6	6.514654077669444e-6	6.471227290448683e-6	6.428718112963556e-6	6.387930792793332e-6	6.3478012393914e-6	6.3250867612732125e-6	6.310319129565263e-6	6.301964401914994e-6	6.27898101665591e-6	6.250219620546965e-6	6.227687600290938e-6	6.229697863494436e-6	6.231020704709109e-6	6.254501038353959e-6	6.282727676603134e-6	6.3189047226957255e-6	6.355121404651723e-6	6.386146805401152e-6	6.415961568706133e-6	6.451313292984618e-6	6.495998665538408e-6	6.548692693958328e-6	6.6034663778218226e-6	6.652425304467244e-6	6.689557523386981e-6	6.713904683940155e-6
flux1:	0.6327643069490898	7.175056884959463e-6	7.198070575318727e-6	7.211481021478808e-6	7.232205213479893e-6	7.269802220799678e-6	7.320634476124882e-6	7.371607781416297e-6	7.409387863976788e-6	7.428449306611309e-6	7.433298091021605e-6	7.434396793763591e-6	7.440991352932569e-6	7.455440934714339e-6	7.47229854652416e-6	7.482249069033654e-6	7.4781520768956976e-6	7.4595587973691506e-6	7.433221909417544e-6	7.409197181933798e-6	7.394391164433524e-6	7.387485327424973e-6	7.379750553195064e-6	7.3630984892864265e-6	7.338984421976029e-6	7.31491301497685e-6	7.289328030987861e-6	7.263591933051655e-6	7.256553568208659e-6	7.252512546075132e-6	7.256602390703153e-6	7.243430358282943e-6	7.219865144219145e-6	7.201682895824177e-6	7.206126884570166e-6	7.203556592132854e-6	7.223765877786825e-6	7.245477008506758e-6	7.270647886900415e-6	7.294128994933275e-6	7.310312244274463e-6	7.3224885048880696e-6	7.3383350353473435e-6	7.363169399186099e-6	7.396410070729412e-6	7.431862880600432e-6	7.461065319780557e-6	7.477930409576916e-6	7.482204096124132e-6
flux1:	0.6330267558528431	7.925533339820905e-6	7.937976810910982e-6	7.940804572050041e-6	7.952347561168508e-6	7.983540008743169e-6	8.03130289634555e-6	8.082160769563628e-6	8.121927225067179e-6	8.144434196187844e-6	8.154204580464101e-6	8.16232658174649e-6	8.178793854023349e-6	8.206278864450655e-6	8.238980790147514e-6	8.266788402281457e-6	8.28181785597165e-6	8.283335970518899e-6	8.278275651632709e-6	8.276903208355113e-6	8.285857710789784e-6	8.303058954726968e-6	8.319176517882467e-6	8.326285309535672e-6	8.326035636685786e-6	8.32426400009843e-6	8.31725660576225e-6	8.310018768623832e-6	8.321514310117629e-6	8.331119449535802e-6	8.349269381508786e-6	8.349061963772283e-6	8.333997050242546e-6	8.32318222145299e-6	8.330998674747745e-6	8.325812927081003e-6	8.342508733821033e-6	8.357875257246573e-6	8.370756895128072e-6	8.379345375059493e-6	8.378486794393786e-6	8.370513252071021e-6	8.363559739071278e-6	8.364415740598573e-6	8.373491873752452e-6	8.384553555458781e-6	8.388646562130351e-6	8.379611424022474e-6	8.357933319102135e-6
flux1:	0.6332892047565963	8.744066002641759e-6	8.746431776246366e-6	8.739565705497092e-6	8.742915833091501e-6	8.768695927726521e-6	8.814528561588223e-6	8.86681272151086e-6	8.910692476344312e-6	8.939346950343704e-6	8.95711740112141e-6	8.975434243086703e-6	9.004809263783417e-6	9.048159158059206e-6	9.099441496155566e-6	9.14796073094315e-6	9.185255389803018e-6	9.210294080476735e-6	9.229953636090098e-6	9.254358588607722e-6	9.28966066273621e-6	9.333169369242242e-6	9.375425671082996e-6	9.408970791043006e-6	9.435245576903046e-6	9.457753916004534e-6	9.471271559688637e-6	9.485372411729645e-6	9.516613930691386e-6	9.541977108717248e-6	9.574385241935954e-6	9.589266428202948e-6	9.585567470747087e-6	9.5846606448259e-6	9.596370145918808e-6	9.590387709343944e-6	9.603551234040404e-6	9.613436501185995e-6	9.613870114351981e-6	9.606541447940702e-6	9.58777305983777e-6	9.558834696468438e-6	9.527725589192007e-6	9.502455363284887e-6	9.484581821840861e-6	9.468080110916708e-6	9.443633444058707e-6	9.405015263566695e-6	9.353424771693974e-6
flux1:	0.6335516536603496	9.657836489054295e-6	9.651626348564948e-6	9.636796279211161e-6	9.633596656469914e-6	9.655372423851564e-6	9.70054401037813e-6	9.755630717862622e-6	9.805317008631332e-6	9.842155928851875e-6	9.870121995860637e-6	9.90068407701189e-6	9.94461197185905e-6	1.0004995141857739e-5	1.0075706089963206e-5	1.0145748165825668e-5	1.0206302536928135e-5	1.0256030392311399e-5	1.0301482809619533e-5	1.0352278551867624e-5	1.041393084645956e-5	1.0483418663788604e-5	1.0551691397972906e-5	1.061195612150071e-5	1.0664914114529177e-5	1.0711305541890808e-5	1.0745465589244595e-5	1.0781921908451648e-5	1.0832093553755355e-5	1.0874119715311487e-5	1.091932713417805e-5	1.0949898461377131e-5	1.0959458985879925e-5	1.0969964229647215e-5	1.0985454015456841e-5	1.0980745611185535e-5	1.0990502216186115e-5	1.0996285472507778e-5	1.0985275367221483e-5	1.0962298747400964e-5	1.0926249807024233e-5	1.087745059539081e-5	1.08231245169856e-5	1.0772051328153826e-5	1.0726956811726287e-5	1.0682268412835026e-5	1.06284840395597e-5	1.0559329670215397e-5	1.0476640383356907e-5
flux1:	0.6338141025641029	1.0699921142992797e-5	1.06873714588641e-5	1.0666794964850124e-5	1.0658971535291432e-5	1.0678209089603277e-5	1.0723766923715081e-5	1.078248485307851e-5	1.0838790783719277e-5	1.0884666706069402e-5	1.0923572021087492e-5	1.0966733608587867e-5	1.1024931230036274e-5	1.1101374089712426e-5	1.1190040082423957e-5	1.1279952422655775e-5	1.1362175073889389e-5	1.1435047154950832e-5	1.1504519148945375e-5	1.1579383432329294e-5	1.1664474499121222e-5	1.1756832228135542e-5	1.1848336832852647e-5	1.1932893160101077e-5	1.2009864381611333e-5	1.2077153035255326e-5	1.2130041431845143e-5	1.2187659996770928e-5	1.225378558843762e-5	1.2311876983426596e-5	1.2366743139884554e-5	1.2411750568333685e-5	1.2435020830738017e-5	1.2456925638152753e-5	1.247532479104724e-5	1.2473844428803919e-5	1.2480373217761096e-5	1.2483690406994283e-5	1.2463287997550352e-5	1.2426237554877686e-5	1.2375022449493474e-5	1.2309369002109696e-5	1.223512883623385e-5	1.2161241111460563e-5	1.2091462258733683e-5	1.2020870794992786e-5	1.1939990861114213e-5	1.1842544039671079e-5	1.1730885147067526e-5
flux1:	0.6340765514678561	1.1906058285557347e-5	1.188974214150348e-5	1.1865688142586686e-5	1.1855033490059278e-5	1.1872898184089596e-5	1.191936231514099e-5	1.1981704956319759e-5	1.2044254096297443e-5	1.2098488427884131e-5	1.214726049578184e-5	1.2201343774304432e-5	1.2271338308848543e-5	1.2360558317427992e-5	1.2463292390480569e-5	1.2568895708305863e-5	1.2668531002840536e-5	1.2760185009223932e-5	1.2848962872582081e-5	1.2942611941013347e-5	1.3045390256489279e-5	1.3154863626259309e-5	1.3264261434500822e-5	1.3368006795968722e-5	1.3463540519939162e-5	1.354629456632127e-5	1.3614021951764845e-5	1.3689276586691242e-5	1.3766391718162898e-5	1.3838322343922357e-5	1.3898247710903698e-5	1.3954491432808788e-5	1.399016588548275e-5	1.4021646209596032e-5	1.4041331729645052e-5	1.4044531420186037e-5	1.4047985959686085e-5	1.405043483788379e-5	1.402347902667534e-5	1.397508379586541e-5	1.3912101927387832e-5	1.3834229876212266e-5	1.374548698719401e-5	1.3654268570067475e-5	1.3565066451895218e-5	1.3473732429365352e-5	1.3371040734524465e-5	1.3250779005206857e-5	1.3115687135811057e-5
flux1:	0.6343390003716094	1.3310717638193257e-5	1.3293092983121397e-5	1.3267442889286098e-5	1.3255238930746191e-5	1.3272314132194411e-5	1.331949213404236e-5	1.3384497292249833e-5	1.345162893497155e-5	1.3511923489671827e-5	1.3567606009571032e-5	1.3628895483713935e-5	1.3706123447703378e-5	1.380274719151467e-5	1.3913559652837408e-5	1.4028497790206301e-5	1.4138968377390699e-5	1.4242552203922513e-5	1.4343332227919195e-5	1.4447946455190337e-5	1.4560334737310468e-5	1.467907129037597e-5	1.4798964247322553e-5	1.49145520306299e-5	1.5020879590271795e-5	1.5111737308324642e-5	1.5188773021600449e-5	1.527600302817973e-5	1.5357639395706952e-5	1.5439647607867708e-5	1.549903598962789e-5	1.5561573131309693e-5	1.5606517365834343e-5	1.564391290778499e-5	1.5662665428230445e-5	1.5671166840547308e-5	1.567162678724236e-5	1.5674492633132478e-5	1.5644242411530984e-5	1.5588087666242335e-5	1.5517653361306878e-5	1.5433318866315574e-5	1.5337021487720758e-5	1.5235907526424162e-5	1.5134778945016393e-5	1.5030283941478857e-5	1.49136555492711e-5	1.4778841503256925e-5	1.4628833418166014e-5
flux1:	0.6346014492753627	1.4943181909169166e-5	1.4926168821660018e-5	1.4900059599501283e-5	1.4886817768303348e-5	1.4902968009613846e-5	1.4949943550509745e-5	1.5015784633706897e-5	1.508471550604978e-5	1.5147365051129749e-5	1.5205388948454898e-5	1.5268491771889144e-5	1.5346780148529123e-5	1.5443950925487422e-5	1.555545252798252e-5	1.567193918446599e-5	1.5785095477791714e-5	1.589201679890409e-5	1.5995689459165044e-5	1.610176822513731e-5	1.6214279378623823e-5	1.6333239071464568e-5	1.6455011122794838e-5	1.65736491733994e-5	1.6681533025506618e-5	1.677204698164852e-5	1.6851807302266414e-5	1.6943747103590768e-5	1.7022682417252255e-5	1.7109798713876262e-5	1.716270824176376e-5	1.7225351185117552e-5	1.727481564580855e-5	1.7312919553785523e-5	1.7328218867649587e-5	1.7341612203733345e-5	1.733907850776876e-5	1.734313496163104e-5	1.731284971097155e-5	1.7252965756908947e-5	1.7179813704185926e-5	1.7095212874428135e-5	1.6999023529856873e-5	1.689653546225019e-5	1.6792359661896387e-5	1.6683857848082184e-5	1.6562886352099814e-5	1.642365813962366e-5	1.6269300554900042e-5
flux1:	0.6348638981791159	1.6824423777361422e-5	1.680909203826904e-5	1.678271206575563e-5	1.6768087845628645e-5	1.6782505385000162e-5	1.6827820944904863e-5	1.6892114764436524e-5	1.6959351346033147e-5	1.7019744259738546e-5	1.7074516807861744e-5	1.7133055893559475e-5	1.720543426587469e-5	1.7295738451669757e-5	1.740015047117617e-5	1.7510021294992062e-5	1.7617208153753268e-5	1.77182190705156e-5	1.7814996406916204e-5	1.7912539730368367e-5	1.8015479084687746e-5	1.812559139297888e-5	1.8240491865236354e-5	1.835301641849939e-5	1.8452886085197704e-5	1.853458850509647e-5	1.8610210757715902e-5	1.8698803991596134e-5	1.8767978866215557e-5	1.8854566880280892e-5	1.8895459848205614e-5	1.8951518996250187e-5	1.8999639224636838e-5	1.9032290779894517e-5	1.904171130588362e-5	1.9058533565006857e-5	1.905296939182471e-5	1.905839559568383e-5	1.9030928951924707e-5	1.8971322245972943e-5	1.890005548855311e-5	1.8821067167010304e-5	1.873240248050443e-5	1.8637076625012702e-5	1.8539006051330752e-5	1.8436088392944546e-5	1.832089750359872e-5	1.8188007652917528e-5	1.8040592590126668e-5
flux1:	0.6351263470828692	1.8965478608463583e-5	1.8951908402584344e-5	1.8924487962736895e-5	1.890739113397819e-5	1.89188263074075e-5	1.8960839421885518e-5	1.9021130544749425e-5	1.9083075613171872e-5	1.9136412142490486e-5	1.9182139345960897e-5	1.9229677468631126e-5	1.928939987465194e-5	1.936597231630063e-5	1.9456291103975934e-5	1.9552204164460178e-5	1.9645488818076774e-5	1.9731949931943566e-5	1.981267485595374e-5	1.9892520077398748e-5	1.9977295553100143e-5	2.0070690655385282e-5	2.0171002699395826e-5	2.0269078270849985e-5	2.035229366930062e-5	2.0417827728499086e-5	2.048302492003822e-5	2.0560421181298645e-5	2.0613885302072855e-5	2.0694333540683363e-5	2.071880892356141e-5	2.0761978190428902e-5	2.080250781929086e-5	2.0823416403935056e-5	2.0825057627301044e-5	2.0842971772182707e-5	2.083437953045061e-5	2.084081176449384e-5	2.081828348161131e-5	2.076247540728828e-5	2.069703431024107e-5	2.0628499939702053e-5	2.0553578499800334e-5	2.0472848649494855e-5	2.03891069369236e-5	2.0300542973168823e-5	2.020045358181718e-5	2.0083836814774877e-5	1.995385167400751e-5
flux1:	0.6353887959866225	2.1367776078384995e-5	2.1355122486098444e-5	2.1325121416168508e-5	2.130400091427509e-5	2.131113470547087e-5	2.1348486785249973e-5	2.14028281466031e-5	2.1456482009591128e-5	2.149859169161707e-5	2.15301967145633e-5	2.1561235563007772e-5	2.160283830586588e-5	2.166045896110303e-5	2.1731579207021472e-5	2.1808165842806e-5	2.188152895547563e-5	2.194665206233008e-5	2.2004081707833734e-5	2.2059180223377925e-5	2.2119506606171557e-5	2.21906199482326e-5	2.227072880353019e-5	2.2347989436868508e-5	2.2408035585067438e-5	2.2452173310279184e-5	2.2502042525653886e-5	2.256163240968081e-5	2.2595365022389705e-5	2.2664832596672937e-5	2.2670217765647777e-5	2.269546441778425e-5	2.272263779844479e-5	2.2726313532441003e-5	2.2719186348047525e-5	2.273534486902034e-5	2.272385944406971e-5	2.273056713436111e-5	2.271416379924869e-5	2.2664802275716965e-5	2.2608031556901272e-5	2.2553185252918412e-5	2.2496237706816998e-5	2.243545248488922e-5	2.237223190797622e-5	2.230478796177433e-5	2.2227049851081592e-5	2.2134444581832827e-5	2.203007854178234e-5
flux1:	0.6356512448903757	2.4025538228095625e-5	2.4012290040219326e-5	2.397774318923771e-5	2.395098493091566e-5	2.395286601938143e-5	2.3984972005467013e-5	2.4032494476904904e-5	2.4076125176853232e-5	2.4104237465224542e-5	2.411820917659341e-5	2.412908003098548e-5	2.414927939831391e-5	2.4185258354234127e-5	2.42348505371776e-5	2.428961248923132e-5	2.4339896739643626e-5	2.4379754796410163e-5	2.440959903998814e-5	2.4436011866326922e-5	2.4468797215339933e-5	2.451515357687544e-5	2.4572332812253415e-5	2.4625275710564902e-5	2.465868935815883e-5	2.467906416370794e-5	2.471072150240561e-5	2.474804526706369e-5	2.4760505181500687e-5	2.4815604194318673e-5	2.480129725676805e-5	2.480560382984938e-5	2.4814990585205046e-5	2.479762339833315e-5	2.4781914434395378e-5	2.4793452750079358e-5	2.4779424798845417e-5	2.478557292107824e-5	2.477550476561946e-5	2.4734102668347898e-5	2.4687479170106154e-5	2.464762053395209e-5	2.4610397221362597e-5	2.4572141541318543e-5	2.4532787725110125e-5	2.4490319842179852e-5	2.4439119007306547e-5	2.4374972509789035e-5	2.430091196359483e-5
flux1:	0.635913693794129	2.692994241019635e-5	2.6914325620425212e-5	2.6873271245358194e-5	2.6839617786889986e-5	2.683606453875529e-5	2.6863518020755733e-5	2.690487479843271e-5	2.6938529122633754e-5	2.6951851350544773e-5	2.694685982093466e-5	2.6936330166074772e-5	2.693457928809195e-5	2.6949251275448493e-5	2.6978219460468978e-5	2.701200126797829e-5	2.7039443291329516e-5	2.7053565399458582e-5	2.7055091610778768e-5	2.7052518005871387e-5	2.7058262420612114e-5	2.708078933405383e-5	2.711556049213208e-5	2.7144033124578018e-5	2.7150895269640238e-5	2.7148317180558065e-5	2.7161254433852567e-5	2.717462780450564e-5	2.7166926150926797e-5	2.7206222243953635e-5	2.717371270360304e-5	2.7156532681039268e-5	2.7145735249090112e-5	2.7105858917548365e-5	2.7083012683627892e-5	2.7087587744599107e-5	2.7071630556603096e-5	2.7076569251728677e-5	2.7072180990952058e-5	2.7039014752307394e-5	2.7002573226789986e-5	2.6977037488307464e-5	2.6958704216673407e-5	2.694255057570489e-5	2.692718237374724e-5	2.6910164503165926e-5	2.6886079404181377e-5	2.6850929100208026e-5	2.6807658979200796e-5
flux1:	0.6361761426978823	3.0074367830199493e-5	3.005481237943701e-5	3.00057074954291e-5	2.9964597311124417e-5	2.9956463849229028e-5	2.998126030732558e-5	3.0018848416703147e-5	3.004459902523296e-5	3.0044585416903368e-5	3.0021737148082297e-5	2.9991201264811703e-5	2.9969778183702085e-5	2.996648919808576e-5	2.9978902542661325e-5	2.9995836850067633e-5	3.0004075548084525e-5	2.9995510689757562e-5	2.9971593972965107e-5	2.9943320894420453e-5	2.9925935487262527e-5	2.992873099889368e-5	2.9944718794757066e-5	2.9951902219632142e-5	2.9935797414735097e-5	2.9914086576875435e-5	2.9910187643916803e-5	2.9900926272197705e-5	2.9876576143086022e-5	2.9900809401460696e-5	2.9853357195926564e-5	2.9816687838734548e-5	2.9785749840763486e-5	2.9724554653387647e-5	2.9697145550355314e-5	2.9693419962896695e-5	2.967639954321725e-5	2.96799123629944e-5	2.9679916682364905e-5	2.9654091907981423e-5	2.962655393430443e-5	2.961298490882303e-5	2.9610433704646493e-5	2.9613179244131266e-5	2.96188214359862e-5	2.962439899535454e-5	2.9624406516684145e-5	2.9614853711639252e-5	2.9598602182930772e-5
flux1:	0.6364385916016355	3.345977753630497e-5	3.3435349683838134e-5	3.337737509185418e-5	3.3329110367016144e-5	3.3318337006314865e-5	3.334384764976761e-5	3.338174686949272e-5	3.340361710015986e-5	3.3393867352429385e-5	3.3356536916421395e-5	3.330973189791837e-5	3.327331337228703e-5	3.325787142494473e-5	3.326035565359901e-5	3.326727211998201e-5	3.326281824739549e-5	3.323764384814136e-5	3.3194237745689185e-5	3.314649791022677e-5	3.3112552281276834e-5	3.3102126270245415e-5	3.310541696810956e-5	3.309729191723759e-5	3.3064725349652975e-5	3.303008330878833e-5	3.301329482457167e-5	3.2985482018933425e-5	3.294975272631598e-5	3.296172200844868e-5	3.290373450357108e-5	3.285177380987516e-5	3.2803211076823776e-5	3.272442576478642e-5	3.269583301983559e-5	3.2683809383697365e-5	3.266676918573828e-5	3.266921671451538e-5	3.267199571883907e-5	3.2651658937358816e-5	3.263073685862409e-5	3.262561664119789e-5	3.2634146537366225e-5	3.2650507597639154e-5	3.2671725082919785e-5	3.269429273788072e-5	3.271232917585677e-5	3.2721619272423835e-5	3.272497302655084e-5
flux1:	0.6367010405053888	3.709919974599733e-5	3.7069906085794163e-5	3.700308370925507e-5	3.6948767889176344e-5	3.693817697106541e-5	3.69688525538837e-5	3.7012475163470464e-5	3.7036043856110084e-5	3.7021839936106205e-5	3.6975094988427705e-5	3.69173734749704e-5	3.687214622093551e-5	3.685180931616524e-5	3.685248598544611e-5	3.6857874765248115e-5	3.684912648874143e-5	3.681547979733345e-5	3.676058839928042e-5	3.670142305784823e-5	3.665893456776062e-5	3.664303898211141e-5	3.66411385090379e-5	3.662551210924821e-5	3.658487272940748e-5	3.654489579038989e-5	3.652060667752293e-5	3.6480427083289764e-5	3.6439403532365375e-5	3.644351239080547e-5	3.6379714517057986e-5	3.6318143860022534e-5	3.625657463952294e-5	3.616591584710994e-5	3.6139856201611435e-5	3.6120990724545635e-5	3.610501755142201e-5	3.610733302304728e-5	3.61112406191972e-5	3.609389247417377e-5	3.6076711980553756e-5	3.60760569049463e-5	3.609031340637793e-5	3.611396621296186e-5	3.614389700686376e-5	3.61761039894491e-5	3.620408552374052e-5	3.622319890045577e-5	3.623629491580544e-5
flux1:	0.636963489409142	4.1020395494374985e-5	4.098728834382953e-5	4.091237138536227e-5	4.0853605514231796e-5	4.0846456498814175e-5	4.088729565798263e-5	4.094279840393195e-5	4.0974550535725485e-5	4.0962111982147044e-5	4.091182947939705e-5	4.0849109016690716e-5	4.0801562863788725e-5	4.078373008660302e-5	4.0790881579738335e-5	4.080359000871302e-5	4.079956716640875e-5	4.0766369041770276e-5	4.0708697076918476e-5	4.064651522565585e-5	4.060348233304561e-5	4.058972495386075e-5	4.059028861819507e-5	4.057554124261695e-5	4.053578509211114e-5	4.04982931421867e-5	4.047253045707797e-5	4.0427271291620256e-5	4.038677652782261e-5	4.038829880205882e-5	4.032283211298582e-5	4.025783756570084e-5	4.018926235603728e-5	4.0093533837539424e-5	4.0073540313064385e-5	4.005060540359361e-5	4.0036658106471304e-5	4.004018257375518e-5	4.00437822268939e-5	4.002663197001478e-5	4.001019889206444e-5	4.0010302685427095e-5	4.0025316582595477e-5	4.0050107067672244e-5	4.00817155572054e-5	4.011572086997313e-5	4.014484142698922e-5	4.016390314490898e-5	4.017599387759265e-5
flux1:	0.6372259383128953	4.526612221013355e-5	4.523117576199247e-5	4.514932064038171e-5	4.5087701080960034e-5	4.5087072832794466e-5	4.51429415626012e-5	4.521650214045772e-5	4.526304402071014e-5	4.525864027135942e-5	4.521047625945728e-5	4.514805397055139e-5	4.510367024255666e-5	4.5094506712647406e-5	4.511520447587941e-5	4.514310212755987e-5	4.5152129752326224e-5	4.512773269954695e-5	4.5075255652013405e-5	4.501734432005297e-5	4.498028048184678e-5	4.497476254477752e-5	4.49843144283652e-5	4.497808158149688e-5	4.4947366298578344e-5	4.491925917250407e-5	4.489784213807003e-5	4.4854727971058096e-5	4.481929700098118e-5	4.482347362623414e-5	4.475907682924852e-5	4.4696275967488506e-5	4.462712623493481e-5	4.4533123140379934e-5	4.4522075457634185e-5	4.449879037117905e-5	4.448752449701205e-5	4.4493704884007895e-5	4.449589244229006e-5	4.4476189390068616e-5	4.4457821760026655e-5	4.445591987189656e-5	4.4468066635857566e-5	4.44891780191811e-5	4.4516505492750555e-5	4.4545255774730065e-5	4.4567325911879036e-5	4.457708000889953e-5	4.457819478346358e-5
flux1:	0.6374883872166486	4.9891868863025656e-5	4.9857643315220085e-5	4.9769921196572295e-5	4.9706429006764414e-5	4.971454060274416e-5	4.978946692056818e-5	4.988655985014331e-5	4.995384842707005e-5	4.9962938662517295e-5	4.992134783388841e-5	4.98628025459535e-5	4.9824880124359565e-5	4.982812848884261e-5	4.9867077126702786e-5	4.991593665610963e-5	4.99445227301674e-5	4.9935533879671214e-5	4.9894250685520045e-5	4.9845506727654826e-5	4.98182380924497e-5	4.982445744612096e-5	4.98473240830927e-5	4.9855345155720204e-5	4.983986151510587e-5	4.9826213970345626e-5	4.981401692458281e-5	4.97790802006215e-5	4.9751168238257146e-5	4.976228287479286e-5	4.9699694795297325e-5	4.964315989124247e-5	4.957928421992095e-5	4.9492704194214754e-5	4.9492512352449434e-5	4.9473009098887e-5	4.9464635502787776e-5	4.9474641714172774e-5	4.947462903971846e-5	4.944991442920141e-5	4.94275706835607e-5	4.942231619926355e-5	4.9430031125036094e-5	4.9444902954597834e-5	4.9464089711100784e-5	4.948238572849177e-5	4.9490966427290186e-5	4.9484045733354586e-5	4.9466448205437984e-5
flux1:	0.6377508361204018	5.496145627456195e-5	5.4930613176111805e-5	5.483745737306512e-5	5.477186035546966e-5	5.478946403523049e-5	5.4886045564294365e-5	5.5010858612490246e-5	5.5103595572201844e-5	5.5130164399247934e-5	5.5097660207162436e-5	5.5044053463809406e-5	5.501289620819159e-5	5.502909942058494e-5	5.5087914499648096e-5	5.516071904816349e-5	5.5212837552108566e-5	5.522333695608046e-5	5.5196437115858685e-5	5.515855407528161e-5	5.5141499727865126e-5	5.5159715825763626e-5	5.519736256315825e-5	5.522270152771758e-5	5.522591568098677e-5	5.522947963627061e-5	5.52299349897479e-5	5.520712365942256e-5	5.5186691255858235e-5	5.520728268325472e-5	5.514496964801903e-5	5.509652598082501e-5	5.5042300616516515e-5	5.496687139796726e-5	5.497838777521395e-5	5.4966616002245254e-5	5.4960827872380874e-5	5.497516742467411e-5	5.4972333955584454e-5	5.494057473594293e-5	5.491303104660934e-5	5.490470952702642e-5	5.490883937960984e-5	5.4917676808208886e-5	5.492757146326497e-5	5.493272821423442e-5	5.49238519230683e-5	5.4895611901472656e-5	5.485478861266524e-5
flux1:	0.6380132850241551	6.0541357030454235e-5	6.051612326618346e-5	6.041682781438246e-5	6.034722210300676e-5	6.037319674597998e-5	6.0492244290363576e-5	6.06473538092557e-5	6.076866508976699e-5	6.0814885216424045e-5	6.079168619234612e-5	6.0741218910225945e-5	6.071384292762556e-5	6.074012858992786e-5	6.081718617425394e-5	6.091399399426145e-5	6.0990907111494674e-5	6.1022206472847845e-5	6.1009805572231166e-5	6.0981064826191145e-5	6.097112938418923e-5	6.0998301420239985e-5	6.104918632266008e-5	6.109196235109454e-5	6.111440741879708e-5	6.113561305096972e-5	6.115054006546817e-5	6.114122394692888e-5	6.112577159946951e-5	6.115612171901645e-5	6.109037160978106e-5	6.104930161461558e-5	6.1007034256453286e-5	6.094403283185782e-5	6.096722401196406e-5	6.0966414940101984e-5	6.096240575905277e-5	6.098062041206088e-5	6.097426973820122e-5	6.0933860567140674e-5	6.090072026231954e-5	6.089118121214808e-5	6.089492214133381e-5	6.090071162800718e-5	6.090296182564365e-5	6.089494580131672e-5	6.08672975075906e-5	6.081606676005424e-5	6.075107007794429e-5
flux1:	0.6382757339279084	6.669488985898952e-5	6.667658215199944e-5	6.656896136417817e-5	6.64915575663152e-5	6.652279761918469e-5	6.66632962144587e-5	6.68496712899882e-5	6.70011365463372e-5	6.706742409451486e-5	6.705155524325854e-5	6.699974785349085e-5	6.697016710811739e-5	6.70006360277538e-5	6.709152168794345e-5	6.720990991613406e-5	6.731055711764263e-5	6.736153775156082e-5	6.736102461621944e-5	6.733672354751737e-5	6.732781480557443e-5	6.735811538549577e-5	6.741807804087233e-5	6.747574839381579e-5	6.751539951991927e-5	6.755284941322795e-5	6.75826318602404e-5	6.758559669852719e-5	6.75706354703707e-5	6.76086252424589e-5	6.753398119557958e-5	6.749718937242118e-5	6.746693215694688e-5	6.741519799376039e-5	6.744955374565837e-5	6.746185481969484e-5	6.745843156274922e-5	6.747894779519391e-5	6.74680282224793e-5	6.741767429229268e-5	6.737922419399316e-5	6.737156072739654e-5	6.73800113366643e-5	6.738805402911453e-5	6.738667382486581e-5	6.736770419004209e-5	6.73222424790722e-5	6.724895745159021e-5	6.716205136625198e-5
flux1:	0.6385381828316616	7.347750927472314e-5	7.346622193593128e-5	7.334651084004684e-5	7.325572351428003e-5	7.328736218940716e-5	7.344676996461763e-5	7.366411023624838e-5	7.384613569287832e-5	7.393158306475997e-5	7.391940816108008e-5	7.385976652883754e-5	7.38198001384306e-5	7.384644213260785e-5	7.394490821421906e-5	7.408090196634506e-5	7.42027697312188e-5	7.427072223191939e-5	7.427763904795189e-5	7.425106325874583e-5	7.42351253317331e-5	7.426092058074176e-5	7.43240205468303e-5	7.439215209037452e-5	7.444530507627958e-5	7.449665709766918e-5	7.454072471540299e-5	7.455265047697049e-5	7.453250986891113e-5	7.45738693634308e-5	7.448381097922629e-5	7.44464152064619e-5	7.442622432573703e-5	7.438267192184188e-5	7.442777648256382e-5	7.445413576941592e-5	7.444991083709054e-5	7.447008648238944e-5	7.445294338648453e-5	7.439145940293788e-5	7.434841539014668e-5	7.434647026000931e-5	7.436590212774274e-5	7.438296997429359e-5	7.43834825490336e-5	7.435719025716588e-5	7.429630078493978e-5	7.420361503771333e-5	7.409930976982087e-5
flux1:	0.6388006317354149	8.0934216433518e-5	8.092874352119154e-5	8.079177048077989e-5	8.068060812518143e-5	8.070654594480432e-5	8.088138254569349e-5	8.112872612058814e-5	8.134118285298219e-5	8.144427504746007e-5	8.143134586898249e-5	8.135637514811692e-5	8.129681331557017e-5	8.131076642001569e-5	8.14100033307232e-5	8.155929748437429e-5	8.169958520431302e-5	8.178137095769162e-5	8.179063973518106e-5	8.175437716198151e-5	8.172272730223802e-5	8.17358230348719e-5	8.179545560938872e-5	8.186882606629537e-5	8.193129921383777e-5	8.199435444757633e-5	8.20518632430734e-5	8.206818891683102e-5	8.203699630997965e-5	8.207590157603795e-5	8.196363396780971e-5	8.191986403888876e-5	8.190645452549805e-5	8.186698782438917e-5	8.192313944537195e-5	8.196346787214927e-5	8.195709450806214e-5	8.197346319087832e-5	8.194768454965946e-5	8.187375977875726e-5	8.182696170136284e-5	8.183476780010716e-5	8.187176839998783e-5	8.190506122530167e-5	8.191339993630025e-5	8.188372783163181e-5	8.181009610071779e-5	8.170115997173196e-5	8.158484304740972e-5
flux1:	0.6390630806391682	8.909969183219389e-5	8.909770711740775e-5	8.893731276764519e-5	8.87980015182011e-5	8.88116461499487e-5	8.89982608681075e-5	8.927474140505424e-5	8.951773472891127e-5	8.963719485597057e-5	8.961923644108794e-5	8.952159208806522e-5	8.94334830258367e-5	8.942638121604909e-5	8.952034360156798e-5	8.967956404009316e-5	8.983640029009717e-5	8.992968853446687e-5	8.993692635086406e-5	8.988425190808605e-5	8.982894876704428e-5	8.982185070673373e-5	8.987191439995045e-5	8.994571964005654e-5	9.001413255330063e-5	9.008790154576582e-5	9.01584687991383e-5	9.017446908599354e-5	9.012710099158693e-5	9.015700419547144e-5	9.001619551409652e-5	8.996041720684577e-5	8.995008032968286e-5	8.991072507792207e-5	8.997947311438247e-5	9.003305369092395e-5	9.002345747386806e-5	9.003212932686742e-5	8.999452541764614e-5	8.990650852179186e-5	8.985662954926423e-5	8.987790029186233e-5	8.993856407169847e-5	8.999468282093064e-5	9.001608082005532e-5	8.998615950376381e-5	8.990160609989021e-5	8.977877832415699e-5	8.965523001215804e-5
flux1:	0.6393255295429214	9.800117814569454e-5	9.79996423723222e-5	9.780926581695301e-5	9.763398793728529e-5	9.762906322475595e-5	9.782443197351667e-5	9.813003042033475e-5	9.84046372839322e-5	9.854021931202343e-5	9.851404147151055e-5	9.83875775954967e-5	9.82633720994884e-5	9.822850768383567e-5	9.831302445014985e-5	9.848076694867164e-5	9.86542196386068e-5	9.875853815861796e-5	9.876118565729394e-5	9.868723143710224e-5	9.86021978293669e-5	9.856913359371005e-5	9.860501586312155e-5	9.867593924227885e-5	9.874880570760722e-5	9.883432947124117e-5	9.891866928058644e-5	9.893052550024072e-5	9.886333769641603e-5	9.887787175156516e-5	9.870319273684109e-5	9.863084946750759e-5	9.862044437106932e-5	9.857846354070759e-5	9.866294319332791e-5	9.872900198541285e-5	9.87155587386515e-5	9.871269997839141e-5	9.865942831780576e-5	9.855517837367912e-5	9.850250551892768e-5	9.85402739317682e-5	9.862960169768615e-5	9.871374543219979e-5	9.875184346097991e-5	9.872308042653735e-5	9.862760738441932e-5	9.849137173296455e-5	9.836347391458084e-5
flux1:	0.6395879784466747	1.0766354275391591e-4	1.0765925942609101e-4	1.0743257556800494e-4	1.0721417578442814e-4	1.0718543832417616e-4	1.0738782792476365e-4	1.0772396250576115e-4	1.080327794509517e-4	1.0818583773626838e-4	1.0814997958254693e-4	1.0799047725705962e-4	1.0782479780877425e-4	1.0775786336157438e-4	1.0783130545499781e-4	1.0800873678244042e-4	1.0820140405013554e-4	1.083187812043956e-4	1.0831680891449367e-4	1.0821928129794317e-4	1.0810095788684269e-4	1.0803846073534232e-4	1.0805764871024679e-4	1.0812457785229945e-4	1.0820298727257715e-4	1.0830373946078951e-4	1.084040664153636e-4	1.0840971477374815e-4	1.0832090583653225e-4	1.0831469066304507e-4	1.0810205331396028e-4	1.080103341777021e-4	1.0799814768032685e-4	1.0795290217655922e-4	1.0805788446293757e-4	1.0813620044209141e-4	1.0811881982635403e-4	1.0810111375469898e-4	1.0802792773696796e-4	1.0790476139192237e-4	1.078490846642629e-4	1.0790555334160339e-4	1.0802717112919693e-4	1.081427140764843e-4	1.0819906684087666e-4	1.0817063868764828e-4	1.080618884863314e-4	1.0791020257845733e-4	1.0777810682148469e-4
flux1:	0.639850427350428	1.1811545678625867e-4	1.1810566603386635e-4	1.1783714589101657e-4	1.1756966202123984e-4	1.175133781417564e-4	1.1772273948195777e-4	1.1809256860665695e-4	1.1843995243690397e-4	1.1861366657026803e-4	1.1856864017319571e-4	1.1837406872295074e-4	1.181639511099582e-4	1.1806321531968352e-4	1.1812658862507808e-4	1.1831748691972448e-4	1.1853454463782434e-4	1.1866960779729535e-4	1.1866565561600325e-4	1.1854495837407095e-4	1.1839236607852843e-4	1.1829931522071228e-4	1.1830151868620381e-4	1.1836576899012071e-4	1.1845351557506794e-4	1.1857529940427088e-4	1.1869541741595846e-4	1.1869500358199985e-4	1.1858454525637755e-4	1.1855374387798197e-4	1.1830020191610378e-4	1.1818830241617748e-4	1.18174596365237e-4	1.1812796098939702e-4	1.1825959270755953e-4	1.1835101167042686e-4	1.1833010453559424e-4	1.1829509783550352e-4	1.1819766977139768e-4	1.1805241288784535e-4	1.1799303491149686e-4	1.1806965037417769e-4	1.182258869400617e-4	1.1837440731751708e-4	1.1844848080909631e-4	1.1841732972051214e-4	1.182905680546369e-4	1.181187773706546e-4	1.179796985965527e-4
flux1:	0.6401128762541812	1.2939535542413883e-4	1.2937824792515575e-4	1.2906353034610528e-4	1.287424399701931e-4	1.286565226886055e-4	1.2887452729128465e-4	1.292828981184839e-4	1.296748467943988e-4	1.2987405656941927e-4	1.2982214573827188e-4	1.2959241396503894e-4	1.2933698492527268e-4	1.2920287877170186e-4	1.2925933217630277e-4	1.2946956299122192e-4	1.2971826086760347e-4	1.298777733552177e-4	1.2987670134194862e-4	1.297354529409415e-4	1.2954967049008e-4	1.2942680059008102e-4	1.2941357897104427e-4	1.2947858671033107e-4	1.2958172072616566e-4	1.297320806657561e-4	1.2987714102413936e-4	1.2987299230993342e-4	1.2974215442727958e-4	1.2968468007540596e-4	1.2938802792085394e-4	1.2925695674018223e-4	1.292440868845165e-4	1.292003214713977e-4	1.2936559504391808e-4	1.2947233014306322e-4	1.2944866270071705e-4	1.2939492428265238e-4	1.29269177278308e-4	1.29098307579887e-4	1.2903415938372395e-4	1.291318744563922e-4	1.2932415679716805e-4	1.2950588905503115e-4	1.2959553278749504e-4	1.2955685759809027e-4	1.2940547669593796e-4	1.2920680439574143e-4	1.2905547184834047e-4
flux1:	0.6403753251579345	1.4155586243241297e-4	1.415309142216415e-4	1.4116691965070295e-4	1.4078905497779098e-4	1.4067283025172235e-4	1.4090253694698204e-4	1.4135558526539568e-4	1.4179928369354366e-4	1.4202997596474105e-4	1.4197464709181967e-4	1.417109165475817e-4	1.4141059617031804e-4	1.4124481437213e-4	1.412986787113673e-4	1.4153522366878584e-4	1.4182394012703643e-4	1.4201588029091628e-4	1.4202383756306065e-4	1.4186590398870475e-4	1.4164909560184213e-4	1.4149810398840444e-4	1.4147209547887718e-4	1.4154265507630744e-4	1.4166855186771416e-4	1.4185582318457812e-4	1.4203180639349913e-4	1.420279351018945e-4	1.4187852229031564e-4	1.417938723241617e-4	1.4145204602094644e-4	1.4130402971834955e-4	1.4129611082900037e-4	1.4126120044020645e-4	1.4146725236570596e-4	1.4159289752974923e-4	1.4156736115014359e-4	1.414944219443379e-4	1.413368043550265e-4	1.4113665435795195e-4	1.4106648211619248e-4	1.4118612963807096e-4	1.414155858123929e-4	1.416301739409987e-4	1.4173244668097052e-4	1.4168056976548228e-4	1.4149699547958357e-4	1.4126349444079067e-4	1.4109315063504807e-4
flux1:	0.6406377740616878	1.5466567697712658e-4	1.546337476184398e-4	1.542185235338859e-4	1.5378167927836551e-4	1.5363532884718885e-4	1.538805432272967e-4	1.5438502235940498e-4	1.5488814966504232e-4	1.5515671714104912e-4	1.5510178848973606e-4	1.5480552167069475e-4	1.5446094658367403e-4	1.5426527600763385e-4	1.5432085063144763e-4	1.5459060083135415e-4	1.5492766112825977e-4	1.5516004654328542e-4	1.5518327136408906e-4	1.5501254376021014e-4	1.547667723488238e-4	1.5458924114341048e-4	1.5455317754824437e-4	1.5463439359962082e-4	1.5479053770121133e-4	1.5502273406965307e-4	1.5523576876354088e-4	1.5523702096572378e-4	1.5507050359575087e-4	1.549592770861236e-4	1.5456970538686276e-4	1.5440733167246373e-4	1.5440952147478785e-4	1.543901131980422e-4	1.5464348882373552e-4	1.5479273246959253e-4	1.547660784276972e-4	1.5467417070521384e-4	1.5448182222846808e-4	1.5424880275466274e-4	1.5417137888425287e-4	1.5431405811119065e-4	1.545821714704779e-4	1.5482953374015544e-4	1.549416821496498e-4	1.5487109017276425e-4	1.546478884898996e-4	1.5437164340123929e-4	1.5417536525263773e-4
flux1:	0.640900222965441	1.6880847160874804e-4	1.6877166371901412e-4	1.6830401396499778e-4	1.6780634177882388e-4	1.6763013886797565e-4	1.678945913134698e-4	1.6845706299801238e-4	1.690270084479349e-4	1.6933945223030977e-4	1.6928822550980465e-4	1.6896020517099527e-4	1.68571133472965e-4	1.6834628096789662e-4	1.6840663820465968e-4	1.6871521291053106e-4	1.6910772402901967e-4	1.6938743864225114e-4	1.6943106285461303e-4	1.6925026785309953e-4	1.6897637884600466e-4	1.687727709180991e-4	1.687285073804612e-4	1.688246912744979e-4	1.690174322511919e-4	1.6930120537189788e-4	1.6955687162692053e-4	1.6956791291055658e-4	1.6938466072812875e-4	1.6924788675720564e-4	1.6880695323024303e-4	1.6863225270270205e-4	1.68649810674129e-4	1.686519627208823e-4	1.6895799444852514e-4	1.691360860986288e-4	1.6910868475538242e-4	1.6899834753603e-4	1.6876913402771667e-4	1.6849993949252605e-4	1.6841425172276498e-4	1.685816297518909e-4	1.6889077848374417e-4	1.6917186854271407e-4	1.6929222308983733e-4	1.6919854118064556e-4	1.6892947795410962e-4	1.686037944469267e-4	1.6837584484297006e-4
flux1:	0.6411626718691943	1.8407901907381753e-4	1.8404035419974208e-4	1.8351935626177544e-4	1.8295868818245763e-4	1.8275218651372436e-4	1.830386905144107e-4	1.8366473670921392e-4	1.843078891203898e-4	1.8466914994248455e-4	1.8462371979968098e-4	1.8426328629947533e-4	1.8382775220623048e-4	1.8357244460538315e-4	1.8363851572173964e-4	1.839893569551116e-4	1.8444230517107823e-4	1.8477418464018833e-4	1.848413153079527e-4	1.8465114122253717e-4	1.8434798921747653e-4	1.8411696166459974e-4	1.840647457731444e-4	1.8417849589484562e-4	1.8441203585949808e-4	1.8475192310473727e-4	1.8505468895705962e-4	1.850790551558537e-4	1.8487786229461593e-4	1.8471630990658726e-4	1.8421906412772104e-4	1.840327461910363e-4	1.8407007350212915e-4	1.84098074439294e-4	1.8446049683923895e-4	1.8467257383090782e-4	1.846442545168303e-4	1.8451590608599213e-4	1.842483344135487e-4	1.8394010116582824e-4	1.838454843022002e-4	1.840399381568248e-4	1.843936811280608e-4	1.8471095282517576e-4	1.8483952271873124e-4	1.8472019700686406e-4	1.8440101839736124e-4	1.8402134478715565e-4	1.837582625599364e-4
flux1:	0.6414251207729476	2.0057740271638171e-4	2.0054041403041992e-4	1.999649570137424e-4	1.993382175967635e-4	1.990995628244648e-4	1.9940931554692185e-4	2.0010292074542548e-4	2.0082417676565525e-4	2.0123775096198584e-4	2.0119867063889474e-4	2.0080337877015394e-4	2.0031731121349127e-4	2.0002787882839181e-4	2.000980187546637e-4	2.0049194576478687e-4	2.0100773949635394e-4	2.013941098654632e-4	2.0148539947952297e-4	2.0128415351009285e-4	2.0094837025598576e-4	2.006865795218095e-4	2.0062472976639949e-4	2.0075639063186248e-4	2.0103220904022943e-4	2.0143031862955788e-4	2.0178322685530207e-4	2.0182265454101093e-4	2.016006825121144e-4	2.0141433056960643e-4	2.0085453267231534e-4	2.0065555923070395e-4	2.0071543099764932e-4	2.0077093225391826e-4	2.0119180487117728e-4	2.0144221749894756e-4	2.0141222872945642e-4	2.012658195718693e-4	2.0095887610739355e-4	2.0060928155691787e-4	2.0050547548779342e-4	2.0073004048099568e-4	2.0113306870941564e-4	2.0149051774909641e-4	2.0162913321960233e-4	2.014836629994219e-4	2.011124306688958e-4	2.0067682432895606e-4	2.0037802644983215e-4
flux1:	0.6416875696767008	2.184026225566621e-4	2.1837098800750495e-4	2.177394623190649e-4	2.170423096927039e-4	2.167678126947533e-4	2.1709996365265719e-4	2.1786317450669807e-4	2.1866575885727454e-4	2.1913369033664716e-4	2.1910009297983313e-4	2.1866589740441133e-4	2.181233133405008e-4	2.1779385794014786e-4	2.178639741843491e-4	2.182992727614622e-4	2.1887780813279942e-4	2.1931856826549762e-4	2.194323751330519e-4	2.192162696113971e-4	2.1884265281592e-4	2.1854511635060472e-4	2.1847018706490536e-4	2.1861779533081677e-4	2.1893461583879747e-4	2.193907980335119e-4	2.1979546192241834e-4	2.19849652408002e-4	2.1960282625618893e-4	2.193906397084166e-4	2.1876114929208915e-4	2.1854675585337405e-4	2.1862991423880084e-4	2.18711549177884e-4	2.1919148695758402e-4	2.1948326032815896e-4	2.1945036307291098e-4	2.192852087907236e-4	2.1893818757769403e-4	2.1854549644129202e-4	2.1843263562353434e-4	2.1869077284068208e-4	2.1914852239325778e-4	2.1955127254691436e-4	2.197032240443207e-4	2.1953288757286258e-4	2.1910980732748442e-4	2.1861886721550016e-4	2.1828665455982284e-4
flux1:	0.6419500185804541	2.376470748140602e-4	2.3762440934815157e-4	2.369346464048054e-4	2.361614298487333e-4	2.3584547913407472e-4	2.3619702809343546e-4	2.3702993047596438e-4	2.3791554804739845e-4	2.3843880164146493e-4	2.3840897418402374e-4	2.379309336944467e-4	2.3732468632673247e-4	2.369477996441603e-4	2.3701199829901555e-4	2.3748499299248112e-4	2.3812419610392228e-4	2.386174083203372e-4	2.3875051501346357e-4	2.3851454018985102e-4	2.3809700438747014e-4	2.3775795887950537e-4	2.3766535800125442e-4	2.3782507109719827e-4	2.381793498779188e-4	2.3869178941183513e-4	2.3914868419516505e-4	2.3921555860524757e-4	2.3893935066800987e-4	2.3869944501080627e-4	2.379928887967361e-4	2.3775906256836822e-4	2.3786425767709544e-4	2.3796780987715295e-4	2.3850644773368095e-4	2.38840986550497e-4	2.3880366189166474e-4	2.3861851802755424e-4	2.3823091147309538e-4	2.3779399158932975e-4	2.3767255044174118e-4	2.3796778960350238e-4	2.3848578895722724e-4	2.3893929285873997e-4	2.391085300238911e-4	2.389156639639713e-4	2.3844246550802298e-4	2.3789877998839145e-4	2.3753778066581117e-4
flux1:	0.6422124674842073	2.5839320873198275e-4	2.5838310145557197e-4	2.5763260491803796e-4	2.5677665203280124e-4	2.5641196148276906e-4	2.567779678530397e-4	2.5767894623484483e-4	2.5864820880281574e-4	2.5922734320129963e-4	2.5919964687331505e-4	2.5867301924629315e-4	2.579959532419673e-4	2.5756382300036885e-4	2.576154016965332e-4	2.58121343218846e-4	2.5881802969499236e-4	2.59360864551835e-4	2.5950959477803227e-4	2.592488032730435e-4	2.5878170747164374e-4	2.583957911198496e-4	2.582807130639409e-4	2.584476041385457e-4	2.5883439706152087e-4	2.594004621014667e-4	2.599094290845829e-4	2.599858215990942e-4	2.5967626982628574e-4	2.594064614770831e-4	2.5861605143030634e-4	2.583583720414342e-4	2.584828347529457e-4	2.586018908889754e-4	2.591984499420229e-4	2.595755350458913e-4	2.5953225889918733e-4	2.593256459056864e-4	2.58897159921532e-4	2.5841549983208947e-4	2.5828623059808917e-4	2.5862177409396e-4	2.592048593378275e-4	2.59713870630179e-4	2.599039234329954e-4	2.596909186220872e-4	2.591699498852481e-4	2.585772252412128e-4	2.581934445132624e-4
flux1:	0.6424749163879606	2.8071318093445804e-4	2.807195094825772e-4	2.7990595117657516e-4	2.78960118079832e-4	2.78538224716793e-4	2.789122357200673e-4	2.7987841335899775e-4	2.809314207531199e-4	2.8156741131920464e-4	2.8154136373632167e-4	2.8096287243479503e-4	2.8020914216304876e-4	2.797147893449416e-4	2.797473220317262e-4	2.8028134452602447e-4	2.810321600257204e-4	2.816219576878161e-4	2.817834400869432e-4	2.81494374301129e-4	2.809739553243721e-4	2.8053746710291817e-4	2.8039592944565446e-4	2.8056494579868624e-4	2.809789211251527e-4	2.8159604068108074e-4	2.8215686999220473e-4	2.822395063586997e-4	2.818942601245237e-4	2.815929154392832e-4	2.807132548328019e-4	2.804279191682584e-4	2.8056814919146515e-4	2.8069505695552577e-4	2.813488497372702e-4	2.8176690535225294e-4	2.8171642397071904e-4	2.814871528715554e-4	2.8101788182735316e-4	2.804916434548333e-4	2.8035554546462825e-4	2.8073392819452154e-4	2.8138548898424707e-4	2.8195301375374043e-4	2.821658609169428e-4	2.8193410249962756e-4	2.8136736976801995e-4	2.8072948237203404e-4	2.8032922408535716e-4
flux1:	0.6427373652917139	3.04671637952238e-4	3.0469912971443604e-4	3.038210192252073e-4	3.02778371001826e-4	3.0229023451292506e-4	3.026647859515642e-4	3.036925025609384e-4	3.0482942436014685e-4	3.055244537076611e-4	3.0550175107312645e-4	3.048707640981821e-4	3.0403702983481447e-4	3.034753857059139e-4	3.0348361765286853e-4	3.0404149980498425e-4	3.0484368335390705e-4	3.054788655000903e-4	3.0565215846258323e-4	3.053341191153485e-4	3.0475973472222266e-4	3.0427170466173803e-4	3.041014513501343e-4	3.0426829265534127e-4	3.0470461778919945e-4	3.0537094808225085e-4	3.0598388542499793e-4	3.060704272525757e-4	3.0568960606732767e-4	3.0535663492099e-4	3.043843523204699e-4	3.040691604340456e-4	3.0422183736707463e-4	3.0434871317832767e-4	3.0505943199254904e-4	3.055159764613838e-4	3.05457512257551e-4	3.0520531331403814e-4	3.0469607395465726e-4	3.0412620612911296e-4	3.0398455776086693e-4	3.044074437006951e-4	3.051288547134679e-4	3.057552936718652e-4	3.0599041449212087e-4	3.057394067941711e-4	3.051278052184994e-4	3.044480405243501e-4	3.0403699886916293e-4
flux1:	0.6429998141954671	3.3033101800413817e-4	3.3038597039526625e-4	3.294433624146447e-4	3.2829781417934646e-4	3.2773434074381634e-4	3.281013651215638e-4	3.2918654150439615e-4	3.3040804898323123e-4	3.3116609434340313e-4	3.3115136776068217e-4	3.304707479803777e-4	3.2955698948991226e-4	3.2892555300376673e-4	3.289058636458221e-4	3.2948436966947836e-4	3.303361209533192e-4	3.31016721181755e-4	3.3120354472574343e-4	3.30859434888541e-4	3.3023436351435517e-4	3.296972098029258e-4	3.2949827183537377e-4	3.2965995934944786e-4	3.3011481453628776e-4	3.3082949922168833e-4	3.314955374929569e-4	3.315854556435266e-4	3.311721478381865e-4	3.3080995459909747e-4	3.297440450362944e-4	3.293991304424759e-4	3.2956192367776933e-4	3.2968143729233165e-4	3.3044911387896634e-4	3.309412600547884e-4	3.308745896698842e-4	3.306007193701052e-4	3.3005350547728304e-4	3.2944192981614333e-4	3.292963990501047e-4	3.297645626290761e-4	3.305549112350628e-4	3.3123755880094065e-4	3.3149136060793837e-4	3.312182328788085e-4	3.3056116696502004e-4	3.298418657662511e-4	3.294246492400736e-4
flux1:	0.6432622630992204	3.577581468738074e-4	3.578491797689951e-4	3.568442685730194e-4	3.5559101944076355e-4	3.5494334472712405e-4	3.5529434193745034e-4	3.564326105977822e-4	3.577400490920994e-4	3.5856714793247656e-4	3.58568312162486e-4	3.578447739363237e-4	3.568545463061466e-4	3.561534557025375e-4	3.5610374393497886e-4	3.5670041651777567e-4	3.5760074047922787e-4	3.5832841078071987e-4	3.5853332343296543e-4	3.5816990062156363e-4	3.575015460812408e-4	3.569211885101632e-4	3.5669596976465993e-4	3.568509459024238e-4	3.57321500289515e-4	3.5808442065892696e-4	3.5880528595867516e-4	3.5890036356961695e-4	3.5846067427401326e-4	3.5807488785574395e-4	3.5691670807070123e-4	3.5654485261633775e-4	3.567169261252356e-4	3.5682263548434507e-4	3.576472325066702e-4	3.581720885851785e-4	3.580974620313028e-4	3.57805165128586e-4	3.5722365517677524e-4	3.565735185281516e-4	3.564263488813015e-4	3.56939845320646e-4	3.577959965288577e-4	3.5852897900441664e-4	3.587947034124135e-4	3.584942013876307e-4	3.577897016038893e-4	3.5703243757772055e-4	3.566126869832322e-4
flux1:	0.6435247120029737	3.870305597509823e-4	3.8716926171898305e-4	3.861067317254588e-4	3.8474236529674596e-4	3.840017834634965e-4	3.843276651569761e-4	3.85514205481894e-4	3.8690946509506154e-4	3.878136219052986e-4	3.878417733427665e-4	3.870856952220149e-4	3.860257792589921e-4	3.852572652142068e-4	3.851762448131281e-4	3.857886505823517e-4	3.8673667700486254e-4	3.8751415290250315e-4	3.8774414283233687e-4	3.873716500034918e-4	3.866711370366061e-4	3.860565610152381e-4	3.8580942512614797e-4	3.859571294878598e-4	3.8644093781533965e-4	3.872519671167139e-4	3.880297799555374e-4	3.8813412985415016e-4	3.8767679216241693e-4	3.8727664642325144e-4	3.860295917297037e-4	3.8563606062564846e-4	3.8581813759269566e-4	3.8590424840365757e-4	3.8678492827168574e-4	3.8733977030393126e-4	3.872576757288175e-4	3.869524095024356e-4	3.8634244517947675e-4	3.856584167740574e-4	3.8551266746114903e-4	3.8607115180474215e-4	3.8698811260386e-4	3.8776274443460125e-4	3.880308416860379e-4	3.876957927499931e-4	3.869411138879614e-4	3.8614739839255873e-4	3.8572852022013737e-4
flux1:	0.6437871609067269	4.182410012229025e-4	4.184423502095755e-4	4.1732940147077685e-4	4.158515984117161e-4	4.150091043240955e-4	4.1529970186593554e-4	4.165287941840729e-4	4.180139155787325e-4	4.1900470367718114e-4	4.190736335782119e-4	4.182984045129346e-4	4.171779440466809e-4	4.163452749737982e-4	4.162313063657808e-4	4.1685586563925287e-4	4.178497690689975e-4	4.1867990754566604e-4	4.1894350763018926e-4	4.185748005048029e-4	4.1785608904944157e-4	4.1721848152214227e-4	4.1695493082305506e-4	4.170949200161955e-4	4.1758883380729295e-4	4.1844672781818284e-4	4.192833981132014e-4	4.1940299209695784e-4	4.1893865825924235e-4	4.1853697365436303e-4	4.1720593902771716e-4	4.16797884013248e-4	4.169918390025635e-4	4.1705239748877925e-4	4.1798659225889017e-4	4.185687320516183e-4	4.1847954711455085e-4	4.1816892818099887e-4	4.175388861879306e-4	4.168274666613969e-4	4.166872734686988e-4	4.172903938505905e-4	4.182618695386517e-4	4.1906730839651955e-4	4.1932615713273063e-4	4.1894828118767995e-4	4.1814084890709285e-4	4.1731322930863414e-4	4.1689961759544606e-4
flux1:	0.6440496098104802	4.514989455043947e-4	4.5178142999341235e-4	4.5062746653418015e-4	4.4903436128650566e-4	4.480798637412078e-4	4.483231731643153e-4	4.495875598187779e-4	4.511641825461142e-4	4.5225217297343467e-4	4.523776556435121e-4	4.5159874205282695e-4	4.5042808010474007e-4	4.4953422952715425e-4	4.4938392562871395e-4	4.5001456123005016e-4	4.510503073954261e-4	4.519349186608862e-4	4.522410716246197e-4	4.518904801985546e-4	4.5116923946860637e-4	4.50520917892415e-4	4.5024655078966286e-4	4.503773373602546e-4	4.5087614160481296e-4	4.5177728808796467e-4	4.5267376878078226e-4	4.528155917655404e-4	4.523559983297517e-4	4.5196880741367473e-4	4.505595869599116e-4	4.501451688928174e-4	4.503532283290773e-4	4.5038089173640516e-4	4.513633506769706e-4	4.519696956383448e-4	4.5187329492871935e-4	4.515667927476199e-4	4.5092779496160094e-4	4.5019760097629233e-4	4.500684204208434e-4	4.5071619538083357e-4	4.5173518699505777e-4	4.525591985581066e-4	4.527959649860837e-4	4.52366816635619e-4	4.5150529925457625e-4	4.5064861665115305e-4	4.502471154327642e-4
flux1:	0.6443120587142335	4.8692865648532966e-4	4.87314084559255e-4	4.861301257634041e-4	4.84419420388333e-4	4.8334076388881637e-4	4.835220697736038e-4	4.8481226545938846e-4	4.86481071331945e-4	4.876772668292079e-4	4.8787633737731856e-4	4.871103238000382e-4	4.8589981989283893e-4	4.8494615257276913e-4	4.8475305407790425e-4	4.8537994394787893e-4	4.8645013834119736e-4	4.8738888890001165e-4	4.8774585301147416e-4	4.8742808037102985e-4	4.867206209416325e-4	4.860740251285032e-4	4.8579351129341894e-4	4.8591136645064907e-4	4.86406423786727e-4	4.873437146775347e-4	4.882992776860002e-4	4.88470311016236e-4	4.8802754421900567e-4	4.8767348601843214e-4	4.8619228024486386e-4	4.857797319503958e-4	4.8600346064319637e-4	4.859880963864364e-4	4.8701010192062517e-4	4.8763647975845535e-4	4.8753188090955594e-4	4.872403415269777e-4	4.866062841135416e-4	4.858682769174597e-4	4.8575708141077414e-4	4.8645017751120943e-4	4.87509462628909e-4	4.883390815048861e-4	4.885404775877568e-4	4.880522692111613e-4	4.871375142718463e-4	4.8626003985537017e-4	4.8588133381965895e-4
flux1:	0.6445745076179867	5.246641184502805e-4	5.251771654218386e-4	5.239750992838405e-4	5.221431038549598e-4	5.20925086505975e-4	5.210261438212749e-4	5.223298584616271e-4	5.240901702973322e-4	5.254056239563526e-4	5.25696062045035e-4	5.249599221742276e-4	5.237190363450531e-4	5.227043072944205e-4	5.224579120674691e-4	5.230666145361821e-4	5.241597142761082e-4	5.251493701568873e-4	5.255639517336497e-4	5.252933066977972e-4	5.246158552482018e-4	5.239828569781116e-4	5.236991673598308e-4	5.237971461027626e-4	5.242753378781574e-4	5.252374092244665e-4	5.262491091218386e-4	5.264553922613521e-4	5.260414587586039e-4	5.257411204209639e-4	5.241942950942405e-4	5.237911636328803e-4	5.240304723763327e-4	5.239578871689555e-4	5.250068006111665e-4	5.256471833998789e-4	5.255323086527031e-4	5.252674326469826e-4	5.246548544467961e-4	5.239224917942709e-4	5.238378959876274e-4	5.245777489122081e-4	5.256701198504487e-4	5.264920206426999e-4	5.266447447775163e-4	5.260908241805529e-4	5.251264236446269e-4	5.242406121834348e-4	5.239002413266181e-4
flux1:	0.64483695652174	5.648419222622888e-4	5.65509517953246e-4	5.643013460798077e-4	5.623421333248152e-4	5.609657165233473e-4	5.609641659022851e-4	5.622659856879185e-4	5.641156496631486e-4	5.655614036432344e-4	5.659615867378506e-4	5.652723821791263e-4	5.64009245486627e-4	5.629291335753867e-4	5.626144871705005e-4	5.6318562874178e-4	5.642857024899565e-4	5.653199085521432e-4	5.657972341872894e-4	5.655874158175506e-4	5.649559346798922e-4	5.643476438992698e-4	5.640617144241515e-4	5.641291159434149e-4	5.645723102686957e-4	5.655433191178699e-4	5.666057730627998e-4	5.668517795896417e-4	5.664786163178221e-4	5.662540112961665e-4	5.646481900754652e-4	5.642609589169669e-4	5.645133711235254e-4	5.643644525498402e-4	5.654236838059201e-4	5.66069477590576e-4	5.659410831091947e-4	5.657149926831102e-4	5.651428373297132e-4	5.644321425744743e-4	5.643844572214677e-4	5.651732202371388e-4	5.662914167551034e-4	5.670918830464558e-4	5.671826041585789e-4	5.665574402254486e-4	5.655497697255609e-4	5.646724502698001e-4	5.643912243556308e-4
flux1:	0.6450994054254933	6.075937047650085e-4	6.084443873611395e-4	6.072416077127234e-4	6.051464450879227e-4	6.035883144637085e-4	6.034574624905106e-4	6.047388820574375e-4	6.066744969541362e-4	6.082618964577029e-4	6.087910900681114e-4	6.0816618423693e-4	6.068877552771627e-4	6.057350270708284e-4	6.053329543410239e-4	6.05842545495888e-4	6.069296451115239e-4	6.079993150783101e-4	6.085432299429064e-4	6.084077486141271e-4	6.078383689298763e-4	6.072654949109585e-4	6.069764016204092e-4	6.069987821486769e-4	6.073839457169665e-4	6.083439368745083e-4	6.094494815777588e-4	6.097379754389953e-4	6.094179264288964e-4	6.092922629761391e-4	6.076347520479656e-4	6.072689555847729e-4	6.075293172946388e-4	6.07279784674126e-4	6.083291896117836e-4	6.08968749011878e-4	6.088225363680537e-4	6.086475444133049e-4	6.081368904979463e-4	6.074664464255312e-4	6.074676714564324e-4	6.083080194778871e-4	6.094443725861156e-4	6.102088547186017e-4	6.102237143381272e-4	6.095223615449195e-4	6.084800594861619e-4	6.076320088474555e-4	6.074357311500986e-4
flux1:	0.6453618543292465	6.530398797119884e-4	6.541032385043408e-4	6.529164739559053e-4	6.506736345634127e-4	6.48906199212188e-4	6.486152210463715e-4	6.498550443170703e-4	6.518725183618862e-4	6.536138587042911e-4	6.542928945260887e-4	6.537506343998e-4	6.524633946354663e-4	6.512286437836757e-4	6.507165547622553e-4	6.51136858637269e-4	6.521879285244277e-4	6.532821787020582e-4	6.53896206428659e-4	6.53849368398317e-4	6.533593520624673e-4	6.528330408169151e-4	6.52538643272091e-4	6.524983745598511e-4	6.527983032259837e-4	6.537240886096047e-4	6.548632916957403e-4	6.551957180379903e-4	6.549423894356476e-4	6.549402084509398e-4	6.53239664370249e-4	6.529004894064852e-4	6.531612081740565e-4	6.527820358832118e-4	6.537986522499552e-4	6.544171351414126e-4	6.542480167447989e-4	6.541366598166048e-4	6.537104937254133e-4	6.531013781767405e-4	6.531651570469896e-4	6.540600115109203e-4	6.55205891871143e-4	6.55918252598668e-4	6.558419828162533e-4	6.550591232485743e-4	6.539921065646449e-4	6.531970909550263e-4	6.531156567513572e-4
flux1:	0.6456243032329998	7.012861211440074e-4	7.025924167496281e-4	7.014313348422295e-4	6.990263041944403e-4	6.970181296017577e-4	6.965326640554996e-4	6.9770771088213e-4	6.998030464681529e-4	7.01712420065474e-4	7.025646038851693e-4	7.021252952250045e-4	7.008362979345483e-4	6.995090668356558e-4	6.98862138622811e-4	6.991628939738084e-4	7.001530223622154e-4	7.012604532759646e-4	7.019491131689652e-4	7.020073504019127e-4	7.016163581714658e-4	7.011493059414035e-4	7.008472033247023e-4	7.007244464345766e-4	7.009089522628375e-4	7.017753119245698e-4	7.029377352326616e-4	7.033150721388679e-4	7.03144376816338e-4	7.032920408093554e-4	7.015592232792215e-4	7.012524719475911e-4	7.015042485707896e-4	7.009626739634904e-4	7.019216337395752e-4	7.025012389099353e-4	7.023036920387651e-4	7.022690210746422e-4	7.019521074092969e-4	7.01427790564866e-4	7.015693505410284e-4	7.025216106049798e-4	7.036668305921087e-4	7.043084650842805e-4	7.041233239714515e-4	7.032520932186451e-4	7.02170316975462e-4	7.014538079526885e-4	7.015198842082904e-4
flux1:	0.6458867521367531	7.524234192423673e-4	7.540034154818738e-4	7.528769126117599e-4	7.502929215436021e-4	7.480095025290914e-4	7.472925302360071e-4	7.483785199129772e-4	7.505486678599999e-4	7.526428157555599e-4	7.536948324717037e-4	7.533817459874257e-4	7.520997382535584e-4	7.506697357577092e-4	7.498621881066917e-4	7.500119117529147e-4	7.509156519033342e-4	7.520256972842151e-4	7.527958794677848e-4	7.529791087248053e-4	7.527104630550874e-4	7.523180291123177e-4	7.520065964968541e-4	7.517804669618227e-4	7.518177593266096e-4	7.525987034364643e-4	7.537737585840878e-4	7.541976416777557e-4	7.541287857870182e-4	7.544552035387032e-4	7.527036199996505e-4	7.524368147562674e-4	7.526697162458242e-4	7.519306117663491e-4	7.528060329480506e-4	7.533265805848076e-4	7.530950025081487e-4	7.531510560275898e-4	7.529699253678388e-4	7.525561441785621e-4	7.527922414260034e-4	7.53804605461977e-4	7.549369444645831e-4	7.55486006356742e-4	7.551707912505033e-4	7.542016560296058e-4	7.531138869434892e-4	7.525017300555796e-4	7.527493143696078e-4
flux1:	0.6461492010405063	8.06531668912941e-4	8.084166488822585e-4	8.073332085078772e-4	8.045519547199788e-4	8.019566696968683e-4	8.009695122716363e-4	8.019419591515511e-4	8.041855618208519e-4	8.064845168343344e-4	8.077670791722072e-4	8.076071985931887e-4	8.06343507370763e-4	8.048016126070937e-4	8.038077795679654e-4	8.037748637347568e-4	8.04567341346334e-4	8.056713841153769e-4	8.065334563358039e-4	8.068661255826826e-4	8.067477392219931e-4	8.064487687511182e-4	8.061280185779272e-4	8.057776780539184e-4	8.056356380217381e-4	8.063054607874086e-4	8.074831768440765e-4	8.079570355818518e-4	8.080131963916876e-4	8.085505941604264e-4	8.067968521620371e-4	8.065802194110871e-4	8.067848600673317e-4	8.05812167504378e-4	8.065778412574611e-4	8.070175823178101e-4	8.067465580213319e-4	8.069088895214986e-4	8.068919213225017e-4	8.066165364357064e-4	8.069654122354699e-4	8.080403503827749e-4	8.091453528235767e-4	8.095763093803423e-4	8.091057074034731e-4	8.080256624085551e-4	8.069385357958765e-4	8.064558558407725e-4	8.069190319805456e-4
flux1:	0.6464116499442596	8.636858753912528e-4	8.65907760744183e-4	8.648758560075687e-4	8.618782446529491e-4	8.58933307346158e-4	8.576365720779566e-4	8.584715315547773e-4	8.607893938507923e-4	8.633167347495282e-4	8.648647617308228e-4	8.648890281052545e-4	8.636579487590752e-4	8.619967441763089e-4	8.607917026129822e-4	8.605450827524659e-4	8.612026625300418e-4	8.622946685296716e-4	8.632630374862173e-4	8.63774571328933e-4	8.638392722884122e-4	8.636563962571893e-4	8.633284487075901e-4	8.628338809493151e-4	8.624809620796278e-4	8.630148751129303e-4	8.64186420299822e-4	8.647163514683248e-4	8.649248511513718e-4	8.657093695274754e-4	8.639731050994543e-4	8.6382019169947e-4	8.639887623417794e-4	8.627466775075495e-4	8.633764259284724e-4	8.637129202055628e-4	8.633973357496484e-4	8.636834438026953e-4	8.63860984039979e-4	8.637538116933693e-4	8.642351503431728e-4	8.653750495780607e-4	8.664361886480465e-4	8.667198666807383e-4	8.660643400921322e-4	8.648566283735768e-4	8.637741932321105e-4	8.634447565419671e-4	8.641569049920898e-4
flux1:	0.6466740988480129	9.239633822653112e-4	9.26554842836628e-4	9.25583249487587e-4	9.223499951943173e-4	9.19017240948589e-4	9.173715646805795e-4	9.180461087926354e-4	9.204412932761213e-4	9.232239045393007e-4	9.250761074317355e-4	9.253190186120937e-4	9.241375579213906e-4	9.2235125325479e-4	9.209108885746748e-4	9.204201739265801e-4	9.209205707131869e-4	9.219971018593551e-4	9.230900669118984e-4	9.23814545001324e-4	9.240996528378254e-4	9.240589447052873e-4	9.237279825545868e-4	9.230702938335954e-4	9.224758822125317e-4	9.228501242451076e-4	9.240079840337292e-4	9.2460313936957e-4	9.249950216131452e-4	9.260669364333667e-4	9.243702709581687e-4	9.242980249510638e-4	9.244249462449655e-4	9.228786089423518e-4	9.23346281512582e-4	9.235571776114506e-4	9.231921519785711e-4	9.236216750169302e-4	9.24026103739049e-4	9.241187032372976e-4	9.247535675735839e-4	9.259610249280461e-4	9.269602451875487e-4	9.270644288638521e-4	9.261907239656893e-4	9.248351732567482e-4	9.237590158404907e-4	9.236051519523968e-4	9.245987499711236e-4
flux1:	0.6469365477517661	9.874502175807995e-4	9.90444656614556e-4	9.895425740413105e-4	9.860545603180783e-4	9.822959662016588e-4	9.80262476246441e-4	9.80754846765047e-4	9.832323698202204e-4	9.86299701897468e-4	9.884975781798838e-4	9.889961446315776e-4	9.878831242885544e-4	9.859668901193947e-4	9.842674322591053e-4	9.835025371516838e-4	9.838243988251508e-4	9.848840123777211e-4	9.861229040454536e-4	9.870979695990388e-4	9.876441389347e-4	9.877741522803076e-4	9.87445860290835e-4	9.866070679165418e-4	9.857412772887552e-4	9.859327344277089e-4	9.870705338048018e-4	9.877429043127172e-4	9.883519467863515e-4	9.897553799989006e-4	9.881219553671634e-4	9.881502219568463e-4	9.882322894147538e-4	9.863478622436713e-4	9.866270439893342e-4	9.866906300262934e-4	9.862712875211965e-4	9.868658735276096e-4	9.875315334993513e-4	9.878569235173976e-4	9.886676346256439e-4	9.899458330964266e-4	9.90864400736058e-4	9.907549261590285e-4	9.896271637359867e-4	9.88101096713573e-4	9.870309961672898e-4	9.87074036752683e-4	9.88381022784795e-4
flux1:	0.6471989966555194	0.0010542448005288188	0.0010576761301038413	0.0010568530693318165	0.0010530914435669617	0.0010488693693072437	0.0010464098623676594	0.0010466993281646644	0.0010492655184279485	0.0010526484446728834	0.0010552348054066521	0.0010560270097512902	0.0010550016945299772	0.001052950582095186	0.0010509677940568076	0.0010498982475740826	0.001050020373936704	0.0010510625592319643	0.001052470312792463	0.0010537354745640596	0.001054584982021691	0.001054915335174288	0.0010545959522294873	0.0010535583609792292	0.0010523913919026036	0.001052376895485316	0.0010534889436842596	0.0010542525593806658	0.0010551138759482747	0.0010568959634178988	0.0010553496928456855	0.0010555002113545957	0.0010555362261737537	0.001053280406838103	0.0010533440029411503	0.0010532394667392688	0.0010527606188753139	0.0010535434525658386	0.0010545063684374951	0.0010550986447551405	0.0010561085710024092	0.0010574616464723051	0.0010582811672768797	0.001057923354132611	0.0010565045376493903	0.0010547840892053855	0.00105371903261394	0.0010539800897417563	0.0010556326103599025
flux1:	0.6474614455592727	0.0011244578331149123	0.001128360008470488	0.0011276254815188371	0.0011235715544630832	0.0011188487828283926	0.0011159257038590405	0.001115992218546171	0.0011186538655331881	0.0011223833094087547	0.0011254005621389273	0.0011265235850121261	0.0011256041238586565	0.0011234118683298264	0.0011211201786744695	0.0011197143893362331	0.0011196148498077497	0.001120638762985406	0.0011222382009268943	0.0011238328216578348	0.001125027593935259	0.0011255873737525059	0.0011252825873188702	0.0011240279699476512	0.0011225292883073625	0.001122284853714188	0.0011233655637596235	0.001124235262451358	0.0011253837357845173	0.0011275933306521115	0.0011261570594661393	0.0011264521646765285	0.0011264421761875783	0.0011237813429859393	0.0011236012600573228	0.0011233086852885182	0.0011227645238856394	0.0011237595735222206	0.0011250569276253896	0.0011259507613999864	0.001127183988983951	0.0011286172916327177	0.001129320720112078	0.0011286809128017378	0.0011269346070389337	0.0011249961965472382	0.0011239354962035769	0.0011244363086303356	0.0011264675512632342
flux1:	0.6477238944630259	0.0011982080893986789	0.001202614437241682	0.001201977553648639	0.0011976126485106244	0.0011923523757088389	0.0011889287366555154	0.0011887525341913979	0.0011915159873692857	0.0011956215278561327	0.0011991099819822317	0.0012005985124841558	0.0011998005399720384	0.001197458597236799	0.0011948305090982519	0.001193055294198961	0.001192710742193488	0.0011937140459879491	0.0011955262018429438	0.0011974875279626436	0.0011990672621247902	0.0011998835634115816	0.0011995975257963858	0.0011981063918927875	0.0011962440506137941	0.0011957443558406969	0.00119678773047855	0.0011977777504099268	0.0011992465669334333	0.0012019326529555036	0.0012006269356881498	0.0012010882387511238	0.001201032628801223	0.0011979319296887216	0.0011974790779300227	0.001196979286476734	0.0011963631995517276	0.0011975943129103792	0.0011992636902925199	0.00120049369810049	0.0012019745691387947	0.001203494740587816	0.0012040672082590817	0.001203114184232655	0.0012010060921092624	0.0011988277745352816	0.0011977720088148995	0.0011985355580531973	0.0012009803290426964
flux1:	0.6479863433667792	0.001275614801426837	0.0012805572402867537	0.0012800263659619277	0.00127533180422171	0.0012694977642628152	0.0012655371623118243	0.0012650984315061536	0.0012679687996202589	0.001272477445325763	0.0012764738883958722	0.001278358819229471	0.001277694543400737	0.0012751916808528805	0.0012721977512572804	0.0012700183975493681	0.001269403840827473	0.0012703819278410717	0.0012724247228492285	0.0012747862882046253	0.0012767869867117653	0.0012778838747706984	0.0012776186059848345	0.0012758698455745312	0.0012736102657240943	0.0012728286327100809	0.0012738280021385943	0.0012749506956718562	0.0012767702218650808	0.0012799802678426224	0.00127882243128007	0.00127946976263078	0.0012793684532596467	0.0012757911866471804	0.001275035976423333	0.0012743103859071472	0.0012736149912171233	0.0012751050084853863	0.0012771834689011704	0.001278783460505621	0.0012805359817592572	0.0012821508052256768	0.0012825801406972617	0.0012812861860443706	0.001278785391575787	0.0012763478547303435	0.0012752994021039239	0.0012763500477538058	0.0012792447954287087
flux1:	0.6482487922705324	0.0013567881872504066	0.0013622964824775595	0.0013618791303780181	0.0013568365373123953	0.0013503934293216185	0.001345860299735315	0.0013451390420605087	0.00134811959184072	0.0013530548493493266	0.0013575915650538316	0.0013598992837753293	0.001359377287879082	0.0013566999428991473	0.0013533095146091147	0.0013506905263999617	0.0013497797080039495	0.0013507254875171316	0.0013530129744663082	0.001355803609246389	0.0013582567474124502	0.0013596548345683613	0.0013594101994416602	0.0013573813215077206	0.001354689764676816	0.0013535988056887858	0.0013545469509477776	0.001355811888111301	0.0013580090365801292	0.0013617875260158992	0.001360791110182474	0.0013616419461163398	0.0013614939952162827	0.0013574015838334545	0.0013563149946512452	0.0013553456779049017	0.0013545631284559302	0.0013563331786239623	0.0013588562457651848	0.0013608583692274647	0.0013629055105005023	0.0013646235366780088	0.0013649004242972831	0.0013632419661156322	0.0013603217075877742	0.0013576087841306176	0.0013565718270441487	0.0013579348233678447	0.001361316922265989
flux1:	0.6485112411742857	0.0014418201608149953	0.001447921372038566	0.0014476244688451227	0.0014422165308079125	0.0014351308570268516	0.0014299910319505878	0.001428967139700928	0.0014320589150577567	0.0014374401809574577	0.0014425444616404921	0.0014452968110327431	0.0014449226434279845	0.0014420561030047616	0.0014382388116979967	0.0014351453490923137	0.0014339117465260874	0.0014348160293837973	0.0014373582672021542	0.001440601785378488	0.001443534171933233	0.001445250856512717	0.0014450251809909052	0.0014426932463106406	0.0014395350670191305	0.0014381080148717948	0.0014389977246383962	0.0014404113613302111	0.0014430094672893891	0.0014473967848662038	0.001446571353169387	0.0014476408318171955	0.0014474445990451115	0.0014427973353442923	0.0014413525160360185	0.0014401226202692215	0.0014392451804849569	0.0014413142862884335	0.001444314956384449	0.0014467487694466387	0.001449111681546808	0.0014509416766307617	0.0014510594860869057	0.0014490172862802746	0.001445655252831567	0.0014426539507144383	0.0014416339671076868	0.001443334374078835	0.0014472406528129584
flux1:	0.648773690078039	0.0015307772743909525	0.0015374955351272854	0.0015373261479871732	0.001531537866409703	0.0015237791946592822	0.0015180007515492758	0.0015166542621833704	0.0015198558599051034	0.001525698063293201	0.0015313921408609899	0.0015346069666247201	0.0015343844212370842	0.0015313146998611673	0.0015270426092756793	0.0015234424590957222	0.0015218607548499307	0.0015227131128169944	0.001525516566864741	0.0015292320288300728	0.0015326662481175827	0.0015347165095725263	0.0015345077609747963	0.001531850960517522	0.0015281935577384827	0.0015264061451440386	0.0015272311524832003	0.0015287970993406875	0.00153181619326554	0.0015368479531866696	0.0015361991630505059	0.0015375006511373125	0.0015372545862691492	0.0015320131564272596	0.0015301874001586787	0.0015286820131633935	0.001527702846616438	0.0015300878904606512	0.0015335957504757102	0.0015364872501202381	0.0015391844355044733	0.0015411347290874226	0.0015410891246689944	0.0015386481526651662	0.001534826428205873	0.0015315266193309239	0.0015305295204177496	0.0015325906764138448	0.0015370553488322496
flux1:	0.6490361389817922	0.0016236974547759598	0.0016310541761305017	0.0016310207019209345	0.0016248410855237705	0.0016163836451812618	0.0016099379381958677	0.0016082493466233697	0.0016115567149732571	0.0016178700549009846	0.0016241712666681986	0.0016278633373659394	0.0016277961778669292	0.0016245123203432687	0.0016197623974951215	0.001615628190638227	0.001613675942257123	0.0016144657858154859	0.0016175340032737384	0.0016217362976671567	0.001625691476165405	0.0016280889896615645	0.0016278963209136932	0.0016248960097989137	0.0016207112400173167	0.0016185438660209605	0.0016193000190228332	0.0016210197959079275	0.001624477048759653	0.0016301838321225606	0.0016297135828728531	0.0016312596162709838	0.001630963574775799	0.0016250911884799016	0.0016228680427287552	0.0016210754976342984	0.0016199895612944155	0.0016227055780752835	0.0016267460910543198	0.0016301167296862836	0.0016331631942516048	0.0016352410162525503	0.0016350295027646705	0.0016321786874444366	0.0016278835659488027	0.0016242775762545202	0.001623308755153545	0.0016257505975957262	0.0016308029022690674
flux1:	0.6492985878855455	0.0017205912105483876	0.0017286057341473087	0.0017287194691141424	0.0017221435099816042	0.0017129679400966788	0.0017058306375125917	0.0017037811008051825	0.0017071871924663222	0.001713976774975387	0.0017208977230237026	0.0017250797287750184	0.001725173519526535	0.0017216699670829132	0.001716426532782276	0.0017117378558781087	0.0017093970293979484	0.0017101145742224376	0.0017134487977032904	0.0017181491954785916	0.0017226417516375135	0.0017254000111429995	0.0017252253893857575	0.0017218682854747932	0.0017171349933083533	0.0017145748443338396	0.001715261302888898	0.0017171353369963035	0.0017210453980254284	0.0017274527558422599	0.0017271592004746712	0.001728962523147209	0.0017286193844779326	0.001722084192719241	0.0017194554335435055	0.001717368945113287	0.001716173862669322	0.001719234546267632	0.0017238285163224715	0.0017276942249045057	0.0017311006288087544	0.0017333115137432977	0.0017329330844570246	0.0017296651775745762	0.0017248871179335185	0.001720969506589758	0.0017200331065933957	0.0017228706814141515	0.001728532612429168
flux1:	0.6495610367892988	0.0018214469151899286	0.0018301375694263688	0.00183041450868403	0.0018234452221242467	0.0018135402361795282	0.0018056921547388335	0.0018032634166079402	0.00180675753793091	0.001814022731992987	0.0018215712019032091	0.0018262545349450256	0.0018265182332533954	0.0018227968870972227	0.0018170536829099611	0.001811798745944336	0.001809056789561633	0.0018096935863020677	0.0018132929644268112	0.0018184992927061175	0.0018235433291382565	0.0018266764686036623	0.0018265260936425139	0.0018228063137300469	0.0018175126062106339	0.0018145554036305659	0.0018151756394846575	0.0018172041939295304	0.0018215791530910468	0.0018287076560940209	0.001828584886819006	0.001830659279550006	0.0018302765645669232	0.0018230539736748472	0.0018200212042248697	0.0018176406525436332	0.0018163374468829997	0.0018197557054231619	0.001824918889148073	0.0018292891180087464	0.0018330609306522556	0.0018354082376322554	0.0018348632558584466	0.0018311750117624586	0.001825908976479385	0.0018216767649479413	0.0018207754463179134	0.00182401792257064	0.001830302425243255
flux1:	0.649823485693052	0.0019262387683800933	0.0019356242222398105	0.0019360869017001148	0.001928737189571485	0.001918100917078891	0.0019095284591610945	0.0019067023580808529	0.0019102691120231861	0.0019180025111390714	0.0019261809882392912	0.0019313760820225767	0.0019318231221731126	0.001927894820131231	0.0019216564210257467	0.0019158330339339572	0.0019126832576513914	0.0019132320431141932	0.0019170931776022453	0.0019228093442461784	0.0019284164268468477	0.0019319395055860983	0.0019318247778233998	0.0019277454226411716	0.0019218903682438064	0.0019185414940566035	0.0019191039077321617	0.0019212876312320816	0.0019261364181572499	0.0019340015142152078	0.0019340388046910262	0.0019363994371139888	0.0019359906128549426	0.0019280651196738694	0.0019246408391061973	0.0019219744801210594	0.001920568081695369	0.0019243564662491815	0.001930099263140251	0.0019349760436858912	0.0019391126974774935	0.0019415972534100152	0.0019408876314845548	0.0019367804267544793	0.0019310267610778851	0.0019264802792135697	0.0019256156648841496	0.0019292660715329068	0.0019361759810066937
flux1:	0.6500859345968053	0.0020349353537945057	0.002045036126353798	0.002045715321655095	0.002038009448518559	0.002026650260688932	0.002017345319902293	0.002014102817609756	0.0020177206261198267	0.002025906607381277	0.002034711349222463	0.002040427485914861	0.002041076227798766	0.002036961497571875	0.002030243949134176	0.002023859708258701	0.002020300880119187	0.0020207546523434102	0.0020248703698804364	0.0020310951240752064	0.0020372733448875743	0.002041201998620489	0.002041139907365415	0.0020367140111557645	0.0020303085728741836	0.0020265834624780144	0.002027101511462069	0.0020294413799489684	0.0020347685423207818	0.002043380024358794	0.0020435606185446073	0.0020462237674436475	0.0020458089940061084	0.002037175272475035	0.002033383383516684	0.002030449279978797	0.0020289487854297425	0.002033119651576807	0.0020394467926817925	0.002044823820850865	0.002049317853961108	0.0020519376863324472	0.0020510673405067887	0.00204654824111012	0.002040314117583199	0.0020354584947438717	0.002034632330480824	0.0020386880811217862	0.0020462159219700304
flux1:	0.6503483835005586	0.0021475065233791495	0.0021583465009731282	0.0021592826368253106	0.0021512571802163416	0.0021391938944644055	0.0021291531862569356	0.0021254729459652577	0.0021291122381905236	0.002137725228073451	0.0021471449913667675	0.0021533896478782458	0.002154263236998004	0.0021499923679806207	0.0021428231023576444	0.0021358948571235437	0.0021319300937478946	0.0021322804856368604	0.002136637905464178	0.002143362909549233	0.002150115313861327	0.0021544648354781194	0.002154477780938161	0.002149728588108879	0.00214279577180974	0.002138719626268063	0.0021392114660698353	0.00214170802683276	0.002147511983271558	0.0021568729671710397	0.0021571725213293757	0.002160154650370072	0.0021597608515970222	0.0021504239912547994	0.0021462998435259903	0.0021431268717634127	0.002141545592084133	0.002146110926221215	0.002153021091878646	0.002158882838321705	0.0021637190204167795	0.002166469115649613	0.00216544459355174	0.002160527753936888	0.0021538290626502026	0.0021486762394072267	0.002147892146702159	0.002152346250368645	0.002160474829324676
flux1:	0.6506108324043118	0.002263926704968791	0.0022755345410322507	0.0022767787290140324	0.0022684829614111556	0.0022557444267492497	0.002244968301810592	0.0022408249361005523	0.002244446177418767	0.0022534488344222456	0.002263463478261703	0.00227024142811457	0.0022713672760830226	0.0022669799166704927	0.0022593971596313444	0.002251949980117512	0.0022475851590101534	0.0022478203446819438	0.002252398486653857	0.002259605955188607	0.0022669285849271294	0.002271712650154184	0.0022718278521015574	0.0022667885377414695	0.002259362912062171	0.002254969932990856	0.002255457681477474	0.002258109677907239	0.002264380678489493	0.002274486120041794	0.0022748710031084028	0.0022781873582973892	0.002277847655648706	0.002267822647413152	0.002263412817510503	0.002260041200423793	0.002258396593893382	0.0022633675292459622	0.002270852861020495	0.002277173723062777	0.0022823281697514027	0.002285200181521443	0.0022840313007413096	0.002278739478642432	0.0022716029201771985	0.0022661739268055544	0.0022654394944729007	0.0022702822069109742	0.002278985763663472
flux1:	0.6508732813080651	0.0023841735764009195	0.002396583893123322	0.0023981985891565966	0.0023896943461402583	0.0023763185131204815	0.0023648093990313148	0.0023601715745837017	0.002363723366278619	0.0023730649490980023	0.002383644212132072	0.0023909566968884225	0.0023923659009811153	0.0023879104984335917	0.002379962482022481	0.0023720284427395013	0.002367270460293868	0.0023673729371432315	0.002372140238479695	0.0023798005288044443	0.002387680452317358	0.002392909808407421	0.0023931585576220933	0.002387871633240246	0.0023799985132157914	0.0023753309650348074	0.0023758397850168673	0.002378642395721441	0.002385360513855462	0.002396195426098677	0.0023966211404027283	0.0024002841431919634	0.0024000368426514533	0.002389347579183902	0.0023847096408246217	0.0023811910621350106	0.002379504679582283	0.0023848908175658212	0.0023929363379603143	0.0023996798618626048	0.002405119160616028	0.002408101003020113	0.002406801319576958	0.002401167236849958	0.002393632302779253	0.0023879594753209075	0.0023872883601977063	0.002392508944878219	0.002401754518397324
flux1:	0.6511357302118184	0.0025082221784822997	0.002521476541880449	0.002523535877390164	0.00251489704043907	0.0025009296913565205	0.002488690361887589	0.0024835189762245934	0.0024869364629276952	0.0024965516534388743	0.002507654410035778	0.0025154987135715596	0.0025172257614993463	0.002512759188220417	0.0025045035035530265	0.0024961206142640182	0.0024909758331329067	0.0024909204544195053	0.002495832606480475	0.0025039021892122775	0.0025123159226236773	0.00251799738714072	0.0025184144365200723	0.0025129311464503457	0.0025046657961901647	0.002499773227542052	0.0025003304621587417	0.0025032734943768323	0.0025104069942368254	0.0025219446293782903	0.0025223546138644468	0.002526372398025483	0.002526259825915282	0.0025149379899767075	0.0025101405134131094	0.002506537956100671	0.002504835525266274	0.0025106442430458207	0.002519227246877648	0.002526345461941425	0.0025320258501962496	0.002535101140964844	0.0025336880902724563	0.0025277553773035448	0.0025198758999766544	0.002514004701672558	0.002513418408333581	0.0025190066708299687	0.002528755317677962
flux1:	0.6513981791155716	0.0026360356795322223	0.002650183365974018	0.0026527732432121993	0.002644084999026645	0.0026295783402851347	0.002616610220195421	0.0026108568484029624	0.002614060628151208	0.002623869019470386	0.0026354432546575697	0.0026438129488084426	0.0026458959913815173	0.0026414836364590925	0.002632986993234944	0.0026241985397353015	0.002618671707152983	0.0026184242866397513	0.0026234227545456883	0.0026318429406205685	0.0026407556080584203	0.0026468916711985175	0.002647515030588819	0.0026418950311766537	0.002633302214436118	0.0026282411150349	0.002628875694554999	0.0026319421015690973	0.002639446469126777	0.0026516467767956258	0.0026519717969295917	0.002656347218813781	0.0026564147367058874	0.002644498963283794	0.002639621903821871	0.002636009404042628	0.0026343211443173712	0.0026405570916430226	0.002649646611854117	0.0026570795265213705	0.002662946176661154	0.002666093538382851	0.002664588153603962	0.0026584116817355706	0.0026502567022866994	0.002644246888602256	0.002643775972814005	0.002649723307577392	0.002659930879875316
flux1:	0.6516606280193249	0.0027675548739244625	0.0027826534742618897	0.0027858715176359255	0.0027772295417541754	0.0027622408359763784	0.0027485425118260903	0.0027421482641645143	0.0027450439144019686	0.002754950268823669	0.0027669338875811584	0.0027758198817674678	0.002778301714620736	0.0027740181767804428	0.002765356695625257	0.002756211118122351	0.0027503049076637747	0.002749821591769689	0.002754833050193658	0.002763529714070431	0.0027728951552255555	0.0027794843539151537	0.002780355652365354	0.0027746671767049508	0.002765821272560038	0.0027606553152686	0.002761397584977322	0.0027645626215066633	0.002772380426044855	0.0027851890785252622	0.002785347303273952	0.0027900776597391723	0.002790373140983626	0.002777908752213046	0.0027730442602984526	0.002769506763507143	0.0027678679591635106	0.0027745329195854205	0.002784089387022613	0.0027917646982958864	0.00279775117021954	0.0028009434423509573	0.0027993696411694378	0.0027930151588317236	0.002784668984406382	0.002778594977030403	0.002778279549619771	0.002784579376248028	0.0027951967134708685
flux1:	0.6519230769230782	0.002902688873729871	0.002918804783873419	0.0029227602059221894	0.0029142698619549806	0.0028988602108017333	0.0028844262464546013	0.002877321096211416	0.0028797993285070113	0.002889694583058336	0.0029020170149168124	0.0029114093663104904	0.0029143390750017667	0.0029102694063310266	0.0029015293908876256	0.002892080657882358	0.0028857958223431845	0.0028850232565147483	0.0028899599946413603	0.0028988443424727683	0.00290860618766161	0.0029156442511522242	0.0029168096847842005	0.0029111302501287134	0.00290211597929983	0.002896916828861027	0.0028977988410265423	0.002901030040691111	0.00290909163498837	0.0029224398233451	0.002922337563588439	0.0029274150988617123	0.0029279890292859575	0.0029150284742872705	0.002910282014046893	0.0029069154623371208	0.0029053672458571648	0.0029124604644194755	0.002922435670514934	0.002930268730709801	0.0029362966487740077	0.0029395000991606322	0.0029378836196924897	0.002931426737474257	0.0029229882067804322	0.0029169386953300167	0.0029168282599589903	0.0029234758927440723	0.0029344484674709093
flux1:	0.6521855258268314	0.0030413092300681063	0.0030585180537492746	0.0030633314364050543	0.0030551069997085544	0.003039340298455541	0.003024160367553538	0.0030162629239620705	0.003018200285673112	0.0030279631647939765	0.0030405475760719404	0.003050437842195175	0.0030538728772788308	0.003050114141352348	0.0030413931030344055	0.003031701376285479	0.003025037339297013	0.003023913484553362	0.0030286746447233384	0.003037644876261032	0.003047738415149892	0.0030552200089784816	0.0030567317355893226	0.0030511492823445127	0.0030420628982504735	0.0030369113976014706	0.003037967590864017	0.0030412255753103513	0.0030494504834803087	0.003063255555141993	0.003062788519053167	0.0030682016268563993	0.0030691078277493007	0.0030557117517983562	0.0030512032865417393	0.0030481149686689126	0.0030467051942633418	0.0030542241724130737	0.0030645616073940334	0.003072455677727329	0.0030784346757289967	0.0030816083188994685	0.003079975457617101	0.0030735001449081457	0.0030650812602571573	0.003059158192966318	0.003059310994376034	0.0030663031427082517	0.0030775703796901057
flux1:	0.6524479747305847	0.0031832489384953596	0.0032016357856148544	0.003207438711022271	0.0031996025402126547	0.0031835445368844665	0.003167602807157657	0.003158820442802428	0.003160080418863237	0.00316957943272113	0.003182345251521867	0.0031927290357390103	0.0031967373414688418	0.003193400110679639	0.0031848076936960945	0.003174939965701274	0.0031678955641411305	0.0031663508885920563	0.0031708242515575465	0.0031797678025217904	0.003190122318505301	0.003198043077076344	0.003199960786916482	0.0031945749873019303	0.003185525620622524	0.0031805130343301896	0.003181781119777672	0.0031850210710442175	0.0031933197912123023	0.0032074866505140344	0.0032065414882208815	0.0032122763605909282	0.0032135731627197257	0.0031998118321704253	0.0031956767566589713	0.0031929858387290833	0.0031917698776437915	0.003199711530688048	0.003210347116302344	0.0032181939185051667	0.0032240218773451406	0.003227117003869099	0.003225493346301256	0.0032190901799047937	0.0032108143609636936	0.0032051315829032512	0.0032056137360171604	0.003212947935282238	0.0032244425504225366
flux1:	0.652710423634338	0.0033283066196411505	0.0033479662335655605	0.00335490064293696	0.003347582158487435	0.0033312994883293377	0.003314574145165032	0.0033048033579413977	0.0033052377062047656	0.003314333288477281	0.003327198707229408	0.0033380779913082838	0.003342739748951461	0.003339949109210272	0.003331607519287211	0.00332163786837995	0.0033142119160132918	0.00331217062693578	0.00331623457843207	0.003325030544571287	0.0033355717090016597	0.003343930179137726	0.00334632249667318	0.0033412458744327173	0.003332356621600659	0.0033275855564793293	0.003329107366764997	0.003332280855881348	0.0033405567501661225	0.0033549798140664047	0.003353435696717942	0.003359478074198963	0.0033612296391394092	0.0033471843097423615	0.0033435738015447428	0.0033414118556535813	0.003340453132513994	0.003348815121583337	0.003359678299336302	0.0033673588589427433	0.003372922441678486	0.003375882439734086	0.003374291770020995	0.0033680561954349594	0.003360056442231896	0.003354738268132438	0.0033556229593776545	0.0033632972557493743	0.003374945003586573
flux1:	0.6529728725380912	0.0034762549000436375	0.003497291503194301	0.0035055086335452268	0.0034988429387994525	0.003482401986919426	0.003464864779183865	0.0034539916828231045	0.003453441865840576	0.003461988441254063	0.003474872597178843	0.0034862574878559214	0.0034916660687600875	0.003489561741211293	0.0034816053316385526	0.003471614492390984	0.003463805879195876	0.003461186889103179	0.003464712216609919	0.0034732335721185683	0.0034838855097427323	0.003492684644867799	0.0034956300174128845	0.003490988502062042	0.003482396842389157	0.003477981494152878	0.003479803546700855	0.003482860346756688	0.003491011317489762	0.0035055767406696773	0.003503306755231555	0.0035096434192986915	0.0035119208426015167	0.0034976846155494695	0.0034947651464210033	0.003493276433020521	0.0034926465510658573	0.003501428561471459	0.00351244364936792	0.003519829412037428	0.0035250048854727294	0.003527765398772626	0.003526228928980924	0.003520259754026616	0.0035126769673903204	0.003507856929286826	0.003509223923820624	0.0035172370742785307	0.003528957236488726
flux1:	0.6532353214418445	0.003626850958787822	0.0036493776802744866	0.003659036437391116	0.0036531624426138715	0.003636627920235531	0.0036182436515007116	0.00360614454144846	0.003604443187055116	0.003612291045651763	0.003625115681253969	0.0036370253117972645	0.003643287159638818	0.0036420224810923257	0.003634596284887684	0.003624670362663198	0.003616477524889226	0.0036131949539468574	0.0036160462257842987	0.003624161554325148	0.003634848299405243	0.0036440962430306237	0.003647683050036633	0.003643615656557506	0.0036354728737686675	0.0036315383612670928	0.003633711941976135	0.0036366014802128917	0.003644521233728163	0.003659109110191834	0.003655981343039788	0.003662601065820441	0.0036654829227313695	0.003651160698610848	0.0036491125781109137	0.0036484538329127074	0.003648232200409776	0.0036574369524916914	0.003668524657204838	0.0036754788553898295	0.003680133180184847	0.0036826226051162383	0.003681158591401552	0.003675556840587202	0.0036685384477593746	0.003664358347391109	0.0036662939132638232	0.0036746462278058776	0.0036863530321228854
flux1:	0.6534977703455978	0.0037798466194806247	0.0038039843694776276	0.0038152490419703327	0.0038103070230454924	0.0037937402193339116	0.003774466182018884	0.0037610081998945767	0.003757980612356377	0.003764977580348555	0.003777668127439363	0.003790130622881246	0.003797363970356548	0.003797103667259797	0.0037903608543015184	0.0037805891929068936	0.0037720089581836833	0.0037679721394090226	0.0037700085856648188	0.003777583216334995	0.00378822945215186	0.0037979395070752804	0.0038022652616226172	0.0037989227257061824	0.0037913921786846203	0.003788072899439357	0.0037906535779579243	0.0037933257943003427	0.003800904648165805	0.0038153909628907195	0.0038112692710258454	0.0038181630832751067	0.003821735187871536	0.0038074424909266473	0.0038064574793459215	0.0038067970107944753	0.0038070699670408907	0.0038167038116882056	0.003827782785283986	0.00383416203728391	0.0038381542112927063	0.0038402945007780373	0.00383891822962925	0.003833786369300474	0.0038274852665345477	0.0038240945164340102	0.0038266917190106125	0.0038353864969754795	0.003846991458236201
flux1:	0.653760219249351	0.0039349954099256	0.00396087109491484	0.003973908390206426	0.003970037015147447	0.003953493788803308	0.003933279227497222	0.003918321225402133	0.003913787052240166	0.003919780057270071	0.003932266232627678	0.003945317827717328	0.003953650356694943	0.003954567257221529	0.003948665696508047	0.003939138095090255	0.003930164084652447	0.003925277217821898	0.003926353223073367	0.0039332498637890305	0.003943781034863288	0.003953970893898263	0.003959140574347488	0.003956682953522245	0.00394993725035534	0.003947374383699289	0.003950421001820554	0.003952826554910932	0.003959951914153774	0.003974210142724875	0.003968954740819128	0.003976115562397479	0.003980469880324099	0.003966330547299819	0.00396660873536231	0.003968124742794879	0.003968984269879255	0.003979057323303055	0.003990045683088245	0.003995701817760136	0.003998884468301005	0.004000592188706667	0.003999316243315007	0.00399475767196963	0.00398933135889947	0.00398688645117681	0.003990245617380942	0.0039992909561186625	0.004010705925134256
flux1:	0.6540226681531043	0.004092054687329648	0.004119798713727161	0.004134774186622376	0.004132107152142048	0.004115635829675739	0.004094421598881874	0.004077815361212057	0.004071590573052949	0.004076427274410574	0.004088643385525593	0.004102326933464034	0.0041118926612359954	0.0041141636677733155	0.004109261940804713	0.004100065566325059	0.004090686479795943	0.004084848230743233	0.004084813714994884	0.004090892852710405	0.004101234911458174	0.004111925384132271	0.004118049090715704	0.004116642522138367	0.004110859853193188	0.004109198305719405	0.0041127716064298615	0.004114861561394469	0.004121418332470021	0.004135320738581105	0.004128788830958715	0.00413621068450299	0.004141443528057311	0.004127586485202104	0.004129332755982976	0.004132210907698992	0.00413375308241501	0.004144278968341992	0.004155095746749251	0.004159877860267053	0.0041620990958709395	0.0041632866803798995	0.004162121352318609	0.004158239966355039	0.00415384964355359	0.0041525134784169	0.004156742519140545	0.004166153143337385	0.004177293683838692
flux1:	0.6542851170568575	0.00425078208254668	0.004280525163916194	0.004297599193083241	0.0042962617048694736	0.004279901129748675	0.004257619758118284	0.004239211754930479	0.004231111099253749	0.004234641769547317	0.004246526976130013	0.004260890167570762	0.00427182594464912	0.004275627693584226	0.004271880996746915	0.004263097415887787	0.0042532955978894305	0.004246399024053668	0.004245100088770944	0.00425022053550745	0.004260299690960705	0.004271513260716494	0.004278703502857185	0.004278516447766614	0.004273876480714036	0.004273261673363848	0.004277422829529799	0.004279148127287918	0.0042850194189690965	0.004298438241057491	0.00429048497399274	0.004298162128452117	0.004304371925035586	0.004290927458511177	0.004294347894020889	0.004298778327990508	0.004301101699949717	0.004312097063579173	0.004322663608698355	0.0043264203690437835	0.00432752591381105	0.004328103070011635	0.0043270567752115045	0.00432395638888834	0.004320765747004333	0.004320706512011064	0.004325920751052571	0.004335719457115886	0.004346508085715296
flux1:	0.6545475659606108	0.004410926878472212	0.004442796231165884	0.004462119761007097	0.004462225143983347	0.004446003152622225	0.004422579525684819	0.004402213339563363	0.004392053378744694	0.004394133175592737	0.004405631923838747	0.004420725530214549	0.004433167543909348	0.0044386721878093074	0.004436228558746574	0.0044279312994288484	0.004417681972632577	0.004409615150927912	0.004406895374897007	0.0044109153523111426	0.004420658201390842	0.00443241776541516	0.004440786725114024	0.0044419860958456936	0.004438665893791504	0.004439240805689701	0.0044440501416647	0.004445361245960031	0.004450429701870518	0.004463238514308196	0.004453718501968769	0.0044616449359279895	0.004468929956779298	0.004456025971282007	0.004461324530326956	0.004467498528341513	0.004470702596889534	0.00448218660882833	0.004492427999948673	0.004495010215072022	0.004494845853037571	0.004494721108333691	0.0044938006993329085	0.004491584126924379	0.004489757585115717	0.004491146913166086	0.004497468114058146	0.004507686460350456	0.004518055299891278
flux1:	0.6548100148643641	0.004572218174599327	0.004606333246246978	0.0046280435395649735	0.004629690266505518	0.0046136228441606905	0.00458897566734133	0.004566495158919142	0.004554097907264884	0.004554589571377767	0.004565652320147479	0.004581528685803	0.004595609278683069	0.0046029807379006455	0.004601977945107663	0.004594230896080305	0.004583502344175188	0.004574149982145426	0.004569852662433675	0.004572631729951043	0.00458196606715648	0.004594294141659374	0.004603951217556251	0.004606698760526675	0.004604869139934292	0.004606771946690108	0.004612288113672113	0.0046131352332723745	0.004617285249175766	0.004629360804291081	0.0046181303936480116	0.004626299916102994	0.00463475635722926	0.004622515092430078	0.004629890775819223	0.00463799739305583	0.004642181299563174	0.004654175364761836	0.004664021928138442	0.0046652853818885615	0.004663699730553973	0.0046627821275785205	0.004661993056984598	0.00466076074822455	0.004660460995751317	0.0046634712382054066	0.004671025638068203	0.004681703631073792	0.004691596140357322
flux1:	0.6550724637681173	0.004734352495676935	0.004770820411533772	0.004795037048864065	0.004798306427637124	0.004782397723700903	0.004756441836206287	0.004731695007389504	0.004716892061834649	0.004715668945530145	0.00472625316145189	0.004742965019450543	0.0047588099761955395	0.00476820084627874	0.004768764116866252	0.00476162090823079	0.004750375727222845	0.004739621873165052	0.00473359333827067	0.004734995299312989	0.004743851737542546	0.004756770271490154	0.0047678200973772615	0.004772269300386038	0.004772091908847932	0.004775454400236521	0.00478173417300752	0.004782068359203814	0.004785189277937863	0.0047964140739431204	0.004783334378277564	0.0047917416070431835	0.004801462325735096	0.004789997865407392	0.00479964242603722	0.00480986532478086	0.004815126791556876	0.004827654617425867	0.004837043618323575	0.0048368521545378166	0.0048336997650471735	0.004831900741166855	0.004831247107643463	0.004831095344616885	0.004832480180624633	0.004837280787670337	0.004846196113550402	0.004857380814963704	0.004866752440742773
flux1:	0.6553349126718706	0.004896983671966823	0.00493589460163189	0.004962715921753707	0.004967670595347912	0.0049519138693871435	0.004924563366665642	0.004897406768435449	0.004880043711230097	0.004876992911831882	0.004887064160794543	0.004904663677288722	0.004922389948492374	0.004933939057939736	0.0049361796264150645	0.004929683943808363	0.004917881288826717	0.004905613058075365	0.004897706971008686	0.004897603677291095	0.00490591800883049	0.004919448772186235	0.0049319897498016334	0.004938283379902432	0.004939908577708836	0.004944855347335519	0.004951954076634847	0.0049517293205880155	0.0049537195040750825	0.004963985191972972	0.004948925769434088	0.004957567975964618	0.004968642024605386	0.004958058721342122	0.0049701548093265095	0.0049826694566490375	0.004989103910311483	0.005002191983814725	0.005011069532566034	0.005009298335918287	0.005004443085139053	0.005001678577956575	0.00500116315618687	0.005002181942694575	0.005005400562686616	0.005012153730747306	0.005022555350859217	0.005034298520472786	0.005043116326996796
flux1:	0.6555973615756239	0.005059717300043285	0.005101139942665759	0.005130640058291022	0.005137323368312143	0.005121702819534908	0.00509287483208978	0.005063178270777722	0.005043119037881836	0.005038144316899754	0.005047677162195481	0.005066214969244063	0.005085928634978336	0.0050997590738026954	0.005103773362056743	0.005097959977529693	0.005085558558815758	0.00507167060667238	0.005061752972907387	0.005060028737842997	0.0050677447684099935	0.005081910109390891	0.005096033335706841	0.005104301534168989	0.005107866955278216	0.005114515168734348	0.005122487780484993	0.005121664020831667	0.005122435515992904	0.005131647084773156	0.005114490002949167	0.0051233696321593926	0.005135882535023955	0.005126274236172611	0.005140993735292133	0.005155965002806621	0.005163664742502309	0.005177343143740276	0.005185666294899203	0.005182205283855184	0.005175523987117428	0.005171716798168197	0.005171341200300953	0.005173612073914623	0.005178801081463108	0.005187656968665662	0.005199663478131881	0.005212018528195573	0.005220260045505358
flux1:	0.6558598104793771	0.005222111004033218	0.005266088369360823	0.0052983148284085225	0.005306750995654172	0.005291244325143835	0.005260863218171326	0.005228514461206345	0.005205645338237815	0.005198669475040143	0.005207647840065782	0.005227171736370994	0.0052489659096767146	0.005265183237288265	0.005271052364899007	0.005265948558018078	0.005252910023511301	0.0052373093626810726	0.005225263808164961	0.0052218199859013475	0.005228892432752159	0.005243716074071662	0.005259504417159289	0.005269863124687123	0.0052754926227875625	0.005283952035691756	0.005292854349070267	0.005291401097448705	0.005290884483541279	0.005298964987636065	0.005279608929124029	0.0052887364419974235	0.005302770978369607	0.005294220735264083	0.005311722981660167	0.005329303062763218	0.005338356293197463	0.005352659663740347	0.005360398623099379	0.0053551558434836955	0.005346541984028766	0.005341624407054174	0.0053413895334316645	0.005344983582318378	0.005352263081119277	0.005363354974685252	0.005377073599669814	0.005390092231305998	0.005397743881943075
flux1:	0.6561222593831304	0.005383680318476049	0.0054302259518816355	0.005465198063142171	0.005475393068860079	0.0054599745570078845	0.005427976275394137	0.005392885455859987	0.005367118392751996	0.005358084661341104	0.005366501344203929	0.005387054351275036	0.005411006710441942	0.005429697030314524	0.00543748633147436	0.005433113349634195	0.0054194056581494485	0.005402016369509203	0.005387749191442989	0.00538250841429997	0.005388905406043254	0.0054044129033832345	0.005421939919799107	0.005434489316338906	0.005442291912180036	0.005452664758445265	0.005462554827831286	0.005460454976882626	0.005458603936389415	0.005465499394179063	0.005443863442489019	0.005453260047365337	0.005468897181023553	0.005461477005390448	0.005481906601615678	0.005502233070419131	0.005512722628772973	0.005527691045296048	0.005534831346352626	0.005527736240606887	0.005517103690712387	0.0055110203747896535	0.005510927283511851	0.005515903642443924	0.0055253737696371935	0.005538813595610482	0.005554335803379086	0.005568064704131857	0.005575120191771048
flux1:	0.6563847082868837	0.005543908647309874	0.005593003417177686	0.0056307112296480515	0.005642654250585071	0.005627298112841514	0.005593634405162741	0.005555737872658737	0.00552701289231212	0.005515885455011131	0.005523740590461681	0.005545358150095462	0.005571527874023668	0.005592755538448523	0.005602513831964456	0.005598888103210694	0.005584488547210135	0.005565255976965671	0.005548700508659528	0.005541610117903445	0.00554731488243319	0.005563533412074792	0.0055828618189354496	0.005597684461160104	0.005607752921308738	0.005620133338331644	0.005631072526081592	0.005628325855906722	0.005625121060935591	0.005630805091187211	0.0056068318955689615	0.005616531752057086	0.005633851314595171	0.005627621544431283	0.005651105589466746	0.00567429939091804	0.005686301056021551	0.005701980552393786	0.005708525036301959	0.005699531467631501	0.005686818072264765	0.005679529052226376	0.005679580316903567	0.005685985351716223	0.0056977235480677735	0.0057135980444130725	0.005730995671571039	0.005745473575904916	0.00575193254490682
flux1:	0.6566471571906369	0.005702258758028954	0.005753848299384596	0.005794252219727288	0.005807917480316272	0.005792601291309927	0.005757243598002741	0.005716507047678281	0.0056847936431432215	0.005671556802656585	0.005678855230787713	0.005701561497720326	0.005729985541838767	0.005753790404411725	0.005765548907798337	0.005762682854678334	0.005747580519382592	0.005726474680790252	0.005707594641644957	0.005698628984999995	0.0057036404525147915	0.005720597720531282	0.005741777234192396	0.005758935662419622	0.00577134445548446	0.005785817246895134	0.005797870805170049	0.005794496762965725	0.0057899488031197335	0.00579442659373168	0.005768084732595503	0.005778136327143857	0.005797217130370622	0.005792225085416049	0.0058188698106180535	0.005845033004045193	0.005858613373656835	0.00587505591152325	0.005881026350904719	0.005870115283042545	0.0058552861909504945	0.0058467699868012	0.005846971533751855	0.005854838816389511	0.005868898008792778	0.0058872657559265245	0.005906587833580404	0.005921843106740244	0.005927710229352917
flux1:	0.6569096060943902	0.005858182898081175	0.005912175789485185	0.0059552068367091215	0.005970555782833733	0.00595526381894399	0.005918206686795352	0.00587462749685349	0.005839925037870493	0.005824581446024188	0.005831329130349307	0.005855132513029697	0.005885821365394546	0.005912215693421664	0.005925986653950339	0.005923889127724199	0.005908086740708728	0.005885104813155391	0.005863896504532966	0.0058530579764767485	0.005857390225050273	0.0058751124698180526	0.005898176978860747	0.005917710724448925	0.005932513292421523	0.005949152019607608	0.005962389084131385	0.005958428564984499	0.005952579829767812	0.005955891144894464	0.0059271766624708665	0.005937643240178939	0.005958562445923501	0.005954840263185671	0.005984727255817209	0.006013940428023203	0.006029154463667377	0.0060464172605623956	0.006051855507420387	0.006039037274974292	0.00602208793080928	0.006012344600981236	0.006012707939001627	0.006022058991213767	0.006038466716876458	0.006059356066772323	0.006080626364057345	0.006096675101306307	0.006101959559070447
flux1:	0.6571720549981435	0.006011128973462574	0.0060673957137324964	0.006112956433084895	0.006129940185849276	0.00611466660838275	0.006075930573336347	0.006029539368878601	0.005991876642674349	0.005974444694780509	0.00598064449286785	0.006005532778810042	0.006038466028017445	0.006067431372944497	0.006083206660969064	0.006081883177916659	0.0060653984680362465	0.006040566467627082	0.006017059880079971	0.00600437880085138	0.006008059486640587	0.006026568739016209	0.00605153295681809	0.0060734550744435244	0.006090680579278685	0.006109545175151277	0.006124038222721503	0.006119554291551099	0.0061124799165878	0.006114701018433925	0.006083638261794474	0.006094597410952017	0.006117429188507393	0.006114990980672978	0.006148173344439285	0.006180492741209014	0.0061973811826989385	0.006215525442164157	0.006220494044412454	0.006205810187386805	0.006186768934180317	0.0061758229672463335	0.006176367662071642	0.006187213333047155	0.006205971696913071	0.006229379500152594	0.006252594666063011	0.006269439147418532	0.006274154294520657
flux1:	0.6574345039018967	0.006160541230140922	0.006218914073504588	0.006266880148935107	0.00628544224284909	0.006270194104890927	0.006229828045797926	0.006180689562572607	0.00614012363269892	0.006120634352340921	0.00612628154376651	0.006152217070444355	0.00618733925156434	0.006218823705532458	0.0062365737337840045	0.006236026807410749	0.006218893612552638	0.006192267452628274	0.0061665265216858485	0.006152060137451156	0.006155128231438914	0.006174439158952643	0.006201295059689968	0.0062255884909977795	0.006245238396895302	0.006266372660867517	0.0062821966202562494	0.006277274335223783	0.006269082480329869	0.006270327030303772	0.0062369690275728175	0.006248511700502337	0.006273325403428426	0.006272164115532079	0.006308663019511309	0.00634411758300041	0.006362704501039918	0.006381793718143382	0.006386376022217365	0.0063699006914143584	0.006348830965630979	0.006336733909691086	0.0063374901236618085	0.006349832390071683	0.006370918648734281	0.006396809581684532	0.006421937674453635	0.006439564918734238	0.00644372779416794
flux1:	0.65769695280565	0.006305855288399048	0.006366128986241535	0.006416351590486885	0.0064364310204932775	0.006421231111354892	0.006379314103085617	0.006327527436913028	0.006284142006970813	0.006262635732531962	0.006267713729646977	0.0062946290980411155	0.006331846326096678	0.00636576263265875	0.006385435997745554	0.006385665892820492	0.006367935302298917	0.0063396015351443865	0.006311723882077399	0.006295554879622722	0.006298058137299322	0.006318174893411421	0.0063468883380979205	0.006373502540570158	0.006395547522011265	0.006418976943501948	0.006436208242584624	0.006430953915816527	0.0064217857262503205	0.0064222048914144205	0.006386633559486797	0.006398862929734173	0.006425721174799449	0.006425805668996424	0.006465607745452647	0.006504196353910657	0.006524487121516705	0.006544585227539234	0.006548885047923363	0.006530726006674021	0.006507728128802831	0.006494560881381638	0.006495571801241366	0.0065094057524922	0.006532773279856646	0.006561079543253184	0.006588058718543276	0.006606438864919627	0.006610069189766397
flux1:	0.6579594017094033	0.00644648885451188	0.006508422334759435	0.006560731231143531	0.00658226581690381	0.006567155349304977	0.006523798029591733	0.006469496326890969	0.006423399747576393	0.0063999228722155825	0.0064043994771560645	0.006432194244819963	0.006471372085421465	0.006507597009772441	0.006529121187821324	0.006530127364289139	0.006511869141673699	0.006481945657384726	0.006452062156362734	0.00643429709710456	0.006436289694164848	0.00645720319999942	0.006487711181945912	0.006516559498165832	0.006540937190030043	0.006566667536272385	0.006585383393305196	0.006579923712515413	0.006569953302261431	0.006569735387834326	0.006532061827285572	0.006545092399872462	0.006574049493132068	0.006575322427804548	0.006618378390261237	0.006660067646911727	0.006682047563922637	0.006703217202821987	0.0067073581770829265	0.0066876574238804885	0.006662869989745822	0.006648744695732717	0.006650068704109529	0.006665384503483335	0.006690963921251016	0.0067215851217001495	0.006750322309094755	0.006769406624394729	0.006772524990625348
flux1:	0.6582218506131565	0.006581830608561701	0.0066451495979470395	0.006699356958765373	0.00672228698322423	0.006707328082242293	0.006662673499665386	0.006606023084777378	0.006557346061077693	0.0065319479720957726	0.006535772416972586	0.006564311066075744	0.006605273942468081	0.0066436491533579545	0.006666932432997568	0.006668715811735651	0.006650020226687569	0.006618657086561686	0.006586931511515535	0.006567699501511503	0.006569240178100677	0.0065909261816606834	0.006623135057703561	0.006654093243941107	0.006680707264369333	0.00670872425747374	0.006729002473669185	0.006723483886002139	0.0067129185762808815	0.00671228850989047	0.006672653542833696	0.006686610845975504	0.0067177119572302	0.006720088933265147	0.006766313617126607	0.006811036511827121	0.006834670220810349	0.006856971409536129	0.006861096160183116	0.006840030176361838	0.006813631036855565	0.006798692560089629	0.006800405058226686	0.006817189741425853	0.0068448900804088456	0.006877693204822263	0.0069080627210242095	0.006927781170517338	0.006930406284130549
flux1:	0.6584842995169098	0.006711230346274874	0.006775630907072771	0.006831535747625462	0.006855807751259204	0.006841085634156641	0.006795309481694868	0.006736508349427283	0.006685401317267474	0.006658131560504488	0.0066612324107335075	0.0066903436985404	0.006732875927865634	0.006773210433460968	0.006798145068949084	0.006800711067924704	0.00678169109914825	0.006749071524122107	0.006715700370962321	0.006695152119614191	0.006696303011358191	0.0067187211181423305	0.006752506057022064	0.006785412247264579	0.006814132743967151	0.006844402966003526	0.006866322360129831	0.006860910991501623	0.006849991863937262	0.006849210770893916	0.006807785728501737	0.006822806742312788	0.0068560880881747875	0.006859458332057515	0.006908732148834204	0.006956387822549915	0.006981619530752749	0.007005108855126456	0.0070093780472284565	0.0069871576396589264	0.006959364424040188	0.006943791364467955	0.006945986210424871	0.006964225276364924	0.00699393514877452	0.007028754671344152	0.00706059686747876	0.007080855362319525	0.007083000410969695
flux1:	0.658746748420663	0.00683399328486402	0.006899146199480484	0.006956539257381313	0.006982109788378918	0.0069677344516370894	0.0069210445333453925	0.006860320084931288	0.006806950162155532	0.006777855757113852	0.00678013961113892	0.006809617220967141	0.0068534655573200464	0.006895539517782586	0.006922005878142624	0.006925367979077541	0.006906161674711771	0.0068725030334134875	0.006837715426179959	0.006816022647970795	0.006816848784533422	0.006839942469547449	0.006875148172313056	0.006909804355730136	0.0069404700920687205	0.0069729430372742415	0.006996584506959787	0.0069914666864348924	0.006980469310365855	0.006979834262620201	0.0069368218689864515	0.0069530561305779885	0.006988546220823959	0.006992774808334918	0.007044946399768636	0.007095401098795171	0.00712215549853918	0.0071468858611386235	0.007151477186602503	0.007128346857833089	0.007099416957710632	0.007083422179666011	0.007086212752797535	0.007105891592221811	0.007137480469448417	0.007174118756903437	0.007207238938393034	0.007227916541956335	0.007229584967622642
flux1:	0.6590091973244163	0.006949380559387244	0.007014936458068787	0.007073605289045167	0.007100444344103917	0.007086551521037074	0.0070391862700233164	0.006976792158016808	0.0069213395562198665	0.006890462337048798	0.006891813156377153	0.006921417420648876	0.006966294807085246	0.007009864366471832	0.0070377356895368216	0.007041919145256263	0.007022691784224572	0.00698824627391203	0.00695230369399735	0.0069296586242578746	0.006930227893399189	0.006953925330809494	0.006990367899859309	0.007026542780382186	0.007058964541674698	0.007093575531804043	0.007119023566558621	0.007114406794862508	0.00710364181106356	0.007103485644833051	0.007059120712325163	0.007076731829767235	0.0071144536105734865	0.007119384969349392	0.007174274697186087	0.007227363845033165	0.007255547533651282	0.007281568334139592	0.007286675386670894	0.007262912136467862	0.007233142036366874	0.007216972657955881	0.007220492586033155	0.007241597858313393	0.007274917633036391	0.007313145903211382	0.007347313857735888	0.007368260354751332	0.00736944147678446
flux1:	0.6592716462281696	0.007056616545897674	0.007122211639247269	0.007181945665607155	0.00721003952396599	0.007196790661430543	0.007149016539968466	0.007085228523237985	0.007027882345162886	0.006995256216907785	0.0069955350923531015	0.007024995488405364	0.0070705856223193956	0.007115388300388804	0.007144535570338605	0.0071495807859432315	0.007130526408482634	0.007095581033440906	0.007058776501937795	0.007035391174704843	0.007035774425649694	0.007059989848846319	0.007097459542051036	0.007134892475031252	0.007168857391560517	0.0072055309303494675	0.0072328752755855185	0.007228989276046145	0.007218802408956022	0.007219493334908664	0.007174042916684848	0.0071932100773641865	0.007233183621716166	0.007238645849212777	0.007296049695203908	0.007351580873087681	0.0073810840356715425	0.0074084415622172025	0.007414272510967881	0.007390183965000055	0.007359907792777679	0.007343844568585729	0.007348248153840274	0.007370769245179985	0.00740565628865498	0.007445216405739139	0.0074801669024097996	0.007501201179386566	0.007501866194632618
flux1:	0.6595340951319228	0.007154902086895989	0.007220164338717291	0.0072807595817168036	0.007310112746453175	0.00729769378132106	0.007249801452404938	0.007184912244079144	0.007125865681084097	0.00709151375734393	0.007090558965268504	0.00711957710165536	0.007165539415811304	0.007211299595852772	0.007241596067342018	0.007247561201309965	0.007228903087821364	0.007193778536868187	0.007156434859596497	0.007132539763821513	0.007132810687681042	0.007157445947037185	0.007195710481950888	0.0072341160830933175	0.007269392375548479	0.007308045473163355	0.007337382582979259	0.007334479952090074	0.007325251008573801	0.007327191628540765	0.007280954285860514	0.007301873294583338	0.007344118589138409	0.007349928032876309	0.007409621525616063	0.0074673780703470504	0.007498076213916262	0.00752681398349592	0.0075335899256402895	0.007509511705905792	0.007479098890154543	0.007463454907891827	0.007468917265042736	0.0074928479372029285	0.007529125833256406	0.0075697331813466395	0.007605167753616565	0.007626077395118508	0.00762617626178001
flux1:	0.6597965440356761	0.007243431344815401	0.007307986902616927	0.0073692501545378096	0.007399886169470509	0.007388504961911961	0.007340804217561026	0.007275117421576452	0.007214562487502187	0.007178494195118436	0.007176121505426155	0.007204374411147963	0.0072503491600000676	0.007296783297445945	0.007328108284345827	0.007335070714712256	0.00731706048786244	0.007282108598574312	0.007244575358699436	0.007220417157260319	0.007220651642551046	0.00724559766966942	0.007284405754344542	0.007323478771147099	0.007359820446033311	0.007400365503968182	0.007431799438788053	0.00743015540382031	0.007422295905236207	0.007425921231147431	0.0073792251668186115	0.007402108609162852	0.007446647992720908	0.0074526135830701125	0.007514355502163936	0.007574100421948774	0.007605856032230127	0.0076360148492219514	0.007643967732425204	0.007620260030048099	0.0075901119936269	0.007575230607069729	0.0075819474885821326	0.007607287762968069	0.0076447708156196425	0.00768611838807475	0.007721708593793341	0.007742250975962841	0.007741710572258603
flux1:	0.6600589929394294	0.007321409202976282	0.007384888891657108	0.007446641130028176	0.007478602127118675	0.0074684845146516	0.007421298061613543	0.007355121413416123	0.007293243475817775	0.007255451842285392	0.007251455175733916	0.007278598846745711	0.007324212136203474	0.007371033467808671	0.007403275174433711	0.0074113316366670595	0.007394246821616937	0.007359846476317412	0.007322495615443581	0.0072983337647478394	0.007298608568017147	0.007323746571994231	0.007362831427909472	0.007402251552079047	0.007439402701702416	0.007481749698041625	0.007515392218488298	0.007515303116416545	0.0075092523847867495	0.00751502653742323	0.007468226503078946	0.007493302786836563	0.007540162706737015	0.007546089697106091	0.007609625496836439	0.007671105471430767	0.007703769582647157	0.007735387182252995	0.0077447572372416115	0.00772180061433423	0.007692346497649817	0.00767859843703127	0.007686785680432826	0.007713543914329374	0.007752041405273453	0.00779380510318569	0.007829197293024484	0.00784910228075329	0.007847826046115875
flux1:	0.6603214418431826	0.007388066071237593	0.007450111747303962	0.007512190650443943	0.007545535583645213	0.007536920136521521	0.007490576451350227	0.007424214678482782	0.0073611871441573015	0.0073216465878049595	0.007315799243663267	0.007341472547649934	0.007386341313113889	0.0074332640258274706	0.007466321383337379	0.007475586773155389	0.007459726840060379	0.007426278333966412	0.0073894983652952415	0.007365600676886512	0.007365991438063795	0.007391193821713421	0.007430276606951146	0.007469713063932502	0.007507411625630986	0.007551469543926433	0.0075874393034724786	0.007589219596238867	0.00758543933681464	0.007593850768176278	0.007547323837725009	0.0075748350828601235	0.007624047024438042	0.00762974003765414	0.00769480513286136	0.007757754485770611	0.0077911682791330225	0.007824278560789107	0.00783531126143199	0.007813501781748885	0.0077851932644337485	0.007772972900218163	0.007782865401365943	0.007811060422975605	0.007850381465742459	0.007892226445792886	0.007927047900774016	0.00794602206659666	0.007943891124795146
flux1:	0.6605838907469359	0.007442667653406487	0.007502938210191668	0.007565199687375273	0.007600001304643852	0.00759313296707429	0.007547958517525496	0.00748170619359252	0.0074176857471321715	0.007376350737736929	0.007368407486136498	0.007392236634308284	0.007435973709914993	0.00748271668558243	0.007516500321660768	0.0075271053261149615	0.007512786417216976	0.007480704530875082	0.007444893633121653	0.007421531026176564	0.0074221098503814715	0.007447241002104879	0.007486034202558904	0.007525150141045469	0.007563131193709733	0.0076088088471996905	0.007647229758710886	0.007651207649080824	0.007650175291215504	0.007661730588026726	0.007615871060980338	0.00764607003447651	0.007697670698120283	0.007702936239088452	0.007769259453473064	0.007833404127006203	0.007867400771782735	0.007902032772531114	0.00791497542729537	0.00789471927940812	0.007868024639122718	0.007857745420106697	0.007869595523928127	0.007899258622140307	0.007939217350313282	0.007980805132723213	0.008014671288242226	0.00803240340953123	0.008029278986669839
flux1:	0.6608463396506892	0.007484518525061786	0.007542695333388381	0.00760501402476703	0.007641354703949671	0.007636477578910832	0.007592788751721757	0.007526923519995425	0.007462046288893282	0.007418851219663549	0.007408551550645683	0.007430155380742874	0.007472374873810751	0.007518665220952963	0.007553097798989523	0.007565185636683076	0.007552734310996543	0.0075224404675554215	0.00748799887150262	0.007465439729405374	0.007466272705962904	0.007491189954418429	0.007529400946683492	0.007567857819321704	0.007605856686611154	0.0076530632530956945	0.00769406225842655	0.007700574210896539	0.00770277543765897	0.007717991975799341	0.007673205793224456	0.007706352265202483	0.007760383260601926	0.007765032067273203	0.007832339616409592	0.007897401305597105	0.00793180830008332	0.007967985171121558	0.007983083323389574	0.007964791140226546	0.00794018873730991	0.0079322778702875	0.007946353080671842	0.007977529610344177	0.00801795037089617	0.008058946337915724	0.008091468723188945	0.008107636211674988	0.008103363037291747
flux1:	0.6611087885544424	0.00751295993659308	0.007568751502496536	0.0076310202296855515	0.007668986847375621	0.007666336416218747	0.007624431487938166	0.007559207979487301	0.007493586910428005	0.007448447421732496	0.007435520158402725	0.007454516421440294	0.00749483958946647	0.007540416183825305	0.007575432376397206	0.007589154970793641	0.007578901358644509	0.007550815322902559	0.007518137489749967	0.007496642118403994	0.007497787218325527	0.007522342299059085	0.007559677365337639	0.00759713959846419	0.007634895139617785	0.007683540801485907	0.007727245372837774	0.0077366300195035945	0.007742550996428145	0.007761948877559672	0.007718647972991987	0.007755004961079079	0.007811512409627744	0.007815362121854593	0.007883382467710717	0.007949083140489104	0.00798372538394828	0.008021463684660175	0.008038957540531627	0.008023038625633581	0.008001010021492703	0.007995902497731066	0.008012482439156017	0.008045232810413576	0.00808595502243648	0.008126035920192886	0.008156830422117395	0.008171106312783873	0.008165516652490839
flux1:	0.6613712374581957	0.007527363711063878	0.007580509337645754	0.007642637498819225	0.007682315514848907	0.007682110578477333	0.007642262023150109	0.007577906702810507	0.0075116302999148786	0.007464446139481775	0.00744861547004266	0.007464628182294411	0.007502689907827158	0.007547307088607829	0.007582853397470421	0.007598367272954386	0.007590638014169817	0.00756516958332388	0.007534636669294639	0.00751445234151568	0.007515958109569085	0.007539999468207442	0.007576168539324611	0.00761230880557839	0.007649567277366622	0.0076995643363610925	0.007746100059728443	0.0077586920411728015	0.007768811829211188	0.007792905604032277	0.007751502563222417	0.007791332911368329	0.007850367364001283	0.007853245963444614	0.007921715737858699	0.007987782763755074	0.008022486496222846	0.008061796093460272	0.00808191719248808	0.008068773834563548	0.008049796736811624	0.008047928832942412	0.008067301441593788	0.008101701309483733	0.008142583692548552	0.008181444792436833	0.008210139898306846	0.008222200071043132	0.008215118085855127
flux1:	0.661633686361949	0.007527125091252395	0.0075773973519850605	0.00763930826435702	0.0076807751979522595	0.007683209795543983	0.007645657157210377	0.0075823642222491595	0.007515496648555155	0.007466155974407324	0.007447148768656841	0.007459816508227815	0.007495272304034238	0.007538703734269072	0.007574738254296672	0.007592200349018204	0.007587311604574439	0.007564852658188065	0.007536825668320539	0.007518182632071044	0.007520087973614995	0.007543464121895118	0.007578186436359361	0.007612691761811262	0.007649211525794489	0.007700476237952767	0.007749964767448716	0.0077660890081117226	0.007780872523246207	0.007810163174193981	0.007771066453170797	0.007814630063923196	0.007876247047355771	0.007877997364654152	0.007946668345194625	0.008012840369523544	0.008047437972910416	0.008088322733064274	0.008111291029334326	0.008101313030016712	0.00808585421402916	0.008087656598840146	0.008110113571371997	0.008146253118668302	0.008187177080743211	0.008224538745320514	0.008250783511323483	0.008260313918449537	0.008251560159289923
flux1:	0.6618961352657022	0.00751165766294141	0.007558863534722395	0.007620490744091484	0.0076638092058270435	0.007669044727378069	0.0076339882174840685	0.007571916574700956	0.007504498985458211	0.007452883854308521	0.007430437945379866	0.0074394227811044236	0.007471956074651298	0.007513998609615063	0.007550490691479599	0.0075700541545670914	0.007568304859010731	0.007549222002721794	0.007524035882888956	0.007507144536703628	0.007509479718035599	0.00753204368873386	0.00756505440023456	0.007597633172941441	0.007633190324248187	0.007685645505349865	0.007738203046952369	0.007758169806577956	0.007778061499592725	0.007813029028340204	0.007776638809209478	0.00782419064569965	0.007888451966844533	0.007888937300582563	0.007957584181400234	0.008023617733749166	0.008057953226265003	0.008100412536389443	0.008126433975712341	0.008119993445783827	0.008108501743927849	0.008114392310693993	0.008140223885435376	0.00817820617962205	0.008219078260413508	0.008254691767985389	0.008278163371470422	0.008284867165383132	0.008274263155514269
flux1:	0.6621585841694555	0.007480392977819809	0.007524373546727931	0.007585656158586683	0.007630866600444975	0.007639024278535929	0.007606619207757409	0.007545890487088367	0.00747794337458985	0.007423936043438311	0.00739780901521545	0.007402805599155573	0.0074321348875636805	0.007472612149077351	0.007509541785715586	0.0075313517061787	0.007533017101939334	0.007517644990977348	0.007495603728509984	0.007480652965194988	0.007483441738871757	0.0075050564893830414	0.007536114064399144	0.007566503799364864	0.007600898551305104	0.007654476782160732	0.00771021309728624	0.007734313914117144	0.0077597321351635384	0.007800828909147506	0.00776753349848571	0.007819322243237158	0.00788629795335083	0.007885408558534118	0.007953837046448411	0.008019513694571562	0.008053448607801033	0.008097479595661613	0.008126744179839702	0.008124190595637838	0.008117089989911942	0.008127466514079317	0.008156955695932078	0.008196894183595408	0.008237647551083152	0.008271300135032848	0.008291710967160259	0.008295315529208012	0.008282688520180782
flux1:	0.6624210330732088	0.007432786348998707	0.007473415088159232	0.007534292232733223	0.007581405597337678	0.007592559553980227	0.007562911686623406	0.007503609224976049	0.007435135524431392	0.007378625147828693	0.007348603101935677	0.007349347371919529	0.007375232746430947	0.007413998013080006	0.007451354695154419	0.007475543629900054	0.007480869028558	0.007469504330001741	0.007450876971294483	0.007438033505716528	0.007441296083669453	0.007461840516914278	0.00749073457874632	0.007518710082002866	0.007551773510282655	0.00760642057560095	0.007665438328910523	0.0076939427318318526	0.0077252745665424526	0.007772919371741845	0.007743091909764685	0.007799358967465144	0.007869129669446038	0.007866789619921384	0.007934844251373023	0.007999977946423195	0.008033397183461112	0.008078997365093887	0.008111677610644267	0.008113333083138361	0.00811101590223614	0.008126248607025807	0.008159664970851513	0.008201680234377244	0.008242275309064781	0.00827379443875801	0.008290898754472295	0.00829116268831381	0.008276350758188717
flux1:	0.662683481976962	0.007368328787102005	0.007405508506887128	0.007465913128699944	0.007514903620256371	0.007529074659808057	0.007502236588053676	0.007444405334665025	0.007375394067873859	0.007316283401307005	0.007282189196313847	0.007278466141206512	0.007300714678312276	0.007337652697611141	0.0073754334772911535	0.007402116629125365	0.007411311303496942	0.0074042071799657275	0.007389224563627602	0.0073786329313834205	0.00738238939777798	0.0074017645407300535	0.007428323675813838	0.0074537050851524395	0.007485305669218439	0.0075409837390182505	0.007603377890708255	0.0076365305647938244	0.007674126824859579	0.007728699400597385	0.007702694583749642	0.007763672992627406	0.007836332019663453	0.007832505790150796	0.007900076839167625	0.007964520985143882	0.007997338240277083	0.00804450824177887	0.008080757889998954	0.008086912596545065	0.008089732817300424	0.008110156925317158	0.008147750144521444	0.008191966078986618	0.008232390398853874	0.008261647354610992	0.008275247504493693	0.008271967656919168	0.008254825328090196
flux1:	0.6629459308807153	0.007286563566482551	0.007320222240306574	0.0073800744909000215	0.007430872747073304	0.007448023119080345	0.007423991783956176	0.007367639123785666	0.00729806942562036	0.007236281232232621	0.007197981782938247	0.007189631818648756	0.007208101426355909	0.007243128839820959	0.007281335415736434	0.007310605365429726	0.0073238364998449825	0.007321197487607018	0.007310049455541897	0.007301832321215905	0.007306106028795024	0.0073242408583737775	0.007348339834743881	0.007370999933509757	0.007401049268803098	0.007457739306305719	0.007523596196719064	0.007561614186424395	0.007605784232564071	0.007667619970623521	0.007645770511880872	0.0077116833124694605	0.0077873382513033145	0.007782036338510826	0.00784906527517846	0.007912719021918677	0.007944881401297657	0.007993627398635768	0.008033580229780717	0.008044487995679772	0.008052754685367404	0.008078663049055726	0.008120656300331354	0.008167195872236278	0.00820746330895043	0.008234376082660538	0.008244328306235987	0.008237346814706137	0.00821775129700216
flux1:	0.6632083797844686	0.007187104834436896	0.007217190594141009	0.007276391188213869	0.007328878188891651	0.007348907580114391	0.007327623098156219	0.007272720639864503	0.007202566094818867	0.007138049069900923	0.007095461439929085	0.007082385106025411	0.007096986579483622	0.007130050809208958	0.007168685584168503	0.0072006065922607	0.00721799329969516	0.007219970509411818	0.007212803398531863	0.00720706185001819	0.00721188238351667	0.007228738824290391	0.00725030469346188	0.007270174914722688	0.007298632022815406	0.007356334983079657	0.007425730789593871	0.007468800340000494	0.007519806509620681	0.007589191007096457	0.007571803661719533	0.007642861365455304	0.007721634455613667	0.007714917470067418	0.007781400611656295	0.007844213924665265	0.00787570552848281	0.007926041124627019	0.007969809772000364	0.00798568385745932	0.007999654860686285	0.008031290798766839	0.008077874195353668	0.00812685492557033	0.008167004326899792	0.008191539823145263	0.008197759499696138	0.008186970754196313	0.00816482878157284
flux1:	0.6634708286882218	0.0070696552758567925	0.007096130935590097	0.007154554888375473	0.0072085569754043125	0.007231300009342475	0.007212645977732888	0.007159132382886887	0.007088365665302143	0.007021099806449438	0.006974195986323039	0.006956356864705357	0.006967054110033401	0.0069981307525085485	0.007037191989556328	0.007071794027621363	0.007093401559846069	0.007100088230527194	0.007097002548829756	0.007093816162447635	0.007099221565818969	0.007114798292325327	0.00713381494816121	0.007150889604267304	0.007177763425425109	0.007236499975739343	0.007309498331008841	0.007357771094987128	0.007415822676473163	0.007492985936584787	0.007480337080577327	0.007556734059706799	0.007638761156019758	0.007630742038784757	0.0076967322680375014	0.007758709456350768	0.007789553836137615	0.007841501228158684	0.007889175965643097	0.00791018519564244	0.007930061251003677	0.007967611765137167	0.008018935973104777	0.00807046525468683	0.008110558534598689	0.008132733974352864	0.008135200129280927	0.008120557404252552	0.008095812461058853
flux1:	0.6637332775919751	0.006934020226069903	0.006956857723640861	0.007014348906606172	0.007069634291682411	0.007094859800054029	0.007078665231713511	0.007026450152688961	0.006955047990420305	0.00688504942006619	0.00683385981821754	0.006811285754979291	0.006818094340491633	0.006847183308343809	0.0068866596817957	0.006923932495468323	0.006949766895529927	0.006961194452466826	0.0069622427748907275	0.006961669383382759	0.00696770750317263	0.006982042334202595	0.006998553261347101	0.007012891721406025	0.00703824159956129	0.007098050306819822	0.0071746990273309046	0.007228287572433492	0.007293534469969795	0.007378644719540712	0.007370975643445115	0.007452885482920822	0.007538313483441434	0.0075291577800726105	0.007594764431972555	0.007655965985301329	0.007686227536849982	0.007739817981082072	0.007791465547229087	0.00781773099355833	0.007843650538224882	0.007887240131592626	0.007943410327525185	0.007997580656576131	0.00803770030173982	0.008057583665041668	0.008056342444972492	0.008037863837998404	0.008010503402673702
flux1:	0.6639957264957284	0.006780116693360378	0.0067992918313539335	0.006855658757846789	0.006911935854752688	0.006939348129732289	0.006925391105833196	0.006874360243570512	0.006802308699009227	0.006729633971007351	0.00667424972864626	0.006647032572142662	0.006650016922250491	0.006677137727378162	0.0067170026966607045	0.006756890310325117	0.006786893853468836	0.006803028725545107	0.006808213970618723	0.006810289213090757	0.006817018168991567	0.006830189005194303	0.006844298129260824	0.006856024881957306	0.0068799590936833525	0.006940893235914522	0.007021220281661044	0.007080193062396777	0.007152719477931486	0.007245876768134124	0.007243388994973911	0.0073309590513086585	0.007419941913044558	0.007409866302918381	0.007475253489157549	0.007535796245683586	0.007565580701870112	0.007620854421043348	0.0076765170168917145	0.007708109479860487	0.007740144441752776	0.007789829793791632	0.007850900125870204	0.007907784300290576	0.0079480302266721	0.007965739533065884	0.007960906315708382	0.007938679553284004	0.00790874186141691
flux1:	0.6642581753994816	0.006607977243351292	0.006623465075028345	0.006678478261010062	0.00673539609494516	0.006764638235799723	0.006752651261284912	0.0067026724569971075	0.006629972445768064	0.0065547223362854914	0.006495296596479894	0.006463590727234663	0.006462860358744799	0.006488047012227467	0.006528253510636047	0.006570649631127156	0.006604697444977495	0.006625438956401531	0.0066347132896888966	0.006639450131041923	0.006646938048061692	0.0066590624404243605	0.006670933152757601	0.006680235886521137	0.006702908468763955	0.00676503178889691	0.006849040716716002	0.006913416876125679	0.006993235450875956	0.0070944653761580495	0.007097316390227544	0.007190661940319196	0.007283355576890815	0.0072726250452812505	0.00733800875609658	0.007398064550890499	0.0074275187728879664	0.007484524528213063	0.007544219159809167	0.007581157684929119	0.007619310554676812	0.007675076310085659	0.007741045023805285	0.007800691356152817	0.007841177043492187	0.007856878273028943	0.007848638083694206	0.00782282374081037	0.007790403513724928
flux1:	0.6645206243032349	0.006417750236133541	0.006429521386211177	0.006482912537154914	0.006540063370652095	0.0065707227173199675	0.006560399641891065	0.006511329798590101	0.006438002664272091	0.0063603253740749585	0.0062970735971311234	0.006261093516119474	0.006256798720859762	0.006280094725024643	0.006320570641911023	0.006365315394751828	0.0064032136285678545	0.006428393276122962	0.006441657906690726	0.006449046356369035	0.0064573705525709365	0.006468604068431322	0.006478456606044282	0.006485582570931961	0.006507188822376313	0.006570570615993067	0.0066582358655023315	0.006727980343005141	0.006815027217521548	0.006924275179929769	0.006932574939284002	0.007031773339153858	0.007128329776189941	0.007117253884476932	0.0071828981663245375	0.007242691166976444	0.007272002387986426	0.0073307969388129775	0.007394515253829577	0.00743676685051053	0.007480969262300095	0.007542725159473641	0.007613530539612967	0.007675958137359878	0.007716805996164887	0.007730709502770465	0.007719315471526961	0.007690148206573103	0.007655400817658135
flux1:	0.6647830732069882	0.006209699106364041	0.006217717260740521	0.006269180434063775	0.006326104626588191	0.006357720147515385	0.006348724394726697	0.006300416912829443	0.006226509775048993	0.006146603382770947	0.0060798027264335475	0.006039819903682532	0.006032147216521534	0.006053601050964459	0.006094245901242874	0.0061411242428152605	0.006182610070297225	0.006211992425997065	0.006229098509185904	0.006239105733973263	0.006248351541045464	0.006258885101600128	0.006266992497423343	0.006272243457046579	0.006293014500945896	0.006357724400933166	0.006448986743363905	0.006524006162628203	0.0066181373231327875	0.006735263757519373	0.0067490722556043424	0.006854157455071369	0.00695471859247142	0.006943647234815359	0.007009859603114695	0.007069662512311682	0.007099057075874723	0.007159704667518447	0.007227413357427865	0.007274893970548058	0.0073250069087766045	0.007392586403406033	0.00746810366255857	0.007533297848351151	0.007574633829177288	0.0075869891851844725	0.00757275888746849	0.00754054640773038	0.007503690060023172
flux1:	0.6650455221107414	0.005984203933241072	0.005988424690173706	0.006037619494385789	0.006093812504521326	0.00612588390097842	0.00611785765744691	0.006070169992370955	0.00599576051688627	0.005913874453573991	0.005843862159416039	0.0058002012542841316	0.005789368938651315	0.005809030319463711	0.005849713360917254	0.005898455372774738	0.005943198978714284	0.005976484331015345	0.005997235073721567	0.0060098059945261585	0.006020065301887239	0.006030121603624661	0.006036804381144793	0.006040530414022912	0.006060727117992774	0.006126829816992715	0.006221592204264226	0.0063017318927785435	0.006402720989328629	0.006527497846920339	0.00654682380848253	0.006657781400848711	0.006762472605173385	0.006751791457975292	0.006818917504987034	0.006879046709972345	0.006908788193595885	0.006971360069390479	0.007043001788497729	0.007095578430268399	0.007151394036773352	0.007224554480228869	0.007304593691643633	0.007372501661851733	0.007414449189436106	0.007425538509930144	0.007408848169974179	0.0073739677942145435	0.007335283436885132
flux1:	0.6653079710144947	0.005741768318560242	0.005742139576766132	0.0057886964102842175	0.005843617774922727	0.005875615999145026	0.005868189974647972	0.005820990904731193	0.005746191132155186	0.005662626424632407	0.005589797103164651	0.005542831585319258	0.005529085254143435	0.005547002307907819	0.005587562215967012	0.005637845331530716	0.005685453875106346	0.005722282563595656	0.005746436470997895	0.005761494783367663	0.005772864263281266	0.005782693285026498	0.005788312970771332	0.005790905256716576	0.005810811634611818	0.005878361602506361	0.0059764854979190395	0.006061527775669282	0.006169065363759207	0.006301173951797006	0.006325974533650524	0.006442737300510594	0.006551660860035725	0.00654178648248521	0.006610203434533388	0.006671013040500262	0.006701399503909158	0.006765973266372885	0.0068414678828785285	0.0068989616905325984	0.0069602065026545465	0.007038630829268975	0.007122935962167258	0.0071934628076516524	0.007236136199164187	0.0072462661083446235	0.007227542785274472	0.0071904356305437615	0.007150264516789541
flux1:	0.665570419918248	0.005483033630294135	0.005479497697997689	0.005523025009135677	0.005576109103355198	0.005607487973267735	0.005600291359266759	0.0055534675977788215	0.005478426523087202	0.005393534593576525	0.005318336303106156	0.0052684834584426085	0.005252091860206043	0.005268309235445886	0.00530855530928072	0.005360008378648221	0.005410031774698132	0.005449990013949219	0.005477265052210172	0.005494714449681812	0.005507293275276291	0.005517166744091101	0.005522118141765675	0.0055240007064889995	0.005543916724932894	0.005612952779506011	0.005714254869378765	0.0058039184871440845	0.005917612410594574	0.006056642449777598	0.006086823615817009	0.006209267310233491	0.006322495580401551	0.006313869875772191	0.0063839786967685	0.006445853236815153	0.006477213222776137	0.006543871714567039	0.00662311758861078	0.006685307463195791	0.00675164679561962	0.006834946579023144	0.006923195655153804	0.0069962008886116245	0.007039698482453503	0.007049190982916797	0.007028902981081651	0.006990065943391859	0.006948804894135643
flux1:	0.6658328688220012	0.005208801211279811	0.005201298845309891	0.005241392405026181	0.00529206079681248	0.005322269422796894	0.005314939745999294	0.005268401633708222	0.0051933063451865226	0.005107486256311908	0.00503041533213188	0.004978130647151961	0.004959381607273367	0.004973939471399448	0.005013654249696538	0.005065863240198209	0.005117801480639272	0.005160428338645909	0.005190506651060672	0.005210231896832313	0.0052241186444338845	0.0052343232235092544	0.0052390252727134235	0.005240645508401534	0.005260879039297647	0.0053314184636404395	0.005435667484946582	0.0055296078536533734	0.005648984305606462	0.005794433850492189	0.005829850947900238	0.005957789898320914	0.006075357800902008	0.006068441364368261	0.006140656937715127	0.006204002448529347	0.00623668932406883	0.006305518602264167	0.006388393510991407	0.006455019937778848	0.0065260630550834555	0.006613782730378318	0.006705589089452429	0.006780883835939508	0.00682528110493008	0.006834463680748883	0.006813109512156055	0.006773085314073793	0.006731179873473083
flux1:	0.6660953177257545	0.004920061552801014	0.004908538160814317	0.0049447923649983605	0.004992467615814486	0.005020963419309967	0.005013156089400467	0.004966842242042587	0.004891917583560978	0.0048056117634084254	0.004727206464704916	0.004672977445579084	0.004652173969276025	0.004665107819441058	0.004704050941647758	0.0047565660142278535	0.004809877682419178	0.00485467280043014	0.00488720553296949	0.004909072950309284	0.004924361314176567	0.004935190216432366	0.004940075183109599	0.004941892858473212	0.0049627504072513665	0.00503478221932617	0.005141695532278808	0.005239505220196727	0.005364009931461767	0.005515285653838486	0.005555743666064978	0.005688925719118455	0.005810822178973711	0.005806085987658393	0.00588082495769379	0.005946058080217228	0.005980442351356218	0.0060515283148634075	0.006137889634072177	0.006208658297051093	0.006283964021409159	0.00637558604920275	0.006470500694315591	0.006547845704718273	0.006593188649829094	0.006602383968849001	0.006580480239128773	0.006539845871838825	0.006497781607141617
flux1:	0.6663577666295077	0.004618028073790522	0.004602442313467476	0.0046344635483692356	0.004678584350609184	0.004704846526193653	0.004696243985715843	0.004650124913041157	0.004575631795066991	0.004489320436048803	0.004410153613351584	0.004354493194792094	0.004331949798357353	0.004343291044101583	0.004381204200508389	0.004433547895634182	0.004487659512196152	0.004534091136814358	0.0045687029189627115	0.0045925598729919335	0.004609332834150419	0.004621075578055512	0.004626576319668845	0.004629050772367519	0.00465082660170959	0.004724303593989613	0.004833543107917126	0.004934752031297515	0.005063751060531113	0.0052201683578752545	0.0052654213611691494	0.005403521731513995	0.005529679664379392	0.005527594629834967	0.005605260641444156	0.005672795463778768	0.0057092548212763486	0.005782678126641579	0.005872361936078602	0.005946946812982537	0.006026029269204092	0.006120980040491253	0.006218495034709578	0.006297599676465486	0.0063438987942346856	0.006353414375163657	0.006331482967939237	0.006290836863459085	0.006249129073493902
flux1:	0.666620215533261	0.0043041723375426034	0.004284507303232407	0.004311929391868316	0.00435196695227805	0.004375510278282549	0.004365830749732698	0.004319911578244977	0.004246144196711345	0.00416033865979455	0.004081009773105964	0.004024449578435345	0.004000488997100869	0.004010266330993147	0.00404687918646378	0.004098555486015254	0.00415287135814554	0.004200384300601511	0.0042366769895769395	0.004262350015044164	0.0042806722000203875	0.004293602315435543	0.004300137442261445	0.004303712723033387	0.004326676091710571	0.004401505373222262	0.004512672506902131	0.004616747314168367	0.004749527046118996	0.004910309517483819	0.004960059009583399	0.005102672760254698	0.0052329573613499256	0.005233981451497729	0.005314947761451941	0.005385180260086753	0.005424087291871826	0.0054999163412674384	0.005592735233009901	0.005670780973389044	0.005753115272976848	0.005850771609919202	0.00595032450820008	0.006030846873989156	0.006078071966199735	0.00608819014926934	0.006066745058114813	0.0060266933024262295	0.005985875370352124
flux1:	0.6668826644370143	0.003980257433133413	0.003956534518859974	0.003979036199701331	0.004014511753926019	0.004034900671062316	0.0040239065401877164	0.003978229036712683	0.0039055113379801993	0.0038207469804336595	0.0037418738853300815	0.003684957680316848	0.0036599081713814237	0.0036681498024337387	0.003703186828881417	0.003753690911411576	0.003807603221866696	0.0038556264487148773	0.0038931818658313085	0.003920473243601833	0.003940381370775086	0.003954742022596379	0.003962698930740469	0.003967786833666926	0.003992167263356747	0.0040681992314822715	0.004180828742455279	0.004287171075202423	0.004422937241605363	0.004587215255411111	0.00464110722515627	0.004787740329686577	0.0049219356295636405	0.0049264985349581816	0.005011088233134927	0.005084378362046145	0.005126086062626528	0.0052043680359154035	0.005300107546078878	0.0053812310627161545	0.005466258840414101	0.0055659550169909495	0.005666934334447127	0.005748482587698455	0.005796558641973387	0.005807527159424896	0.005787061277570281	0.005748203137514742	0.0057088137183782
flux1:	0.6671451133407675	0.0036483668039633097	0.003620662168960091	0.003637986434198263	0.003668489702709986	0.003685352546323735	0.0036728584124632443	0.0036275025106049766	0.0035561842527292893	0.0034730131155611297	0.0033952240587984245	0.003338501770762786	0.0033126952610463816	0.003319432115508266	0.0033526203006312818	0.0034014488525033046	0.003454347796742231	0.0035023014681791298	0.003540683010914874	0.0035693657843683915	0.003590857300140703	0.003606845003236058	0.003616560962837306	0.003623522102645028	0.003649492835674017	0.003726508742869627	0.0038400614641878094	0.003948005028702202	0.004085880805847803	0.00425268912933726	0.004310309950171779	0.004460369141003757	0.00459816304856304	0.004606648657811599	0.004695112978738105	0.004771764666616011	0.004816590045412135	0.004897340134509512	0.0049957538553648175	0.005079545166032491	0.005166679973820792	0.005267715237523299	0.005369466963529299	0.005451602008307715	0.005500406329632514	0.005512429725976673	0.005493401868028939	0.005456314875328634	0.005418884074720159
flux1:	0.6674075622445208	0.0033109267881209483	0.0032793901366751105	0.003291365082872331	0.0033165733573091464	0.0033296165510831085	0.003315496920792981	0.0032705819035347933	0.003201034613390872	0.0031200183535503192	0.003043944573333458	0.002987967208940462	0.0029617385062104136	0.002967008479817732	0.0029980858728037778	0.0030447478361944414	0.0030960316748685907	0.003143333556515787	0.0031820867299597023	0.003211898349884876	0.003234918572463955	0.0032526653926253438	0.003264407104472708	0.003273530450744058	0.0033011905219284495	0.0033788890387187027	0.003492743777269874	0.00360155042365012	0.0037405738819277366	0.003908848599795115	0.00396972001359399	0.004122501851080926	0.004263470146222856	0.00427619734700111	0.004368692729940569	0.004448932235869005	0.004497138444787786	0.004580327595505857	0.0046811311289539585	0.004767153545007333	0.004855786152646129	0.0049574327517249075	0.00505926790771478	0.005141507428600143	0.005190868150328041	0.0052041002622576025	0.005186922672718153	0.005152147505088093	0.005117182205438694
flux1:	0.6676700111482741	0.0029707221837286437	0.0029355973252799036	0.0029421579634930717	0.002961855361891917	0.002970877275520137	0.0029550737925965265	0.002910759201496309	0.0028433722334594786	0.002765075581335844	0.0026913447993629856	0.002636660490714049	0.0026103476845992825	0.0026142009508726676	0.002642925949299321	0.00268695356750063	0.0027360384905362	0.002782109750637744	0.0028207618009035832	0.0028513967641218786	0.002875825049229078	0.0028953798914260597	0.002909322143530299	0.0029208036528103254	0.002950159224271721	0.0030281425951903334	0.0031415876359455162	0.0032504428653277696	0.003389564209086008	0.0035581393797926722	0.0036217129567590813	0.003776392721835248	0.003919982652461211	0.00393718514218429	0.004033749790212872	0.004117703010328936	0.004169480463628784	0.004255022015064541	0.004357885982574705	0.004445675741773878	0.004535179376611442	0.004636691074035631	0.0047378942739472	0.004819718138867536	0.004869414192107442	0.004883951870497203	0.0048689784782048225	0.004837003910190719	0.00480497245057121
flux1:	0.6679324600520273	0.0026309048756139055	0.0025925512799048283	0.002593761541835685	0.0026078578156261563	0.0026127618791375847	0.0025952898964693564	0.0025517761474458164	0.0024869529401389083	0.0024119378315346066	0.0023411687766099172	0.002288320032281366	0.002262266062295276	0.002264771309644234	0.0022909324886761545	0.0023318924485114037	0.0023782221399963046	0.0024224925937566737	0.0024605515254093064	0.002491653506901856	0.0025172891049529897	0.0025385988588718616	0.0025548030946288725	0.0025687242631391135	0.0025996700309546547	0.0026774305503921405	0.002789655349934719	0.002897663816540528	0.0030357429370056364	0.0032033475848926864	0.0032689990875286222	0.0034246201925645864	0.0035701344522816583	0.0035919403076989137	0.0036924710088200277	0.0037801404122101197	0.0038355873688005154	0.0039233230023205294	0.004027865332310546	0.004116930723417763	0.0042066662107974094	0.004307287197355168	0.004407126104433261	0.004487983062814635	0.004537745638761745	0.004553623882656735	0.004541139589074109	0.004512387854414428	0.004483704370389007
flux1:	0.6681949089557806	0.002294995646351405	0.0022539099777174293	0.002249983965588534	0.002258532104698187	0.0022593386796274715	0.002240292907901737	0.0021978215195769426	0.002135976049841495	0.0020647964526371958	0.001997594398147995	0.0019471164606650521	0.0019216716510380598	0.0019229229572753721	0.0019463491082744296	0.0019838534892874207	0.0020269082435754307	0.0020688211180036925	0.002105774431068177	0.0021369284929431617	0.00216347687132691	0.0021863683036061616	0.002204762040908105	0.002221069317792493	0.002253370883552883	0.0023302784807125855	0.0024403662137947135	0.0025465478457224306	0.0026823527200701028	0.0028476088283258217	0.002914632884258001	0.0030700975193512312	0.00321667943682199	0.0032430911683469957	0.003347321105986394	0.003438563019930322	0.00349766607027834	0.0035873514614476296	0.0036931291532055466	0.0037829491060696768	0.0038722697698143527	0.003971243791499205	0.0040689792840134745	0.004148294830544817	0.004197810334241386	0.004214999007793364	0.004205210344625626	0.0041800233488173254	0.004155032220666709
flux1:	0.6684573578595339	0.001966878609733235	0.0019237150337006001	0.0019150364138754382	0.0019182481956036216	0.0019151046414525364	0.0018946635684325506	0.0018535168647820766	0.001795070230105695	0.00172826758208079	0.0016652207392507865	0.0016176407830819528	0.0015931659665314013	0.0015932898515127801	0.0016138597571131003	0.0016475763970287961	0.001686881579760875	0.0017258978548928842	0.0017612113505091531	0.0017919368481232392	0.0018189973084754697	0.001843160663010661	0.0018635187799325719	0.0018820048379476957	0.0019152829595906347	0.0019905746940117233	0.0020974963509471476	0.0022007836982113737	0.002332990132244503	0.0024944123004865242	0.002562017733648494	0.0027160794499170643	0.002862700233416674	0.0028935759797316172	0.0030010542238192734	0.0030955572163125777	0.003158172106418022	0.003249462653226546	0.0033559632017508712	0.003445985258660665	0.0035342413473379818	0.003630820765743439	0.0037257175458700795	0.003802902766603461	0.0038518172355743877	0.003870219549654234	0.0038632470974012223	0.003841874027852245	0.003820835047766674
flux1:	0.6687198067632871	0.0016507863446707347	0.0016063742580385866	0.0015935125996927484	0.00159177116652306	0.0015849595100264635	0.0015633882691014549	0.001523888401385005	0.0014692654255901107	0.0014073645308547997	0.0013490410344042423	0.0013048778041107247	0.0012817475090026375	0.0012809095648706143	0.0012985609195550747	0.0013282227194266493	0.0013633563125023567	0.0013989586653079232	0.0014320756582043644	0.001461820469065559	0.0014888759117338594	0.0015138512165392354	0.0015357801579833296	0.0015560680362029864	0.0015897856617041308	0.001662557926004996	0.0017651686739141577	0.0018644060433998305	0.001991599216804877	0.0021475966121847316	0.0022149027408515246	0.002366161660075021	0.0025116105489792723	0.0025466470079831805	0.0026567203914400032	0.002753985549932594	0.002819818827110715	0.0029122558517912065	0.003018888550023826	0.003108526135039992	0.0031950684972551465	0.0032885229413587283	0.003379860269132987	0.003454321453208615	0.003502246402755521	0.0035216993580065026	0.0035175723689931165	0.0035001593507935904	0.0034832343757099505
flux1:	0.6689822556670404	0.0013512721000096496	0.0013066298413080483	0.0012903526472307053	0.0012842211699926808	0.0012741627713516634	0.0012518141321370916	0.0012143212577199337	0.0011639469955177287	0.0011074521865871503	0.0010543973436476343	0.0010141607449793298	9.92765824682288e-4	9.911762341666785e-4	0.0010059130488124486	0.0010313256926116625	0.0010619246308668404	0.0010936209869646498	0.001123962248007983	0.0011520989426372695	0.001178508637370062	0.0012036757364289258	0.001226601718096941	0.0012481328590323955	0.0012815858419104422	0.0013507900830989697	0.0014478286332243382	0.0015417735374636235	0.0016624518141641661	0.0018113330196350519	0.0018773672489162442	0.002024268619309313	0.002167146834154901	0.002205864533390533	0.0023176627185100113	0.0024169867292666534	0.002485578838858527	0.0025785767650662516	0.002684664210933518	0.0027732932074549404	0.0028574759845028165	0.002947100259654037	0.003034182488961295	0.0031053312862077695	0.0031518509458501355	0.0031721279468422594	0.0031707816507724465	0.0031573641681274566	0.003144606146596176
flux1:	0.6692447045707937	0.00107316388419574	0.0010295069271686014	0.0010107860814293618	0.0010010115503734426	9.882681434579045e-4	9.655812747333777e-4	9.304907047445112e-4	8.847866931454246e-4	8.341780349422068e-4	7.869114729689635e-4	7.511015924138849e-4	7.318506426833305e-4	7.29767874910034e-4	7.416656982881066e-4	7.627132681987472e-4	7.884782854368335e-4	8.15804989284486e-4	8.42769741140378e-4	8.685943146839131e-4	8.935905437882031e-4	9.181638901216115e-4	9.41326200062098e-4	9.633534283065226e-4	9.956658573014472e-4	0.0010601086888711543	0.0011502004808776004	0.0012375279540372992	0.0013501094970257471	0.001490090880931712	0.0015537880270853333	0.001694624939765348	0.0018333444144631175	0.0018750760330573763	0.0019875007663996054	0.002087962870738036	0.002158673573704412	0.0022515087800736946	0.00235627911785034	0.002443233963905338	0.0025244162186534823	0.0026095372323484823	0.0026917038814476438	0.0027589678185794596	0.0028036477393119565	0.0028244635928766832	0.0028257396675170437	0.002816238495707267	0.002807583819287218
flux1:	0.6695071534745469	8.214944089206249e-4	7.802365205090463e-4	7.602478746003875e-4	7.477590455999959e-4	7.330294881405819e-4	7.105260804810831e-4	6.782641374398701e-4	6.37644178803311e-4	5.933734460571223e-4	5.523857740830481e-4	5.214908059628998e-4	5.048097447295991e-4	5.025417690386286e-4	5.117501258208698e-4	5.283981648173496e-4	5.490969279512539e-4	5.716215855698539e-4	5.945898999508368e-4	6.17323697972891e-4	6.400131517398377e-4	6.630424181974724e-4	6.854929491430847e-4	7.070794922414843e-4	7.372046509911561e-4	7.955533394858122e-4	8.77218467624536e-4	9.565289081134629e-4	0.001059361792775996	0.0011885801046089836	0.0012487840916735747	0.0013817053242242013	0.0015144933407640422	0.0015583760060144836	0.0016700958213973192	0.0017705499462705783	0.0018425472364990605	0.001934349564154551	0.002036930267071205	0.0021215000674692005	0.0021990465160132712	0.0022790291581596864	0.0023556643623553544	0.0024184975951491994	0.002460894628608279	0.0024819131248538314	0.0024855637780750676	0.002479785133794966	0.0024750502468435017
flux1:	0.6697696023783002	6.014012126397256e-4	5.641470709124273e-4	5.442619030872242e-4	5.301604038876552e-4	5.142724015472505e-4	4.925496236082749e-4	4.635678206579413e-4	4.284329667173316e-4	3.909190493958539e-4	3.5666762248548527e-4	3.3116021340121136e-4	3.174894773241932e-4	3.153919519751967e-4	3.2213353135341087e-4	3.344292368899169e-4	3.49897659040161e-4	3.6722178883782865e-4	3.8555878370095405e-4	4.0435428050648485e-4	4.2372509571677263e-4	4.4410267133295834e-4	4.6471284765520557e-4	4.8473857059625007e-4	5.114666594336823e-4	5.62261105601236e-4	6.339280484096673e-4	7.037594187040545e-4	7.951361411445156e-4	9.116661616827554e-4	9.671349955968005e-4	0.0010901591173091986	0.0012150701054215976	0.0012600428595414064	0.0013694947533773574	0.0014685683356645992	0.0015408223520580685	0.0016305705464769987	0.0017299848540414159	0.0018114103434150493	0.001884691664020312	0.0019589438163276217	0.0020294851676148197	0.002087379429856714	0.002127053096867415	0.0021478973290232225	0.002153593352022035	0.0021512338613483973	0.002150116956387891
flux1:	0.6700320512820535	4.179931390000313e-4	3.865209735258627e-4	3.6828810037091366e-4	3.5383168720403487e-4	3.3772766714699993e-4	3.174472797008713e-4	2.9221425537891106e-4	2.6294649861418094e-4	2.3256977935807785e-4	2.0547312099340596e-4	1.8580468772398865e-4	1.7559361772690916e-4	1.7406467810727666e-4	1.7863099649242386e-4	1.8670041142665174e-4	1.9684218681308155e-4	2.0860392175210668e-4	2.2166621606872766e-4	2.3561731913630186e-4	2.5055263482386396e-4	2.6702904782637123e-4	2.845053063795863e-4	3.0168137992417566e-4	3.2365523215741347e-4	3.653276721230592e-4	4.2535399468433626e-4	4.8419939286374614e-4	5.623768566057229e-4	6.642550453874979e-4	7.136702318929532e-4	8.24707219950988e-4	9.396430640403012e-4	9.84450952209377e-4	0.0010898507348536175	0.0011859519068171418	0.0012572355746083399	0.0013437581933781475	0.00143892558158292	0.001516398083176601	0.0015847915845335194	0.0016527686829370392	0.0017167156278924207	0.0017692114173359608	0.001805736679048604	0.0018260021777842198	0.0018333451862469206	0.001834002085014041	0.0018360905111439825
flux1:	0.6702945001858067	2.7618268596824594e-4	2.524156595297244e-4	2.3753309092486963e-4	2.241100777983527e-4	2.0882632470306655e-4	1.9069913289035826e-4	1.6968958910976254e-4	1.4664358938199765e-4	1.2373871331388832e-4	1.0416911317677792e-4	9.076174921677524e-5	8.445988158579991e-5	8.393135506182522e-5	8.667484165360363e-5	9.071712132791094e-5	9.550169626422562e-5	1.0137889161040948e-4	1.0852381673207148e-4	1.166813436503417e-4	1.2598016581508924e-4	1.371883659003283e-4	1.500972593810775e-4	1.6299044725851954e-4	1.7873048216623363e-4	2.0963412965629635e-4	2.563353300113704e-4	3.0266706047524954e-4	3.65893209145771e-4	4.5114832098936205e-4	4.931300629344675e-4	5.900116541542606e-4	6.927517844244783e-4	7.359581535657914e-4	8.353211773101248e-4	9.266559685830547e-4	9.955541748022912e-4	0.0010775376021622371	0.0011672798045044713	0.0012399435352074212	0.00130283519935025	0.0013640449758515864	0.0014209670761629596	0.0014676651649566431	0.0015006465675344307	0.0015199171975262369	0.0015284560747144257	0.001531642797333114	0.0015364265215455917
flux1:	0.67055694908956	1.804882472616459e-4	1.6645359435051444e-4	1.567288576237387e-4	1.4582287903372554e-4	1.3246107446663038e-4	1.172258292862967e-4	1.009055913842575e-4	8.439762949080728e-5	6.924399394925019e-5	5.751778567912859e-5	5.075345280733391e-5	4.879859830833503e-5	4.972369523023031e-5	5.1046389787107605e-5	5.132544354602386e-5	5.0784802221682164e-5	5.0498987380240385e-5	5.109704307359352e-5	5.2489908549216375e-5	5.48958832795584e-5	5.9385075754277154e-5	6.618883084449724e-5	7.3256388001564e-5	8.119587703172415e-5	9.964352825212349e-5	1.3133101374086516e-4	1.6363222861521894e-4	2.1018038109968037e-4	2.76871879375915e-4	3.1000137254852633e-4	3.9052112901918624e-4	4.7876338423304176e-4	5.187719018226376e-4	6.099455971970354e-4	6.945465576510023e-4	7.594754872630335e-4	8.354805813426221e-4	9.185346158306049e-4	9.85493712310129e-4	0.0010422827153355313	0.0010962908419617954	0.0011458362585005542	0.0011864096028817482	0.0012154966715530592	0.0012333630576145998	0.0012426143531378058	0.001247781341163468	0.001254672439707029
flux1:	0.6708193979933132	1.3481532105275653e-4	1.32590749860322e-4	1.2988942796062742e-4	1.2303400989759888e-4	1.1272451086845816e-4	1.0112045663915217e-4	8.992678355025284e-5	8.022011258248294e-5	7.302940141433692e-5	6.939447669268366e-5	6.960130154595513e-5	7.240448491136043e-5	7.524224666102531e-5	7.558153507178594e-5	7.241554165124858e-5	6.664031423550554e-5	5.9961953094445425e-5	5.34128985907437e-5	4.707532202025845e-5	4.1313675551644514e-5	3.7592984468974096e-5	3.669591090081057e-5	3.633166673812061e-5	3.4862972191548313e-5	3.917612922856948e-5	5.4204862887048453e-5	7.100953193838621e-5	9.922109423834964e-5	1.4548579802214296e-4	1.6833566430730535e-4	2.3029920679173057e-4	3.017118897589152e-4	3.36799417243153e-4	4.1750848634144094e-4	4.93275594190734e-4	5.52513378026801e-4	6.210018832684184e-4	6.960412223287913e-4	7.563726529238202e-4	8.064793565463745e-4	8.529166587799852e-4	8.94821166712385e-4	9.290271986480968e-4	9.539308014704641e-4	9.700108207456229e-4	9.79482550974021e-4	9.860427379333667e-4	9.94400477245891e-4
flux1:	0.6710818468970665	1.4223055283347979e-4	1.5387814565997237e-4	1.6006082884588023e-4	1.587837929229105e-4	1.5264041563073087e-4	1.4537299546831916e-4	1.396894914916264e-4	1.3697542323232937e-4	1.3787565762149017e-4	1.424959331800465e-4	1.4993161978460294e-4	1.5785917318696316e-4	1.6305619181969036e-4	1.6286822064869312e-4	1.5661767746727456e-4	1.457531458279337e-4	1.3250861090724177e-4	1.182613709017316e-4	1.0326604590117878e-4	8.808843829253234e-5	7.468006047130578e-5	6.448553925110227e-5	5.507705423984472e-5	4.260878679831621e-5	3.1177087833479445e-5	2.8002702187904726e-5	2.7944043650354038e-5	3.6279581861833966e-5	6.038630935816137e-5	7.155962117300729e-5	1.1284467005950568e-4	1.6512936640764064e-4	1.9349012345965303e-4	2.6139434622951167e-4	3.2614823307132755e-4	3.778772856437524e-4	4.3724846226235383e-4	5.029128962613154e-4	5.556859630025152e-4	5.985640427377782e-4	6.371357235562156e-4	6.712323891236935e-4	6.989254964667443e-4	7.194346871213855e-4	7.333952954409465e-4	7.42613255452584e-4	7.499712840693278e-4	7.591319057362115e-4
flux1:	0.6713442958008198	2.0474615435044823e-4	2.3223497782691162e-4	2.490837391338548e-4	2.5484227988353375e-4	2.5390905808394095e-4	2.5160887945686774e-4	2.5173484608283746e-4	2.561093123265624e-4	2.651252313554525e-4	2.780620874790526e-4	2.9289473508791917e-4	3.0624809838147453e-4	3.1421825341553097e-4	3.1395984638600603e-4	3.050149152843023e-4	2.8925747998535947e-4	2.6933798605366155e-4	2.469142190534775e-4	2.2241087359197058e-4	1.9664723511908215e-4	1.7214793969569427e-4	1.5112482432695483e-4	1.3112055764232953e-4	1.0614459691245582e-4	7.749429012464577e-5	5.4738441200062545e-5	3.6605011268300426e-5	2.3702693079915085e-5	2.4113722091213247e-5	2.2291195927296008e-5	4.0916002149501727e-5	7.187964825803653e-5	9.168011484484497e-5	1.4444358557348202e-4	1.9599003731397024e-4	2.383504460727495e-4	2.869874461716857e-4	3.4192137442371265e-4	3.86223829732468e-4	4.2137668318465804e-4	4.518736167288628e-4	4.781029787228873e-4	4.992467354514232e-4	5.152453376287445e-4	5.268247171458621e-4	5.35360079466195e-4	5.429439146724835e-4	5.522538007860732e-4
flux1:	0.671606744704573	3.231340587035585e-4	3.6825388400024646e-4	3.973905267593053e-4	4.114988615999901e-4	4.1669021271407725e-4	4.1986623476482566e-4	4.259810535345776e-4	4.3741702823397983e-4	4.544471567970155e-4	4.7563831778016954e-4	4.9792530331077e-4	5.169193794098149e-4	5.280225587530361e-4	5.281325955854594e-4	5.169005408904845e-4	4.96495114594339e-4	4.698675979252624e-4	4.3888833251079604e-4	4.04146478743162e-4	3.6676209426849847e-4	3.299109712439915e-4	2.9666716764773437e-4	2.646514353250198e-4	2.258175345897022e-4	1.7868647822620067e-4	1.3520798477842228e-4	9.800545078360536e-5	6.274468352887998e-5	3.818172219585369e-5	2.2175566122333593e-5	1.6373119290739695e-5	2.400659489325502e-5	3.344941479964089e-5	6.881876123051422e-5	1.0502224889041647e-4	1.3617442254318756e-4	1.7249887702018468e-4	2.1539679929108178e-4	2.503667788160976e-4	2.7736770367578847e-4	2.9967936959229537e-4	3.180996103521782e-4	3.3277803996808027e-4	3.442599881769423e-4	3.532887462378493e-4	3.6078542719521195e-4	3.680786837026118e-4	3.769291881189909e-4
flux1:	0.6718691936083263	4.967886541058592e-4	5.610584957285365e-4	6.038580975061373e-4	6.274108089752463e-4	6.394476883713089e-4	6.484366535281093e-4	6.605607501643779e-4	6.78877759676109e-4	7.036692317433818e-4	7.329061327885064e-4	7.625721580700391e-4	7.873133880584164e-4	8.018343593770848e-4	8.027156612452515e-4	7.89609136263413e-4	7.648477485532689e-4	7.315673380293149e-4	6.917815688703956e-4	6.462355523767199e-4	5.963908038764302e-4	5.461401597937533e-4	4.995000110512131e-4	4.5427226418019587e-4	4.0046664723756783e-4	3.3388200240576534e-4	2.6885002432257103e-4	2.1186537448749344e-4	1.5343223072578755e-4	1.029434190163773e-4	7.175514047595976e-5	4.004936260220576e-5	2.2608702897932436e-5	2.0002625176330896e-5	3.5890532375595116e-5	5.475334022896679e-5	7.294697701932122e-5	9.547918704848845e-5	1.2513618890771082e-4	1.4999830761074393e-4	1.6851324983286912e-4	1.826413639650102e-4	1.9343758851258748e-4	2.0186448328481788e-4	2.08946732078058e-4	2.1536669195148188e-4	2.2156675637984323e-4	2.2813980757281743e-4	2.3600173829697226e-4
flux1:	0.6721316425120796	7.236539670507295e-4	8.082304289249116e-4	8.65734971659211e-4	8.995303961503282e-4	9.188762102810772e-4	9.337914722796609e-4	9.517464576161053e-4	9.76579337775758e-4	0.00100870233248333	0.0010456076463067673	0.0010824235132088729	0.0011128891393926647	0.0011310178951849824	0.0011330206825386543	0.0011184475111497446	0.0010896691666780613	0.0010498925101827799	0.0010012061199807575	9.444999120180762e-4	8.816092880821761e-4	8.171946523349647e-4	7.562756874051745e-4	6.969294613506184e-4	6.273525952222044e-4	5.407061874366996e-4	4.536705299022806e-4	3.7653429148424623e-4	2.944842051735552e-4	2.1750763238024713e-4	1.7038602043313516e-4	1.116651720505892e-4	6.775052314844262e-5	5.1582327844093875e-5	4.61516701151596e-5	4.589419132645543e-5	4.9539649984519476e-5	5.696085828085394e-5	7.232502963861618e-5	8.642823260565186e-5	9.623929385024567e-5	1.0231074162333893e-4	1.0580218366854993e-4	1.0832731935506397e-4	1.1125902462092512e-4	1.1513807208655696e-4	1.1990336464072691e-4	1.2544118304232986e-4	1.3189675358588678e-4
flux1:	0.6723940914158328	0.001000226014976624	0.0011058174952794499	0.0011786554323675541	0.001223124504842005	0.00124992559683791	0.0012706095130613194	0.0012939810577094093	0.0013247509864702483	0.001363575375093465	0.0014075829537758473	0.0014511470409919439	0.0014871672680948683	0.0015089822551732197	0.0015123901948787067	0.0014967451263623466	0.0014643366824222091	0.001418335018697769	0.0013608379305569281	0.0012928665638009791	0.0012166529198041252	0.00113765740613293	0.001061941185389207	9.879371538515753e-4	9.021749501726587e-4	7.952904166873964e-4	6.862432103581942e-4	5.889843713298385e-4	4.832968096148231e-4	3.797153314055372e-4	3.16210008075916e-4	2.2979192769225366e-4	1.584187824983876e-4	1.274223650485806e-4	9.91656063035466e-5	7.830273072120355e-5	6.604022876802432e-5	5.725282701611005e-5	5.747596365030969e-5	6.033019150136532e-5	6.13576605030076e-5	5.9635046811506176e-5	5.627885854272961e-5	5.338989377701728e-5	5.255659954295227e-5	5.4098122566020446e-5	5.74263936307065e-5	6.17511264695948e-5	6.652119472832753e-5
flux1:	0.6726565403195861	0.0013216343479900412	0.0014484277960023781	0.0015367460528500024	0.001591892679514785	0.0016259288849882435	0.0016519136380569854	0.0016800213223623088	0.0017159127908841338	0.001760590134919044	0.0018109300383922246	0.0018606547238188555	0.0019018996110724455	0.0019273552430067722	0.0019323749771897058	0.0019160336817549966	0.0018804312415564232	0.0018286018042441923	0.0017625909528885654	0.0016835351831060769	0.001594074909262812	0.0015004828175491363	0.0014098741889934832	0.0013211012875726468	0.0012191835429435876	0.001092369046831449	9.617917419413756e-4	8.448796984735529e-4	7.159992460849053e-4	5.861811903604928e-4	5.061867479883885e-4	3.918704597221627e-4	2.925276467012812e-4	2.457451304305203e-4	1.9355350988613032e-4	1.509618600334008e-4	1.2172370195967072e-4	9.590502431382142e-5	8.038774520272864e-5	7.169626412595034e-5	6.401678379619844e-5	5.490484722613455e-5	4.5295159893860826e-5	3.761413053921026e-5	3.353589014453941e-5	3.308159244566531e-5	3.511564626353425e-5	3.8202171046252484e-5	4.1166774553180896e-5
flux1:	0.6729189892233394	0.0016817994271072845	0.0018294063830195928	0.0019328213274494963	0.0019981804337457255	0.0020388313355893615	0.00206931323737461	0.0021011918454483755	0.0021411394637317143	0.002190593704778214	0.002246285120612431	0.002301390436979889	0.0023473633017478154	0.002376283014725977	0.002383037862904978	0.0023663532048973147	0.002328043301178804	0.0022709174675444965	0.0021969130816466005	0.0021072638526073487	0.0020050186809781054	0.0018972533424640606	0.0017921225468110421	0.0016889412595204897	0.0015713813419760399	0.0014254619619654644	0.0012743519279831276	0.0011387200575499995	9.87578717860946e-4	8.323994987424326e-4	7.361854244582474e-4	5.942841639186352e-4	4.6697359193240715e-4	4.038035883719088e-4	3.2702102415702917e-4	2.619921674554321e-4	2.1505347796175586e-4	1.7169909234290354e-4	1.401267177329925e-4	1.1981112748202237e-4	1.0366977126652752e-4	8.771610479438857e-5	7.257729233424803e-5	6.0850916098991474e-5	5.417364053396159e-5	5.219892053331193e-5	5.322774721137951e-5	5.5210877836560144e-5	5.6421455899518556e-5
flux1:	0.6731814381270926	0.0020736554222027764	0.002241083379004258	0.002358656601306511	0.002433275356170934	0.002479507308789846	0.0025133391844339996	0.002547735550681325	0.002590424295202601	0.002643354229612594	0.002703208852292746	0.0027627254168870086	0.0028127642644723287	0.0028448400982226097	0.0028533683546494563	0.002836668755849541	0.0027961884656062226	0.0027344350661913817	0.0026531879316333863	0.0025537575852316134	0.0024395893019587426	0.0023185308347927042	0.0021997336426251607	0.002082996353481963	0.0019508070532715737	0.0017871320106638824	0.0016170041120450087	0.0014640505612730315	0.001292067122212425	0.0011129078682247384	0.0010011302487047506	8.324820735362481e-4	6.777363537485838e-4	5.979653056498042e-4	4.964229080252332e-4	4.0869857428375237e-4	3.4371276986432266e-4	2.8266589671742013e-4	2.350320662800567e-4	2.0324753039527153e-4	1.7906202976779843e-4	1.5695099386769032e-4	1.3712451749426882e-4	1.2220799281673086e-4	1.1368782545414111e-4	1.1078945932410815e-4	1.1124088889553389e-4	1.1241348350273929e-4	1.1209572772306448e-4
flux1:	0.6734438870308459	0.0024894221743060312	0.002675075844760774	0.0028053191179633384	0.0028877654280201957	0.0029381431310247347	0.0029738482355513404	0.003009236757062878	0.0030531184109369993	0.003108014303493632	0.0031706520997257545	0.0032334347972575363	0.0032867228009209187	0.0033215220706727146	0.0033317799973608224	0.003315369510859802	0.0032733046266590717	0.003207727042421159	0.00312021488908683	0.003012132809423051	0.002887298139588782	0.002754277991238211	0.0026231504185750786	0.0024941952102054896	0.0023488772750015715	0.0021692988948877807	0.001982159173502142	0.0018137221068788773	0.001622776084431845	0.0014214970636408342	0.0012951894204035295	0.001101143201676474	9.20018877994752e-4	8.238327259750771e-4	6.978612230012419e-4	5.876478982740593e-4	5.046642961527543e-4	4.261290787869546e-4	3.6274507530052014e-4	3.1988415353001746e-4	2.882402347931406e-4	2.6077958697718067e-4	2.3720439228673825e-4	2.2003895578110938e-4	2.1052006770037052e-4	2.0739656290952465e-4	2.0782164191250128e-4	2.08623545621489e-4	2.0717049436945164e-4
flux1:	0.6737063359345992	0.002920906164167792	0.003122621091352021	0.00326353272018991	0.0033519329972671657	0.003404657448704163	0.0034404665992987457	0.003475084953792153	0.0035184121115303287	0.003573587610791754	0.003637465881693655	0.00370221892967002	0.0037578042955562583	0.0037947833951511778	0.003806652664939383	0.003790812245079953	0.003747792747677749	0.003679318839385005	0.003586730743605354	0.003471422212530645	0.0033375465517356514	0.0031943173830147496	0.0030526434205057325	0.002913259743916246	0.002756761783298593	0.002563585360951998	0.002361876245366504	0.0021801829736057057	0.0019725627753213763	0.0017514515034985562	0.001611993899993886	0.0013943704670976945	0.0011884165203049513	0.0010763915835503754	9.268106710948133e-4	7.947725702568418e-4	6.942349724041129e-4	5.98772659723794e-4	5.202616180376732e-4	4.669461115753976e-4	4.2858376471238067e-4	3.9668427133606496e-4	3.703713684836027e-4	3.51956490049749e-4	3.4234329874858056e-4	3.3976891752716563e-4	3.408188816584449e-4	3.4181734802814126e-4	3.3977307096157817e-4
flux1:	0.6739687848383524	0.0033598087609768377	0.0035749170671258612	0.0037240491767851253	0.003816154806066764	0.0038691270454958146	0.0039030384358116972	0.00393494305362248	0.003975820304716904	0.004029459299546039	0.0040929146614104	0.00415822763084772	0.004215052358557985	0.00425357714799223	0.004266876155981694	0.004251865550032705	0.004208557877833978	0.004138222388908171	0.004041931049374319	0.003921079428824343	0.0037801097840781997	0.0036287912442669315	0.0034787442719505617	0.0033311113145491084	0.003165762263808993	0.002961668580800175	0.0027481876169412928	0.002555779468529708	0.0023341067777224544	0.0020958029853915964	0.001944870567815129	0.0017059008793303791	0.0014771042060874474	0.0013501779618884098	0.00117826340293338	0.0010254945513289919	9.082211824723088e-4	7.967296970873611e-4	7.040061650541572e-4	6.410674726103769e-4	5.9685886483878e-4	5.615078966534941e-4	5.335103804480738e-4	5.148720353397169e-4	5.060973877985149e-4	5.048913959858495e-4	5.072887139434596e-4	5.091516066895089e-4	5.071865333313213e-4
flux1:	0.6742312337421057	0.003798020835195541	0.004023446045421777	0.004177999504387354	0.004271278674707717	0.004322186123573041	0.004352044892584733	0.004379183570470981	0.004415633560152652	0.004465849953619871	0.004527151455476271	0.00459154468333297	0.00464848087011271	0.004687852519521391	0.004702350693442086	0.004688410404674543	0.0046455063743082265	0.0045744261633394465	0.004475948991964389	0.004351442797891824	0.004205582095167252	0.004048585137463654	0.0038926460373503707	0.003739247108757011	0.0035676649983263247	0.003355609806500684	0.0031334064564525616	0.0029330436706538725	0.0027001783527553338	0.002447580180371348	0.0022870743156793716	0.002029318503901599	0.0017800299706322053	0.0016394541381506483	0.001446885148601595	0.001274862925065372	0.001142009567288535	0.0010156882478821168	9.09924763665833e-4	8.383742476747488e-4	7.892947851480201e-4	7.51525518480334e-4	7.229057829056685e-4	7.050626603969145e-4	6.980539107264073e-4	6.990470105556012e-4	7.035524277920726e-4	7.070160308025593e-4	7.058955824323749e-4
flux1:	0.674493682645859	0.004227885715145998	0.004460260863553763	0.004617201833702481	0.004708950790490452	0.00475537055486361	0.004778962936096801	0.004799259948905279	0.004829300208277918	0.004874207014323217	0.004931617287227053	0.004993594054842406	0.005049485603634222	0.005088970264146801	0.005104404299910885	0.005091757176080305	0.0050499598320025325	0.004979303041231712	0.004880254087316128	0.004754121915368724	0.004605748526204659	0.004445682873040829	0.004286540016884979	0.004130058550019605	0.00395504161780366	0.0037381386621591316	0.003510395922915598	0.0033049489117528614	0.0030638806936183344	0.002800038298489175	0.0026320051989301083	0.0023582579502398043	0.002091104161220907	0.0019383839368432333	0.0017271748203836962	0.0015376986477340048	0.0013907080381142653	0.0012510104149277344	0.00113359373198375	0.0010545853857068775	0.001001680014242673	9.62538276384968e-4	9.343344715055911e-4	9.182641950711653e-4	9.13909289050974e-4	9.179093889326473e-4	9.252871485268442e-4	9.311207456382008e-4	9.316693636565019e-4
flux1:	0.6747561315496122	0.0046424168944329625	0.0048782178725581445	0.005034407794466952	0.005121873498045207	0.005161385063389887	0.005176540167424946	0.005187987631834573	0.00520971264367188	0.005247495569652429	0.005299335857254972	0.005357437877786664	0.005411144869888701	0.005450005189189649	0.0054660960429594	0.005454948212429456	0.005414955314602649	0.005345906268850201	0.005247941929964944	0.005122279362152393	0.004973857088421994	0.00481342803335697	0.004653866039233248	0.0044970705751973105	0.00432147848816498	0.004102874278213094	0.0038727834360910104	0.003665118206494128	0.0034188527201666676	0.0031468566756834232	0.0029733996241215707	0.0026865884217682095	0.0024043753480693475	0.0022411996420409913	0.002013620633187931	0.0018087404131000998	0.0016492818330754058	0.0014978600139576466	0.001370340241315941	0.001285128444095606	0.0012294755970382798	0.0011899865553120967	0.0011631803826562435	0.0011497877942935894	0.0011489034213879583	0.0011566628570191283	0.0011676462908578494	0.0011766157825101313	0.0011796786632627806
flux1:	0.6750185804533655	0.0050354621531064105	0.005271146799968254	0.005423476260022919	0.005503981180445454	0.00553427979082025	0.005538971048287108	0.005539719372413091	0.005551381519569761	0.005580371482215899	0.00562508580111174	0.005677948089427511	0.005728390763529945	0.00576591711214124	0.005782386605782232	0.005772927687688752	0.005735413921006018	0.005669136081356385	0.005573898221737656	0.005450791632634086	0.00530477628631104	0.005146678006745898	0.004989463198482887	0.0048350897519341554	0.004661723639258394	0.004444472981259875	0.004215110523846251	0.0040079766691216955	0.0037594240030302956	0.00348229629375732	0.0033054881490705715	0.003008571303298665	0.0027141862958885237	0.0025423542874869576	0.0023008470494185924	0.0020827863560018882	0.0019126897754935107	0.0017513343386879002	0.00161537052523333	0.0015252658396899797	0.0014679414681099201	0.0014290782595355973	0.0014045660056644451	0.00139465531396871	0.0013979589127220483	0.0014101449735163982	0.0014254044483126389	0.0014382371489353265	0.0014446419798781552
flux1:	0.6752810293571188	0.005401811111663553	0.005633954079025521	0.00577947066992161	0.005850530219299473	0.005869532078891848	0.005861970264282875	0.005850410434838606	0.005850493406745551	0.005869232364230837	0.005905445990257742	0.005951847162077286	0.0059980464570363904	0.0060335858043739105	0.0060501718405337	0.006042574559869079	0.00600817380641161	0.005945773393476559	0.005854833793257455	0.005736286272532112	0.005595035271244255	0.005441848087148652	0.005289618811128283	0.005140259156396114	0.0049717491701256125	0.004758700325955392	0.004532915778162715	0.00432884515230943	0.00408071873962801	0.00380131375440019	0.0036231162526209	0.0033189873481735124	0.003015305791066912	0.002836655032919697	0.002583748222344992	0.002354827192236392	0.002176016331997449	0.002006595551233109	0.0018639011411460522	0.0017702269595322737	0.001712270844070242	0.0016749269129383694	0.0016534952218402073	0.0016477473747637877	0.0016558343267293787	0.0016730045060910823	0.0016931193175405755	0.0017104717580562387	0.0017209925217648925
flux1:	0.675543478260872	0.00573724805523674	0.005962662084818731	0.00609868312319797	0.006158107068254735	0.0061640383743373885	0.006142748979857768	0.006117580227336022	0.006104859165659086	0.006112154260735559	0.00613872225592166	0.006177626734367983	0.0062187387077966266	0.006251719375852991	0.006268188988115425	0.006262608493969676	0.0062318976023626425	0.006174390503456898	0.0060892004475798225	0.0059770648124831	0.005842755834016588	0.005696854338081644	0.005552023655470756	0.005410027308734595	0.005248735513898826	0.005042432769444494	0.004822755030547743	0.0046239780483176875	0.00437871058586146	0.004099632347912775	0.003921827854107218	0.003613232319307074	0.0033030343362435376	0.0031193750510167743	0.0028576048573823436	0.0026201672064309887	0.0024345954976743574	0.002258997326245479	0.002111288510639867	0.002015340958646559	0.001957727068872079	0.0019226934936659398	0.0019050008506337562	0.001903956944134856	0.001917283739144893	0.0019398665894872675	0.0019653018928629533	0.0019877319977118267	0.002003056517388423
flux1:	0.6758059271646253	0.006038555681285669	0.0062543915272205985	0.006378594236825571	0.006424565242469092	0.006416028846317605	0.006379908272455512	0.006340186214001091	0.006313770270940396	0.006308732491096523	0.006324775009244635	0.006355364451064056	0.006390706532556195	0.006420657518042711	0.0064368172632477145	0.00643339054627365	0.006406875936941453	0.006355160207623126	0.006277008494928435	0.006172931602476105	0.006047495341278831	0.005910973103641667	0.0057756499613146805	0.005643046060439594	0.0054909907350105865	0.005293600281696005	0.005082168071213924	0.0048905526902287	0.004650233974114081	0.0043737740867978514	0.004197914020494663	0.003887382104393887	0.003573283451810108	0.003386342688660119	0.0031181823804401106	0.0028745301475726153	0.0026841228890102866	0.0025042024975570573	0.0023531518796872436	0.0022561648241491545	0.0021997769485852053	0.002167725487511668	0.002154289820780651	0.0021583407833940162	0.002177214373079533	0.0022054962927537487	0.0022365856222313968	0.0022645301171980037	0.002285232529869589
flux1:	0.6760683760683786	0.006303477990150317	0.006507297594739215	0.006617781863266516	0.006648906844603382	0.006624922794150677	0.0065732701338538325	0.006518432604843252	0.006477787470644528	0.006459852670132654	0.006464775162937665	0.006486467536145805	0.0065155354211759355	0.006542099546860991	0.006557803036672431	0.006556648849368812	0.006534757014402076	0.006489592708690995	0.006419574479907906	0.006324955855166188	0.0062100264241329575	0.006084641194410378	0.005960574168729658	0.005839017279054657	0.005697822404053526	0.005511085007283186	0.005309604539106895	0.005126620631911102	0.004892959957467944	0.004621058624992041	0.004448430976861418	0.004138229703466532	0.0038226294429039315	0.0036340075458989036	0.0033618089441807657	0.0031141475456937756	0.002920752697646179	0.0027382876042226474	0.002585484889974976	0.002488601270986636	0.0024342145814103973	0.002405686637542991	0.0023968789282901694	0.0024062612162330807	0.0024308342781692318	0.0024649520705894005	0.0025018855139451227	0.002535642929534053	0.002562161769101201
flux1:	0.6763308249721318	0.006530651822361996	0.006720472184273912	0.00681579391421217	0.006831126769435944	0.006791145770590047	0.006723669560740237	0.006653539709246796	0.006598489770011057	0.006567421730510172	0.006560919722560779	0.006573375712513736	0.006595850630322029	0.006618791381917225	0.006633944006566303	0.006635163602875767	0.006618236128190384	0.006580233415309558	0.006519231074236612	0.006435197398612047	0.006332082110279674	0.0062192233301412905	0.0061077686972837875	0.005998510086240001	0.005869381230085252	0.005694592493405449	0.005504322814459763	0.005331032137271145	0.005105345529536673	0.004839575809014991	0.004671192228251081	0.004363297094490095	0.004048343032360303	0.003859483579151302	0.00358543216867561	0.0033358272757112737	0.0031411764045683275	0.0029578304579912324	0.002804751179386063	0.0027090012867101534	0.0026572700028531385	0.0026326712788583913	0.0026287146757736288	0.002643511341730576	0.0026737828192882817	0.0027137215090497708	0.002756539234052858	0.002796258466683354	0.0028288805902467
flux1:	0.6765932738758851	0.006719516696698906	0.006893824780581818	0.006973000785503807	0.006972037949633894	0.0069159295074763105	0.0068327313424173496	0.006747499843626461	0.006678211659360534	0.006634088632004977	0.006616138223824495	0.0066192558410525714	0.00663500280855565	0.006654205253899427	0.006668766339759534	0.0066724451828013434	0.006660738397685718	0.0066303540494403075	0.006579030330217658	0.006506425770213024	0.006416094143449985	0.006316772414581474	0.006218885931623255	0.006122769379601776	0.00600649465921515	0.0058445111299245634	0.005666275021935235	0.005503344649533452	0.005286564962394715	0.005028138384852664	0.00486473948923511	0.004560824992486952	0.004248396383176428	0.004060569527710966	0.0037866537374286607	0.003537000481058615	0.00334268047616173	0.003159977235400184	0.0030079598881837108	0.002914246691714633	0.0028656976291242028	0.002845297951334782	0.002846271652342532	0.0028664179504767186	0.002902238048390598	0.0029478332496895897	0.002996423860693114	0.0030420979839267267	0.00308094823442298
flux1:	0.6768557227796383	0.006870211883189338	0.007027953534661812	0.007090441502180735	0.007073094224617818	0.007001113528553874	0.006902652537021765	0.006802842678584283	0.006719793149382605	0.0066629807812854	0.006633817273228821	0.006627716523795344	0.006636774912924408	0.0066522415186655885	0.0066662242654138	0.006672434634621089	0.006666123455955001	0.006643664936784001	0.006602467011102812	0.006541857912204851	0.006464948020403944	0.006379804216729762	0.006296053895671933	0.006213532953237208	0.006110505596759504	0.005961772806522603	0.005795989061520508	0.005643724260837436	0.005436430365724646	0.005186220452788569	0.005028296508785652	0.004729743200759367	0.004421448971976673	0.004235747087075144	0.003963741229649533	0.003715745374220245	0.0035231807778294114	0.003342486221584032	0.0031927176914914378	0.0031018089490122453	0.0030568404825992235	0.0030407781332598386	0.0030466252270666488	0.003071917887287584	0.0031129966889215073	0.003163940797596709	0.0032180439392738907	0.003269508832240077	0.003314545123968974
flux1:	0.6771181716833916	0.0069834683683889015	0.007124016206997551	0.007169675149799611	0.0071362241585459976	0.007048963374568878	0.0069360069929538535	0.00682242765182675	0.006726361358337181	0.006657475880343345	0.006617563734867509	0.0066025638734056955	0.006605132089002607	0.0066169745047340725	0.006630444067862278	0.006639248271499156	0.006638433337843583	0.006624069015412668	0.00659324158548428	0.006544932887114192	0.006481771799956615	0.006411102001508346	0.0063416975703764755	0.006272869581632074	0.006183127066930829	0.006047724096023245	0.005894455562950912	0.005752846819447311	0.005555306883861258	0.005313886032602265	0.005161709122496992	0.0048696239038392595	0.004566813770906779	0.004384157510076643	0.0041156170317168195	0.0038707870822447645	0.003681232244918012	0.0035037462653840145	0.003357255040614303	0.0032697816440485053	0.003228667490167893	0.003216957370804162	0.0032274958938088246	0.0032576053057900684	0.003303524300071353	0.0033593758886208587	0.003418588580295	0.003475525942059799	0.0035265393786833798
flux1:	0.6773806205871449	0.007060501834777407	0.0071836082959321175	0.007212645952859797	0.007163685049644785	0.007062015418621072	0.006935582507045587	0.006809274557028496	0.006701155209142755	0.006621021152924229	0.006571018849306754	0.006547611005979045	0.006544027257907777	0.006552455217523035	0.006565525255156932	0.006576978966816513	0.006581695823106641	0.006575469336079059	0.006555074037565902	0.006519134016899305	0.006469768238984572	0.006413559757169643	0.006358393589702039	0.00630304493325821	0.0062263188765464845	0.006104013304932685	0.0059630244821588406	0.005831802867885021	0.005644026190166304	0.005411710960170236	0.005265374270221266	0.004980620114577311	0.004684405437110019	0.004505557850476685	0.0042418249423619245	0.004001473675054061	0.0038160134871173612	0.0036427692636242987	0.0035004256661121743	0.003416885525617313	0.0033797827006132653	0.003372327711262403	0.0033872643158882397	0.003421749048973108	0.0034719750534238326	0.0035321710308387514	0.0035959573571915267	0.0036579017608987913	0.0037145214169546463
flux1:	0.6776430694908981	0.007102911221163647	0.007208653236146079	0.007221567017821379	0.007157942120707044	0.007042953116760307	0.006904255251878828	0.006766436706264503	0.006647397411526128	0.006557003934687965	0.006497727121219453	0.006466544981802029	0.006457266048756555	0.0064625744624599	0.006475402380988726	0.006489557509386393	0.006499786456343839	0.006501633086084845	0.006491571294474623	0.006467860987780498	0.006432092532947481	0.00639006605841524	0.00634876017239355	0.006306417067295293	0.0062421880155711105	0.0061324951923027145	0.006003313305441199	0.005882008570971126	0.005703800579253397	0.005480700563150671	0.00534016048240298	0.005063391696731527	0.004774672779841856	0.00460025891729041	0.004342476179518635	0.004107729789119026	0.003927287434872302	0.0037591575250483012	0.0036216800080206735	0.003542446673869175	0.0035094069805422625	0.0035060120823736003	0.003524957866310459	0.0035632811462381554	0.003617182317561738	0.0036810526047840113	0.0037487565433955276	0.0038151062958781865	0.003876808364260137
flux1:	0.6779055183946514	0.007112586014190183	0.007201307320584865	0.007198824710082729	0.007121574033269688	0.006994514929950558	0.006844900789476639	0.006696915109124426	0.006568211383799702	0.006468670603096218	0.006401056395361021	0.006362847183516436	0.006348426760046614	0.006350981880423741	0.00636376292510896	0.006380669421655939	0.0063963447048028576	0.006406107711719209	0.006406144010237171	0.0063943478846899314	0.006371771926291429	0.006343425226422296	0.0063153794474031435	0.00628535926149426	0.0062329112171201585	0.006135152543155684	0.0060171268851909685	0.005905123456034156	0.005736139193458664	0.005522205279407992	0.00538732251155255	0.005119021935848556	0.004838518632575939	0.004669048109371151	0.004418177816564008	0.0041899907294312335	0.004015340742249275	0.0038530485457545973	0.0037210149661892626	0.0036463501136348685	0.0036173344960656207	0.0036177229777443953	0.003640211131347847	0.0036817590355073464	0.003738622806436628	0.0038054074106908696	0.003876268683709172	0.003946300338153469	0.004012421413603638
flux1:	0.6781679672984047	0.007091624218523141	0.007163880161894524	0.007146903186344384	0.007057202842578852	0.00691943059227713	0.006760336939713637	0.006603607626882118	0.006466575901053181	0.006359085625904244	0.006284160070882135	0.0062397574423218236	0.006220825217138065	0.006221050514806779	0.006234010789737075	0.006253716904798832	0.006274734171270172	0.006292179439280685	0.006301963511541198	0.006301618592272451	0.006291659397698068	0.006276308896848382	0.006260746311859139	0.006242205430115839	0.006200676129764515	0.006114032320231527	0.0060063879430280725	0.005902975218736345	0.00574276775315392	0.005537836539297318	0.005408413266144276	0.005148928389555065	0.004877211242244841	0.00471310147279746	0.004469948032479735	0.004249121407242808	0.004080906245482775	0.003925041370116189	0.0037989040286564696	0.0037289728546165608	0.003703867918195366	0.0037076993764794995	0.003733204328833494	0.0037773055052958593	0.0038363583311577004	0.00390522673407781	0.003978399586864466	0.004051285964167008	0.004121040250310779
flux1:	0.6784304162021579	0.007042261976675134	0.007098770153272501	0.00706832691332317	0.006967444529893387	0.006820380169845293	0.006653291326731522	0.006489284430610409	0.006345307468752614	0.0062311195851894	0.006149969373174155	0.006100269112781985	0.0060775112396068975	0.006075873375289738	0.0060892618619877515	0.006111812563678202	0.006138033914238315	0.006162861822738233	0.0061819472754543175	0.006192468840365437	0.006194411772031056	0.00619122957507366	0.006187236747757137	0.006179212481982557	0.0061476369316115186	0.006071193759979247	0.005973077147780516	0.005877491915647335	0.005725553424308944	0.005529385644807701	0.005405196779783442	0.005154772485084972	0.00489229216445705	0.004733890327919982	0.004499123709274139	0.004286325711491384	0.0041250741060544095	0.003976110092595417	0.003856213234027108	0.003791101728831416	0.0037697376400135894	0.003776627105372502	0.003804584777507727	0.0038505314252104956	0.003910960150114061	0.003981032839180327	0.004055607555438242	0.004130439042756328	0.004202939209266702
flux1:	0.6786928651059112	0.006966815031472017	0.00700841351233359	0.006965618087238229	0.006854875340616378	0.0066999694893784545	0.006526385622861786	0.006356580356535907	0.006207059751390722	0.00608745442443502	0.006001203045713272	0.005947141787081632	0.005921282967113843	0.0059182780446579205	0.0059323577261440035	0.005957791261190807	0.005989047699881963	0.006020901808603479	0.006048761275252964	0.006069464250162172	0.006082482801686422	0.00609052805023437	0.006097088896199566	0.006098534397458381	0.006075880679394468	0.006008666254483737	0.005919182132032714	0.005830642294812432	0.005686436876925435	0.005498748779853919	0.005379566355644218	0.005138372787266593	0.0048854861690705844	0.004733088400108845	0.004507266604330573	0.004303052682495943	0.00414919811395535	0.004007510961945835	0.0038941093585435813	0.003833842333554142	0.003816011209095192	0.003825548716707631	0.0038553773418787897	0.00390244702702765	0.003963421503414492	0.0040337932881255026	0.004108820060223032	0.0041846287781736255	0.004258910050829101
flux1:	0.6789553140096645	0.006867631605258646	0.006895245031641736	0.006841265628590921	0.006722009183150689	0.006560715832932913	0.00638212912066264	0.0062079956417667136	0.00605433052796406	0.005930595528062425	0.005840383370637706	0.005782920033677787	0.0057547070976126154	0.005750847255759605	0.005765885533752906	0.0057942283919283554	0.0058303199458005495	0.005868792722327438	0.005904829407239889	0.005934945558572898	0.005958123500909571	0.0059763681683776704	0.005992391671716336	0.006002204114851523	0.005987401805925888	0.005928415768635801	0.005846655485703794	0.005764385477086374	0.005627373865146588	0.005447861410591484	0.00533347202486752	0.0051016268127570125	0.004858618609227751	0.004712485362979136	0.004496074375117771	0.004300905977216357	0.004154803818228573	0.004020689816152424	0.003913967039436899	0.003858525739717433	0.0038439995414217844	0.0038557693062634146	0.003886890094597085	0.003934367764778855	0.003995064123895632	0.004064828628268014	0.004139343150314849	0.0042151293433292806	0.004290176202738008
flux1:	0.6792177629134177	0.0067470557778804684	0.006761668519078185	0.0066977026920331155	0.006571282051981172	0.006405038960753589	0.006222915875330441	0.006045898550507514	0.00588946904490498	0.005762882963033405	0.005669850413666259	0.005609949740452013	0.005580136433545074	0.005575936791038616	0.00559219548697843	0.005623456278780584	0.005664150448193308	0.005708786789077419	0.005752343259089713	0.005791035046240967	0.005823384622493356	0.005850734785615405	0.005875077697768784	0.005892120969368736	0.005884083471432756	0.005832319458607901	0.005757382301216036	0.005680631396877388	0.00555028855174017	0.005378644988741481	0.005268860896897448	0.0050464455930607326	0.004813544985794378	0.004673911974258351	0.0044673020535405195	0.004281562505742159	0.004143504611595905	0.00401719612865753	0.003917281181978367	0.0038666193264244226	0.003855166235623494	0.003868764486684399	0.0039006212503212606	0.003947820601491184	0.0040074443352768295	0.004075718804314121	0.004148768697781565	0.004223528452561586	0.004298303085779978
flux1:	0.679480211817171	0.006607400065708094	0.00661003498564861	0.006537290199121498	0.006405040524548575	0.006235254131307721	0.006051021767808231	0.005872525971477525	0.005714679619508476	0.0055864975484765465	0.005491770016213548	0.005430387492347207	0.005399720130481258	0.0053956861274605345	0.0054134114555633925	0.005447574383487427	0.005492603830045249	0.005542903450289282	0.0055932688803936505	0.0056396412963807385	0.005680118919739836	0.00571543308228245	0.005746919278676475	0.0057700429191236075	0.005767685515152152	0.005722148741390166	0.0056531579817103725	0.005581213152940084	0.005457040184396649	0.00529296798595977	0.005187632841129838	0.004974703902400816	0.00475209607994366	0.0046191805951387565	0.0044226982034852366	0.0042467048232257346	0.004116930666970586	0.003998608819262336	0.00390558997719868	0.0038596471761093484	0.0038510454687636572	0.003866095977685952	0.0038981727471795943	0.0039444559593962225	0.004002263798096919	0.004068213158783343	0.00413888413413077	0.004211637322490104	0.004285108763828362
flux1:	0.6797426607209243	0.006450925639341004	0.006442626834348375	0.0063623045783374405	0.0062255325480664175	0.006053565438053585	0.005868599950146419	0.005689980601331829	0.00553202025583748	0.005403460648556603	0.0053081345472172	0.0052462020976337806	0.005215405849115716	0.005212021101494228	0.005231434067193017	0.005268452735160379	0.005317513187526848	0.005372933044135626	0.005429350235723498	0.005482462092895664	0.005529983132057266	0.005572089290486445	0.005609527547549174	0.005637583762421347	0.005639839267730588	0.005599561125606432	0.005535676653500952	0.005467871671142433	0.005349403637495849	0.005192621940128795	0.005091612347358283	0.004888207319971043	0.004676040197724768	0.004550043009972962	0.004363958124911057	0.0041979700490140754	0.004076673867907924	0.003966477323760315	0.0038804123116439044	0.0038391240285490505	0.0038331726287142466	0.0038493390630130256	0.0038811747563533548	0.003925969588947947	0.00398128909385604	0.004044148121691853	0.004111588673899929	0.004181405896141437	0.0042525786556177215
flux1:	0.6800051096246775	0.006279828480600317	0.006261646549865176	0.006174928525820893	0.0060348997394352455	0.0058620591552658585	0.005677674851958047	0.005500225360723738	0.005343397344593364	0.005215629128743323	0.005120758160280593	0.005059170245236345	0.005028935956175498	0.005026650826396785	0.005047938516592139	0.005087730771366084	0.005140480029287191	0.005200437809815955	0.005262111138642062	0.005320987067029178	0.005374441079022536	0.005422153954119331	0.005464355606348051	0.005496215838240496	0.005502049388248749	0.005466100641314671	0.005406529705413098	0.00534225195869701	0.005229062931177044	0.005079311591353112	0.004982535610962595	0.004788675355011323	0.004587062046981539	0.004468165383855101	0.004292694369351703	0.004136916021257674	0.004024249848222892	0.00392227946224869	0.003843201495488372	0.0038065050399655968	0.003803030196062398	0.003820024643754229	0.0038512240120206717	0.0038940373613053367	0.003946283226124318	0.004005375715573044	0.004068819176651734	0.004134846481334564	0.004202787425866785
flux1:	0.6802675585284308	0.006096229780790484	0.006069208638734967	0.00597724408098724	0.005835171116518702	0.00566269767969607	0.005480136005296071	0.00530507693478856	0.0051505589097308405	0.005024688428850881	0.004931269908466854	0.004870869942886927	0.004841841610456488	0.004841062767348605	0.004864370952224164	0.0049068152980084705	0.004962873972771723	0.00502675336518554	0.005092858440443362	0.005156502433270145	0.005214769713745505	0.005266909031044135	0.005312706391448269	0.005347278353653257	0.005355702283411127	0.005323205854302884	0.005267212908828224	0.005205908968069414	0.005097615398488943	0.004954656614411358	0.004862050187563639	0.004677738050609715	0.0044867558762006375	0.004375118239905938	0.004210422831971862	0.004065003395518336	0.00396107626206881	0.0038673956840528457	0.0037953153356380153	0.0037631517681173178	0.003762009648851817	0.0037795969806589044	0.003809837336829517	0.003850264604059873	0.0038989508707542625	0.003953704894180391	0.004012487826087326	0.004073968110070634	0.004137830448392573
flux1:	0.6805300074321841	0.005902169020889517	0.005867333799104238	0.005771227602338237	0.00562825850815226	0.005457315006935908	0.005277733312882423	0.0051062007096281895	0.00495508925389454	0.004832147100480157	0.004741108460907046	0.0046826757651191025	0.004655438924591104	0.004656520195647081	0.004681947561212473	0.0047268814656090665	0.004785835765034061	0.004852993804466737	0.00492268912173798	0.00499009989421197	0.005052069585334569	0.005107479610947382	0.005155745338153408	0.005191990709568873	0.005202079789092696	0.005172223479897218	0.005119139530352476	0.005060319977934021	0.004956582991383109	0.004820201218060156	0.004731723268623773	0.004556942110121965	0.004376629059007513	0.004272377818838185	0.004118561096522649	0.003983590763615074	0.003888464740638727	0.003803097581815892	0.003738000903754222	0.0037103131545904657	0.00371138855524581	0.0037293866705009047	0.0037584202722841954	0.0037961502332810636	0.0038408979500362582	0.0038908565894237896	0.003944432774992901	0.004000723008373038	0.004059766428277677
flux1:	0.6807924563359373	0.005699598431560795	0.005657944501383984	0.005558746341828634	0.005415953888329321	0.00524761455166772	0.005072075127272034	0.0049051090003368325	0.004758407372823168	0.004639335581589504	0.004551521509190931	0.004495759213613218	0.004470830607599994	0.00447406541030962	0.004501659604086797	0.004548879763233959	0.004610286277114392	0.004680062624493842	0.00475250297826271	0.00482269082332036	0.004887280185878711	0.004944850060222757	0.004994516984305431	0.005031469302643875	0.005042375945749156	0.0050144248152490046	0.004963656114474802	0.004906899707202653	0.004807426555779846	0.004677427226606856	0.0045930539809886	0.00442776189254117	0.0042581115395312645	0.00416133433436954	0.004018434767499638	0.0038939388386406205	0.0038076228876938473	0.003730547388500022	0.0036723911179570986	0.0036491190139745383	0.003652320743224539	0.0036705971296194123	0.0036982494773732844	0.003733064734389899	0.003773604964109623	0.003818432266339956	0.0038663819016725954	0.003916965639860206	0.003970571927991077
flux1:	0.6810549052396906	0.005490377870553934	0.005442861339122549	0.0053415563006101235	0.005199928647153637	0.005035169661276789	0.0048646298274855095	0.0047031635806767435	0.004561770442118481	0.004447410757907895	0.004363571597842576	0.004311096034966972	0.004288914961390661	0.004294530540690199	0.0043242860652452485	0.004373550463864619	0.0044369425962130895	0.0045086702251887776	0.004583021208697821	0.004655025548244142	0.004721199489250529	0.004779883376960385	0.00482996378141236	0.004866745573672085	0.0048777141569409845	0.004851021833075174	0.004802057397440996	0.004747014287860781	0.0046515589192273965	0.004527766319217433	0.004447485222955673	0.004291610705980798	0.004132566567516744	0.004043302567203311	0.003911287342318757	0.003797219444703726	0.003719662249366186	0.0036508046325863567	0.003599509609392865	0.0035805828053437276	0.003585836631241875	0.0036043019972197567	0.003630466662014939	0.003662240130554317	0.0036984125971933966	0.0037378948790728677	0.003779928934923707	0.003824423926747211	0.0038721077253534956
flux1:	0.6813173541434439	0.0052762695295238944	0.005223799671302834	0.005121300973567253	0.004981734480064601	0.00482142657921701	0.004656730732192782	0.00450158244197637	0.004366282388715122	0.00425736639149317	0.004178148497872278	0.004129480615169376	0.004110402307418908	0.004118555918438748	0.004150413775340173	0.004201445202515893	0.004266340681203431	0.004339357196316487	0.004414809831370722	0.004487716355698238	0.004554505992415276	0.004613341769077426	0.0046629448510143445	0.0046987827838989235	0.0047091619696917565	0.0046831799607161394	0.004635597205149104	0.0045819907827616795	0.004490353335219873	0.004372607867170898	0.004296411381972131	0.004149848647572856	0.004001298904470109	0.0039195309095121185	0.0037982897268686706	0.003694525452014853	0.0036256084626972124	0.0035648362440290505	0.003520280311745109	0.0035056102975663237	0.0035128505231846532	0.003531450484874068	0.0035560813442181093	0.0035847695240883806	0.003616517502263097	0.0036505604589904973	0.0036865205074395474	0.0037246815340494046	0.003766096209822008
flux1:	0.6815798030471971	0.00505893224169649	0.005002366231216791	0.004899510523960064	0.004762805279154166	0.004607709081258541	0.004449583425913022	0.004301449732854821	0.00417290639336892	0.004070048168801641	0.00399598678446669	0.003951546018155161	0.003935837314464732	0.0039466143930304365	0.003980463285025642	0.00403295387367763	0.004098862675101137	0.004172521389482889	0.004248305834589741	0.0043212620367143045	0.004387781012158215	0.004445906172062317	0.00449425239476744	0.004528489235831121	0.004537741207370448	0.004512025303008258	0.0044654931341969	0.0044131200516679125	0.004325145085047455	0.004213300126380251	0.0041411796588719995	0.004003784609983773	0.003865557992713995	0.003791206207524555	0.0036805466189428603	0.003586878768299147	0.0035264106182270106	0.003473527075311482	0.003435538715641899	0.0034250110898837666	0.0034341718781562038	0.0034528777692032758	0.0034759796612996237	0.003501613619565669	0.003528975885434701	0.0035575981912673842	0.0035874522444016583	0.00361916958722154	0.0036541084633003366
flux1:	0.6818422519509504	0.004839915463872457	0.0047800555287890595	0.004677600926609335	0.004544459248068053	0.004395223683037892	0.004244274089550885	0.004103727194191269	0.003982479396022285	0.0038861712291865576	0.003817686296576307	0.003777787190438306	0.0037656246252131477	0.0037790389016890743	0.003814717755543415	0.00386833410939537	0.0039347661686403865	0.004008446134591845	0.004083843515637161	0.0041560715570449465	0.004221528990498781	0.0042781926663739865	0.004324623952262986	0.004356726375243776	0.0043644321303669955	0.004338645217387884	0.004292924135447048	0.004241652227346693	0.004157225605361866	0.00405114415127678	0.003983084372937236	0.0038546717165287583	0.0037265351699291606	0.0036594532812236026	0.0035590984179615748	0.003475234800058336	0.003422948047743975	0.0033776888355745694	0.0033460426052005143	0.0033395106727896204	0.0033505181448866043	0.0033693179610453498	0.0033909367598102488	0.003413611794454229	0.003436712540093632	0.003460036748444381	0.003483871803126805	0.0035091659141470964	0.0035375593190058443
flux1:	0.6821047008547036	0.0046206532238097136	0.004558246024359373	0.004456872706890093	0.004327900488846555	0.004185064279096313	0.004041777319430211	0.003909265226351434	0.0037957264316594175	0.0037063377326483704	0.0036437328105607156	0.0036085844836133813	0.0036000548069662066	0.003616050255058552	0.0036533518317503895	0.0037077403764996324	0.0037742125907182906	0.0038473269721810465	0.003921678629626322	0.003992484775752256	0.004056194082243854	0.004110764456751936	0.004154749577352896	0.004184311252565059	0.00419017149521412	0.004164082478313426	0.004119021549298324	0.004068785576679756	0.003987830081939058	0.0038873813844581616	0.003823355220858122	0.0037036970366467617	0.003585355566109779	0.003525329517105174	0.003434918767146187	0.0033604831518013654	0.0033160340065935654	0.0032780665897603695	0.0032524811242866315	0.00324976161980765	0.0032625275344459635	0.003281417844100395	0.003301630819693183	0.003321495683921539	0.003340533255857021	0.0033587748073678762	0.003376786831237272	0.003395799858853605	0.0034177085634290775
flux1:	0.6823671497584569	0.004402458448234431	0.0043381961994603	0.004238509082679402	0.004114219524613882	0.003978215320713602	0.0038429621882294044	0.0037188120063991995	0.003613272908555424	0.0035310523106277065	0.0034745165479753595	0.0034442249435880663	0.0034393279665448466	0.0034577824421597714	0.003496457843780067	0.0035512501629921035	0.0036172923980416958	0.0036892948495683892	0.0037620086390804915	0.0038307889060012327	0.003892172170830871	0.003944139042633997	0.00398527405364609	0.004012013944788308	0.004015845569346298	0.003989324499900766	0.00394485539586264	0.00389565079630037	0.003818120729134618	0.0037231771475444036	0.0036631417154858684	0.0035519676772274066	0.003443066548294273	0.0033898161465549725	0.003308909017669801	0.0032434454720136	0.003206416807458511	0.0031753430095506447	0.0031554819841204972	0.003156353386064925	0.003170770910199218	0.0031897502961711535	0.003208657394780532	0.003225903773301977	0.0032411389538937805	0.003254594006261116	0.0032670760516709317	0.003280060871790651	0.0032956665246881454
flux1:	0.6826295986622102	0.004186518125647234	0.00412104078636087	0.004023573560162344	0.003904392577348909	0.0037755531015457476	0.0036485958559855985	0.003533019703539542	0.003435653630532292	0.0033607339797993626	0.003310346911816305	0.0032849196221789584	0.003283573204151077	0.003304303616197821	0.0033440675607193195	0.003398885617626585	0.003464045647608795	0.0035344346597914683	0.0036049883078708676	0.003671230384675223	0.003729818443207129	0.0037787911931513635	0.0038167952417495917	0.0038405514908102577	0.003842280083749559	0.003815289971475636	0.0037714185599210634	0.003723293592774231	0.003649168732538405	0.0035596029923625166	0.003503496726061789	0.00340049603522344	0.0033006252754119903	0.0032538085333841896	0.0031818916204905154	0.0031248720819314012	0.003094779685340299	0.003070141288894203	0.0030556173398508576	0.003059820882718187	0.0030757626390932958	0.003094826936812182	0.003112543337867246	0.0031273960237826752	0.0031391403730089964	0.0031481730117879966	0.0031555020375486523	0.00316280937829035	0.0031724025277666238
flux1:	0.6828920475659634	0.003973889731328985	0.003907787531579799	0.003813007296239204	0.0036992798332894706	0.0035778452792389346	0.003459344729988132	0.003352447643388218	0.003263318258096133	0.0031957240644255643	0.0031514628678274855	0.0031308162315970087	0.0031328631740711634	0.003155632028602582	0.003196168822429788	0.003250630092193659	0.0033144775925873057	0.0033827990220503005	0.0034507408574691546	0.003514022736007489	0.0035694515040529855	0.003615153106926846	0.003649860324833233	0.003670580470123596	0.00367022958327838	0.0036428156342360137	0.00359961178459011	0.0035526585952125487	0.003481937957772861	0.003397620967094225	0.0033453620930306432	0.0032501870496262127	0.003158888006633208	0.0031181079115631008	0.0030546046096372338	0.003005439240314045	0.0029817409321475203	0.0029630279490372663	0.002953409223138668	0.0029606523880730657	0.0029779706642809912	0.0029971099784915013	0.003013760019401128	0.003026467994252611	0.0030350725563393238	0.003040101774096915	0.0030427246267772413	0.003044788787669046	0.003048755025530662
flux1:	0.6831544964697167	0.003765499273388402	0.003699314945364173	0.0036076267668303354	0.003499623306179414	0.003385749285043324	0.003275773830264693	0.0031775630459403665	0.0030966337740918107	0.0030362906205224074	0.002998039393681927	0.002982007508825913	0.002987224087362037	0.0030117472454402614	0.0030527174196732358	0.003106440035940973	0.0031685698788435973	0.0032344180590227352	0.003299365664393429	0.003359351663808296	0.0034113555321798796	0.003453613520516857	0.0034849619579626757	0.0035026904487937046	0.003500368585276045	0.003472645739212587	0.003430232078180561	0.0033845772449076807	0.003317273044064678	0.003238072342891148	0.0031895587451409944	0.0031018297566992458	0.003018603318019587	0.0029834165780750024	0.002927698972443605	0.002885748622522539	0.0028678556420259895	0.0028545166505719176	0.0028493354015709793	0.0028592974169100623	0.0028778261865592242	0.002897023446254796	0.0029127357888853542	0.002923564203911434	0.002929408701155452	0.0029308953821741263	0.0029293142737566074	0.002926637857227474	0.0029254425611924327
flux1:	0.68341694537347	0.0035621412295577808	0.003496371515556682	0.003408122422770822	0.003306045166793479	0.003199810644713895	0.0030983454945422784	0.0030087405337319902	0.0029358851711119927	0.002882630570733931	0.002850191181788696	0.0028385364492756523	0.0028466422937992687	0.002872597770496744	0.002913645347750692	0.002966253388189495	0.0030262885352089434	0.003089306440471534	0.0031509438703807985	0.0032073788603647793	0.0032557820821464494	0.0032945174682860855	0.0033225361034027448	0.0033374001348176153	0.0033332864221946035	0.003305426050850158	0.0032639663480810302	0.003219761427040714	0.003155893552527547	0.003081672386042693	0.0030367827687053537	0.0029560944967794507	0.002880410482720737	0.0028503377065119957	0.0028017399464560586	0.002766329945811806	0.0027536198606896573	0.0027450736896409682	0.0027438362102170997	0.0027561749476303003	0.0027757332131745933	0.002794963889215935	0.0028098676677327517	0.002819090592244122	0.002822573107461194	0.0028210071543302534	0.0028157648956127256	0.0028089029117580027	0.002803075020265641
flux1:	0.6836793942772232	0.0033644805485648186	0.0032995768296967174	0.003215059039372949	0.0031190474899531278	0.0030204623756991435	0.002927418756923007	0.002846261862903647	0.0027812758840001623	0.0027348711058029405	0.002707975157801533	0.002700399960960086	0.0027110689719338082	0.0027381065728386135	0.0027788668948838073	0.0028299958930999747	0.0028875901490726954	0.0029474690605344935	0.0030055432544704476	0.0030582458609889627	0.0031029528277854708	0.003138167940032555	0.003162962731041182	0.0031751573415209843	0.0031694867682493253	0.0031417032704290247	0.0031013910002747162	0.0030588034685193476	0.002998394655979148	0.002929011582658721	0.0028876077078674877	0.0028135359818695343	0.0027448431893085747	0.0027193799258622238	0.0026772123478153707	0.0026476468438508863	0.0026394772053064774	0.0026351252340541696	0.002637322395332073	0.0026516820108710972	0.002672077936076247	0.0026913105051754468	0.0027055321510273045	0.002713425905785521	0.0027149530075582756	0.0027108407059852116	0.0027025059254214825	0.002692049610053448	0.002682164847321318
flux1:	0.6839418431809765	0.0031730567924449313	0.003109424949326305	0.0030288783605323995	0.0029390142601435107	0.0028480265151634666	0.0027632506306169207	0.0026903172389450606	0.00263292941632046	0.0025930718499477205	0.0025713933297039043	0.0025675524471132777	0.002580424407075961	0.0026081759508039468	0.0026482839310713545	0.0026975866205577446	0.0027524274175392527	0.002808906435432742	0.0028632233393977528	0.0029120787876654075	0.002953063944449844	0.0029848299703503964	0.0030065697448784985	0.003016342940839989	0.003009391844196202	0.002981929678600254	0.0029429771259646604	0.002902181976793176	0.0028452536999616063	0.0027805625863234454	0.002742492269131082	0.002674601365816953	0.0026123377583921067	0.002590965845844375	0.002554529149668553	0.002530105293420696	0.002525827311187455	0.002525065730950195	0.0025301834831825305	0.0025462022115358366	0.002567237557353348	0.002586434338184528	0.0026000948149491857	0.002606931736906841	0.0026069090223753344	0.002600760756324383	0.0025899133473504072	0.002576474044603428	0.002563138022312051
flux1:	0.6842042920847298	0.002988290395531908	0.002926290219933894	0.002849904416646725	0.002766216196883952	0.0026827185035541165	0.002606000158321822	0.0025410091893626773	0.0024908932091297262	0.0024572288832126364	0.0024403970770301604	0.002439910417968014	0.0024546029252543464	0.0024826927441602307	0.0025217913291109523	0.0025689435214306102	0.002620754776276099	0.0026736203752331265	0.002724041114848066	0.0027689941711728436	0.002806292107697313	0.0028347369149161125	0.002853639665663989	0.002861278112238196	0.002853350382321173	0.002826471867439336	0.0027890999706779817	0.0027502720717921597	0.0026968410666729915	0.002636691292584826	0.002601791785145032	0.002539641680119467	0.002483244280184211	0.002465443010871794	0.0024340418880738554	0.002414063310594299	0.0024130349411240104	0.0024152664531141422	0.0024227957863965878	0.002440113422150263	0.0024615879067878244	0.0024807059931945593	0.002493918266784279	0.0024999608335092515	0.0024987839311657292	0.0024911024134846925	0.002478319493335528	0.0024625129833839585	0.0024463446270278928
flux1:	0.684466740988483	0.0028104909080994725	0.002750435493664604	0.002678351593129551	0.0026008185680879833	0.0025246546765517056	0.0024557355596735698	0.0023983593878524304	0.002355145196406419	0.0023272810965029736	0.0023148933672726122	0.002317358609533677	0.0023334789309820375	0.002361534290845938	0.0023992828400273745	0.002443989240466825	0.002492534203222864	0.0025416198718904268	0.0025880571363424403	0.0026291054026648603	0.0026628014360930794	0.002688098013862947	0.002704417946510619	0.002710233546765935	0.002701647802434922	0.002675621830985779	0.0026400508193645243	0.0026033580340235033	0.0025534332929974977	0.002497669998515446	0.002465771402683188	0.0024089246439073456	0.002357838767142702	0.0023430954590777965	0.0023160512015750383	0.0022998403834192833	0.0023014383773859053	0.0023060829569005437	0.0023155289909532733	0.002333793746576019	0.0023555090856225737	0.0023745012254452872	0.002387367910991761	0.002392863256984675	0.0023909094177518835	0.0023821786658550417	0.0023680213726910244	0.002350453052605492	0.002332068817817414
flux1:	0.6847291898922363	0.0026398669761837725	0.0025820225142372975	0.002514335193909211	0.0024428917311874947	0.0023738626066157195	0.0023124442277210394	0.002262318200858978	0.002225602840267317	0.002203118691584565	0.002194752722126014	0.002199757429968183	0.0022169138531393487	0.002244574900818219	0.002280657145877726	0.002322656838571886	0.0023677407512542347	0.0024129266302505173	0.0024553412700240155	0.0024925289062561135	0.002522750280405521	0.002545105957023368	0.0025591214573275228	0.002563438972142123	0.0025545168091097234	0.0025296085045037955	0.002496049313518366	0.0024616463247526155	0.0024152263857708774	0.0023636906284456175	0.0023346190340628485	0.0022826469580029974	0.00223633452710797	0.0022241541824262667	0.0022008159401909516	0.0021877252275640255	0.0021913558395855784	0.002197860338603406	0.0022087503691759687	0.00222762495035735	0.002249388463330649	0.002268203847199605	0.0022808150801978113	0.0022859900310535637	0.002283610510080228	0.002274285845760684	0.0022592873260239683	0.002240538657860348	0.0022205379971244896
flux1:	0.6849916387959896	0.0024765376886955186	0.002421123995427707	0.0023578839386175976	0.0022924237590256965	0.0022302935878411537	0.002176044829090609	0.002132776196955509	0.0021021338918603793	0.002084593088517155	0.0020798182151502047	0.002086951030660841	0.002104763304835168	0.0021316921529033446	0.00216582338428613	0.002204894690741495	0.0022463670254757252	0.002287579380504354	0.002325977119205839	0.0023593889481959315	0.0023862966490498885	0.0024059431206408565	0.002417945697209653	0.00242109145718894	0.0024121467850393764	0.0023886080814255876	0.0023572545200612454	0.002325277291898787	0.002282347690204587	0.0022348764406577852	0.002208456582369953	0.002160944679581385	0.002118891445033073	0.0021088052632101174	0.0020885597479982166	0.002077980887395117	0.002083089086345364	0.0020909355593391123	0.002102826008688516	0.0021219928658823663	0.002143620636055149	0.002162205643929917	0.0021746372946458044	0.0021796941033451343	0.002177207574020151	0.0021677069409626543	0.0021523618687334543	0.002132978479681763	0.0021119309799248675
flux1:	0.6852540876997428	0.002320544810674124	0.0022677367487068923	0.002208953604644906	0.0021493342389060804	0.002093836258019425	0.002046400441573828	0.0020095765281990976	0.001984567793164176	0.0019715271832100936	0.00196991448235471	0.00197877502600676	0.001996883522901202	0.002022772118510876	0.0020547052800976157	0.00209066971484268	0.002128425762566349	0.002165636110473349	0.0022000642323296666	0.002229820131345031	0.002253601265773938	0.0022707854248821538	0.0022810696454421656	0.0022833613760297796	0.0022746908484662463	0.0022527519966178064	0.0022237736837796914	0.002194334531935198	0.002154865362982984	0.0021112913329691674	0.0020873486711305315	0.002043900997221894	0.002005622570906198	0.0019971951608537828	0.001979474696960122	0.0019708468355276757	0.00197692395246582	0.0019856366603121754	0.0019981189471514602	0.0020172847323061075	0.002038604363083337	0.002056903354412338	0.002069215727892252	0.002074328706967217	0.002072015940408365	0.0020627128028775786	0.0020474687209130742	0.002027950470981191	0.00200638500318261
flux1:	0.6855165366034961	0.002171865335379702	0.0021217951107335123	0.0020674409125377245	0.002013488221499037	0.001964330246987892	0.0019233315688325589	0.0018925270127727416	0.0018727065732302966	0.001863724858850216	0.0018648557157331634	0.0018750629059348536	0.0018931362073891674	0.0019177127076573193	0.0019472431500712115	0.0019799682587305404	0.0020139498878637223	0.002047173625983143	0.002077717519473756	0.00210396701336534	0.002124827708760997	0.0021398032756741433	0.002148657732916495	0.0021503955381287822	0.0021422701209942415	0.002122132186778693	0.0020956683457103156	0.002068851654601849	0.002032795293441333	0.001992946651017271	0.0019713088901996997	0.0019315514989228953	0.0018965981656525843	0.0018894333631488136	0.0018737222583590331	0.0018665383911844146	0.0018731281991680017	0.0018822792756727261	0.0018949846370704979	0.001913883914846679	0.0019347369369517129	0.0019526931630130622	0.0019649303024829473	0.001970243506445461	0.0019683434948681165	0.0019595615087256817	0.0019448121911055695	0.0019256054197797417	0.001904001528329761
flux1:	0.6857789855072494	0.0020304237473057866	0.0019831839060632343	0.001933196770675627	0.0018847093516900135	0.0018415788346780055	0.0018066280027839675	0.0017814109118997512	0.0017663342858773342	0.0017609788769450032	0.0017644518604508195	0.0017756504651101613	0.0017933911903180205	0.0018164246696198588	0.001843393410352422	0.0018727943641857988	0.0019029898465183716	0.0019322843022811982	0.001959063798072101	0.001981980822019468	0.002000139655487792	0.0020131596649937563	0.0020208590566616405	0.0020223176586002603	0.002014975444448035	0.001996803943981504	0.001972958215202553	0.0019488169057670299	0.0019161060151018474	0.0018798060850185485	0.0018603042280335308	0.001823887667240091	0.0017918479797478367	0.0017855932256565408	0.0017714324775583042	0.0017652443267028742	0.0017719475679642714	0.001781161333484323	0.0017937646104283092	0.00181216285397651	0.0018324068129441655	0.0018499634881937756	0.0018621531390927274	0.0018677791753740796	0.0018664867884458634	0.0018584963338320866	0.0018445772561886027	0.001826069294701741	0.0018048509205058896
flux1:	0.6860414344110026	0.0018961034085970222	0.001851750259259379	0.0018060381345242867	0.0017627914135850626	0.0017253598593689077	0.0016960588107069329	0.001675995740613551	0.00166522441413657	0.0016630766776875201	0.001668512662383454	0.0016803780182794133	0.0016975268253341458	0.001718830256446516	0.001743125702516046	0.0017691656204439489	0.0017956085080581944	0.0018210704036928618	0.001844235916570511	0.0018640137831277023	0.0018796958105641603	0.0018910060616364299	0.0018978045181340946	0.0018992268985041582	0.0018928673336910625	0.0018767872087055496	0.0018556236882711237	0.0018341765906101475	0.0018047226061948468	0.0017717896738653712	0.0017542587579241283	0.0017208597118173034	0.001691362900336066	0.0016857121737958872	0.0016727025455930745	0.0016671238453952488	0.0016736012191028743	0.0016825571122229092	0.0016947794721228631	0.0017124753328540308	0.0017319855426703949	0.0017490870536678628	0.0017612412683066779	0.0017672612217977187	0.0017667263808679725	0.0017597429336926671	0.0017469288177000312	0.0017294447266421131	0.0017089762226518183
flux1:	0.6863038833147559	0.001768756569110726	0.0017273137324713248	0.0016857579676106452	0.0016475078187292566	0.0016154344707141892	0.0015913801246094832	0.0015760398867076732	0.0015691451244677435	0.001569804091387375	0.00157684969322954	0.0015890906561576087	0.0016054284755457476	0.001624860039721145	0.0016464182286959111	0.001669107284523564	0.0016918743969292817	0.0017136367912428871	0.001733365336850348	0.001750211996565356	0.0017636434969088496	0.0017734771055400533	0.0017796029210898061	0.0017811955319644987	0.001775975246733832	0.0017620674017870647	0.0017436081153379245	0.001724838416533362	0.001698530712095172	0.0016687780454126223	0.0016530577164920734	0.001622379898650111	0.0015950971422604744	0.0015897924754654604	0.0015775959819908118	0.0015723041380649701	0.001578277751897594	0.001586711839893467	0.0015983223747745373	0.0016151491741900976	0.0016338200793749478	0.0016504132546849967	0.001662529544699524	0.0016689939127128072	0.001669322170133762	0.0016635063872869444	0.0016520106806834378	0.0016358120624974436	0.001616396342616306
flux1:	0.6865663322185092	0.0016482126494229274	0.001609674484160335	0.0015721330715288274	0.0015386188978432807	0.0015115536941936911	0.0014923408116997393	0.0014812972305040086	0.0014778626778891213	0.0014809473838470334	0.0014892768925289638	0.0015016371953661984	0.001516985859831828	0.0015344487349841331	0.0015532522284259402	0.0015726456635275778	0.0015918542940672005	0.0016100831040758924	0.0016265742943816794	0.001640708002670902	0.0016521120620924643	0.0016606852508183612	0.0016663371554560625	0.0016682668444398625	0.00166429725350251	0.0016525968422101403	0.0016368208207230477	0.0016206757347697802	0.0015973816371093645	0.0015706178156975224	0.0015565528721027198	0.0015283272764310964	0.001502971895771549	0.0014978035267160055	0.001486143376511134	0.0014808794754600956	0.0014861327613266066	0.0014938377964291993	0.0015046539225783038	0.0015204802900925134	0.0015382263513999096	0.0015542616800889083	0.0015663245731100982	0.0015732550427073498	0.001574509380336352	0.0015699686977602018	0.0015599447746915405	0.0015452304315455674	0.0015271090088606052
flux1:	0.6868287811222624	0.0015342846378171235	0.0014986193869379208	0.0014649298309575684	0.0014358771590715878	0.0014134630894185153	0.0013986864234532903	0.0013915202699365642	0.00139114360166409	0.001396294333011984	0.0014056104139249335	0.0014178686951595223	0.001432090207416157	0.001447531047631632	0.0014636066589778316	0.001479801852691656	0.0014956063219382838	0.0015104965352597585	0.0015239686546409746	0.0015356141423881245	0.0015452071707556026	0.0015527163780995397	0.0015580614250856606	0.001560454152754575	0.0015578009220766022	0.0015482974850076136	0.001535141521466525	0.0015215332680223795	0.0015010990240344093	0.0014771286272352968	0.001464569614899009	0.0014385542217075797	0.001414880865969371	0.0014096861148766137	0.0013983451669546728	0.0013929123470837815	0.0013972884560658333	0.0014041124741436674	0.00141399907736013	0.0014287286623967423	0.0014454846805751185	0.0014609173599295984	0.001472900198407267	0.0014802920674790497	0.0014824956903614975	0.0014792871928345408	0.0014708310192304958	0.0014577391857844004	0.0014410938116119173
flux1:	0.6870912300260157	0.0014267736484090336	0.0013939262691498838	0.0013639081511184702	0.0013390308988060664	0.0013209059895793733	0.0013101620002642536	0.0013064624041239053	0.0013087563387635677	0.0013156351096241666	0.0013256685987083662	0.0013376374099619667	0.0013506321293094345	0.0013640384784784163	0.0013774540340980611	0.0013905867872520952	0.0014031744618463135	0.0014149461299927015	0.0014256323604283833	0.001435017556555201	0.0014430067606546648	0.0014496270684209505	0.001454800114950068	0.001457741440161187	0.0014564258061264684	0.0014490652427686396	0.0014384262955244517	0.0014272343876994059	0.0014094870936381856	0.0013881117550971472	0.001376915639743015	0.0013528946582389905	0.001330697576012833	0.0013253585607234477	0.0013141763800245153	0.0013084366297611955	0.0013118353579915326	0.0013176788686647544	0.0013265461895116003	0.0013401164115185845	0.0013558372311125507	0.0013706279469011032	0.0013824947818049168	0.001390319830501992	0.0013934597298375824	0.0013915940465224312	0.0013847480503263716	0.001373359926366695	0.0013583155367790007
flux1:	0.687353678929769	0.0013254718756653173	0.0012953666216774249	0.0012688240161443248	0.0012478266646643176	0.0012336258779928049	0.0012265143291765668	0.0012258800002385543	0.001230473015543393	0.0012387636104023508	0.0012492727297664027	0.0012607968341614743	0.0012725008647575275	0.0012838977449504121	0.0012947580684478485	0.0013049982383659673	0.0013145851069884737	0.0013234791716711608	0.0013316239835708228	0.0013389772689172343	0.0013455590200034142	0.0013514437942787443	0.0013565484416354226	0.0013600856319256503	0.001360087431718597	0.001354775655045792	0.001346514743789111	0.0013375894879033496	0.001322339895502282	0.0013033596914983133	0.0012933905806023131	0.001271173293464948	0.0012502837970078601	0.0012447241314534514	0.001233592765510899	0.0012274622885697362	0.0012298356418530304	0.0012346475272008153	0.0012424478546323922	0.0012548277150921693	0.0012694873002683793	0.0012836026883163544	0.0012953101610013926	0.0013035198136582713	0.0013075508999021751	0.0013069969022562993	0.001301754809743977	0.0012920991403566108	0.0012787278428374634
flux1:	0.6876161278335222	0.0012301643209089433	0.0012027072146702557	0.0011794311522233434	0.0011620110693272541	0.0011513683965552253	0.0011474941312127512	0.001149534691038427	0.0011560717386344538	0.001165479615260589	0.0011762488988743933	0.0011872031374250988	0.001197585171338104	0.0012070310611701747	0.0012154733475532456	0.001223019948090285	0.0012298458162457815	0.001236119781284696	0.0012419754533961576	0.0012475233561074703	0.0012528823047486153	0.0012581638500989954	0.001263274605182539	0.0012674201175193853	0.0012686822679917607	0.0012652902668009761	0.0012592376013340185	0.0012524046200235838	0.0012394506514104215	0.0012226657579905175	0.001213795609427587	0.0011932148743748678	0.0011734981282677979	0.0011676787743561928	0.001156537421499526	0.001149980784453373	0.0011513273570174863	0.001155099668663883	0.001161822994069665	0.0011730100478596634	0.0011865999833401799	0.0012000127771004516	0.0012115119356691066	0.0012200406016322997	0.0012248902504766628	0.0012255803655441136	0.001221892799051333	0.0012139512860655669	0.0012022771616175107
flux1:	0.6878785767372755	0.001140629738211175	0.001115711089458111	0.0010954822433722371	0.0010813323574274478	0.0010738833233632783	0.001072858439520155	0.001077196083333347	0.00108533951997376	0.0010955917894272412	0.0011064309368583583	0.001116717878632486	0.0011257756975176802	0.0011333580790597031	0.0011395467993535813	0.0011446226597697923	0.0011489460055391894	0.0011528694412165173	0.0011566926360268121	0.0011606578283875396	0.0011649665577533057	0.0011697575142554308	0.0011749228581449656	0.0011796588503262414	0.0011820929182999717	0.0011804628604132244	0.0011764238670274331	0.0011714893855079922	0.001160620132221363	0.0011458326658334217	0.001137941905887561	0.0011188523655464178	0.0011002036503691074	0.0010941181148402628	0.0010829469044692343	0.0010759702502837506	0.0010763286608393705	0.0010790905697427053	0.0010847594305852964	0.0010947760850673076	0.00110730361380075	0.0011199925348832674	0.0011312305816795591	0.0011399991107277619	0.0011455720062950045	0.0011474079938125807	0.0011451886584160987	0.0011389020215451663	0.0011289065613078013
flux1:	0.6881410256410287	0.0010566412428988457	0.001034138335255186	0.0010167300413745396	0.001005541971461412	0.0010009266530754447	0.0010023731831974483	0.0010086447752142465	0.001018075617454583	0.00102892121733959	0.0010396640052115578	0.0010492115239004497	0.0010569683079896758	0.0010627989249366648	0.0010669203837960675	0.0010697664552159467	0.001071858988721995	0.0010737088540450886	0.0010757571663632135	0.0010783566054349712	0.0010817755896402588	0.0010861707732513373	0.0010914167878964258	0.0010967002770393124	0.0011001927319081238	0.001100144693804342	0.001097906568135617	0.0010946631612225766	0.0010856631184844984	0.0010726790664404916	0.0010656570473923327	0.0010479331022163548	0.0010302737183965904	0.0010239428003981689	0.0010127559502082733	0.0010053996091100898	0.0010048412935410962	0.0010066524923585205	0.0010113162907066766	0.0010202056554705706	0.0010316914081771927	0.0010436408931771993	0.0010545628944804443	0.0010634821151525435	0.0010696653027863425	0.0010725243666867656	0.0010716566721747527	0.0010669311997762504	0.001058559226757498
flux1:	0.688403474544782	9.779669529649468e-4	9.577469484830532e-4	9.429285669753076e-4	9.343961905021282e-4	9.322627181012059e-4	9.358157777196892e-4	9.436753528237734e-4	9.540948438755103e-4	9.653049173344506e-4	9.758082105847681e-4	9.845670607892569e-4	9.910676055641305e-4	9.952775498636543e-4	9.975342150739144e-4	9.984036268958895e-4	9.98544619899651e-4	9.986004145074244e-4	9.991288347983643e-4	0.0010005719094844134	0.0010032495615505234	0.0010073279644445255	0.0010126621798734524	0.0010184304667270846	0.0010228492020872455	0.0010241881112048965	0.001023526530857219	0.0010217590187713466	0.0010144123139471408	0.0010030434627390132	9.967887144436765e-4	9.803223217522276e-4	9.635953054099795e-4	9.570616062794398e-4	9.459002519945403e-4	9.38231101379275e-4	9.368527960340538e-4	9.377966734458497e-4	9.415257801406937e-4	9.493473182208905e-4	9.598229099475732e-4	9.710227798168383e-4	9.815733794668491e-4	9.905476983875134e-4	9.972157662501866e-4	0.0010009568734284438	0.0010013008374768933	9.980152690854311e-4	9.91181207158737e-4
flux1:	0.6886659234485353	9.043709118156559e-4	8.86293933105378e-4	8.738344524055526e-4	8.676577686000658e-4	8.676661472743217e-4	8.72977390570558e-4	8.820989170157127e-4	8.93230290516333e-4	9.045986954544232e-4	9.14741529269629e-4	9.226829427992763e-4	9.27989851109927e-4	9.307245848614714e-4	9.313293190909718e-4	9.304813175893977e-4	9.289518121215678e-4	9.274906187223388e-4	9.267479047264911e-4	9.272345055857796e-4	9.293071551200976e-4	9.331338784263722e-4	9.385490545761971e-4	9.447250764816003e-4	9.499258275200941e-4	9.524482467046312e-4	9.531339153314851e-4	9.526251167878736e-4	9.467195242010067e-4	9.367853022444598e-4	9.312055647433431e-4	9.159039368129624e-4	9.000697567018837e-4	8.93392160170698e-4	8.823171645606314e-4	8.744210802691001e-4	8.723373370246106e-4	8.7251423482562e-4	8.753941816168043e-4	8.822194100507483e-4	8.917250725505472e-4	9.021702387875638e-4	9.12295403323271e-4	9.212264295019118e-4	9.282467232621411e-4	9.32716985368435e-4	9.341162454147272e-4	9.321288120391148e-4	9.267231551238768e-4
flux1:	0.6889283723522885	8.356143978196906e-4	8.195366639076222e-4	8.092083569628492e-4	8.050974083665175e-4	8.069233993087437e-4	8.136645251364373e-4	8.237446980940547e-4	8.353349513931738e-4	8.466787661950564e-4	8.563614253721485e-4	8.634747183727238e-4	8.676646223134574e-4	8.690790458338281e-4	8.682493929285168e-4	8.659433323846361e-4	8.630203883509497e-4	8.603119272113521e-4	8.585369454650778e-4	8.582554481868136e-4	8.598471686989439e-4	8.634751418137642e-4	8.689527780073562e-4	8.754501272953339e-4	8.81282483214654e-4	8.8478293989869e-4	8.865876955117685e-4	8.871237899765042e-4	8.824543728035202e-4	8.737835362226184e-4	8.687955924494677e-4	8.545788742993404e-4	8.396112667883374e-4	8.328595857956439e-4	8.219446227824499e-4	8.139193278315275e-4	8.112553807062687e-4	8.107762106252071e-4	8.129022338023819e-4	8.188106898066041e-4	8.273930789126539e-4	8.37083348628943e-4	8.467321381351344e-4	8.555222641607393e-4	8.627600087735871e-4	8.678009533691246e-4	8.700896857743474e-4	8.6924510662726e-4	8.651409168852869e-4
flux1:	0.6891908212560418	7.714575914756209e-4	7.572344274027556e-4	7.488163184773558e-4	7.464948829667341e-4	7.498336366911514e-4	7.576996446402517e-4	7.684604426181307e-4	7.802819022571083e-4	7.914417728080866e-4	8.005847821124817e-4	8.06874958767426e-4	8.10034829141052e-4	8.102885192363766e-4	8.082412211333526e-4	8.047308127539443e-4	8.00682000499662e-4	7.969838745454693e-4	7.944020413550373e-4	7.935272729333762e-4	7.947495646287925e-4	7.982209946928597e-4	8.037344486013432e-4	8.104618809083322e-4	8.167746807491832e-4	8.210513302932935e-4	8.237536212072037e-4	8.251289289721148e-4	8.215012017566646e-4	8.139333046509532e-4	8.094626560682202e-4	7.962616660611404e-4	7.821437447603697e-4	7.753937111514614e-4	7.647188882763331e-4	7.566674488166005e-4	7.535527053886383e-4	7.525331500443461e-4	7.540052884823988e-4	7.59080924796514e-4	7.667911965982438e-4	7.757311951122198e-4	7.848575117151775e-4	7.93413344776526e-4	8.007365129853242e-4	8.061900401329893e-4	8.091995574478596e-4	8.093357646621204e-4	8.063950003469021e-4
flux1:	0.6894532701597951	7.116614694416647e-4	6.99149993828473e-4	6.924308910714809e-4	6.916396624829404e-4	6.962088059906976e-4	7.049207139593076e-4	7.161114628658678e-4	7.279629385114942e-4	7.388031257205053e-4	7.47346079550668e-4	7.52831432541592e-4	7.550550475894125e-4	7.543078039293021e-4	7.512537398493215e-4	7.467817837412648e-4	7.418601552553781e-4	7.374135028469588e-4	7.342335055540432e-4	7.329248260276016e-4	7.338762333943254e-4	7.372238073602239e-4	7.427409867450933e-4	7.496063286650305e-4	7.562523179364972e-4	7.611118153581287e-4	7.645014154740352e-4	7.665224646540776e-4	7.63755017603783e-4	7.571416203415778e-4	7.531220593033777e-4	7.408761710957716e-4	7.275969214136447e-4	7.209256682637354e-4	7.105719003978843e-4	7.025970511974232e-4	6.991594174606988e-4	6.977148771473556e-4	6.986337567121379e-4	7.029618664945512e-4	7.098540651231661e-4	7.180532511343187e-4	7.266174782479964e-4	7.348529809382905e-4	7.421367226480742e-4	7.478505246160347e-4	7.514153075673591e-4	7.523696559185595e-4	7.50449109709304e-4
flux1:	0.6897157190635483	6.559897413715214e-4	6.450510633143705e-4	6.398319569392787e-4	6.403309892845187e-4	6.45872931457239e-4	6.551797276133619e-4	6.665784738254795e-4	6.782858467502864e-4	6.886938760840771e-4	6.965940699065396e-4	7.013038028888867e-4	7.026884631811342e-4	7.010963063908188e-4	6.9723604455912e-4	6.920298660583814e-4	6.864696379719002e-4	6.814954191680968e-4	6.779064203664386e-4	6.763060883516512e-4	6.770718781988215e-4	6.803197939188004e-4	6.858054451243356e-4	6.927188795550747e-4	6.995585805313551e-4	7.048201054991185e-4	7.087019981853673e-4	7.111908039502524e-4	7.091173665937622e-4	7.033229467709204e-4	6.996960767465243e-4	6.883513092034002e-4	6.75902548449995e-4	6.693847030516633e-4	6.594289879070948e-4	6.516284000747454e-4	6.479895735738769e-4	6.462309562858728e-4	6.466943227658592e-4	6.503590320880441e-4	6.564887853420798e-4	6.6396150011584e-4	6.71931921156333e-4	6.797711066013961e-4	6.869015479273327e-4	6.927337736911947e-4	6.966967038714117e-4	6.983114306345983e-4	6.972680588002445e-4
flux1:	0.6899781679673016	6.042106437065496e-4	5.947114627696349e-4	5.90807169503287e-4	5.923774536526375e-4	5.986607719489966e-4	6.083404693895673e-4	6.19754548975648e-4	6.311707137569652e-4	6.410565860697049e-4	6.48287454185572e-4	6.522593769627868e-4	6.529029612164874e-4	6.506147169947601e-4	6.461348455479142e-4	6.404026251485399e-4	6.344157739308404e-4	6.291118901910026e-4	6.252814036765865e-4	6.235133934429024e-4	6.24165430517769e-4	6.273303550877791e-4	6.327480050680663e-4	6.396247579414961e-4	6.465295601976643e-4	6.520279902072953e-4	6.562253930855544e-4	6.590219214098614e-4	6.574928665238293e-4	6.523954079617604e-4	6.49110149162253e-4	6.386175128725077e-4	6.269913660646606e-4	6.206958362980863e-4	6.112075150322523e-4	6.036700544784913e-4	5.999418466585995e-4	5.979722399752544e-4	5.980722434329795e-4	6.011545573459122e-4	6.065780420742371e-4	6.133435174447105e-4	6.206973999620103e-4	6.280764351651853e-4	6.3495367736834e-4	6.407766556111731e-4	6.449932526761291e-4	6.471199886197052e-4	6.468154367164875e-4
flux1:	0.6902406168710549	5.56098446058274e-4	5.479120315025201e-4	5.451520643192599e-4	5.47596215910052e-4	5.544161010660713e-4	5.642758721000536e-4	5.755416595693217e-4	5.865458166914216e-4	5.958407990001333e-4	6.023902017301352e-4	6.056685655664271e-4	6.056670164866782e-4	6.02821592608791e-4	5.978919503623153e-4	5.918200782575332e-4	5.855939858411386e-4	5.801333751488611e-4	5.762059543835784e-4	5.743753566209424e-4	5.749722909653152e-4	5.780643346444337e-4	5.8337794831851e-4	5.901404209903136e-4	5.969949288987353e-4	6.025831845823899e-4	6.069397167792054e-4	6.099035410114992e-4	6.08786841888002e-4	6.042780884492161e-4	6.012901869936983e-4	5.916043144108822e-4	5.807912268271388e-4	5.74778726328314e-4	5.658167472445173e-4	5.586197184021774e-4	5.549014007354915e-4	5.528136154067768e-4	5.526348056297313e-4	5.552111578556756e-4	5.599842791167154e-4	5.660665319922486e-4	5.72790783764254e-4	5.796593904352047e-4	5.86199587484953e-4	5.919024810355478e-4	5.962440129831545e-4	5.987472079787996e-4	5.990513904669791e-4
flux1:	0.6905030657748081	5.11434593918223e-4	5.044412028701467e-4	5.026699399929914e-4	5.058120807293081e-4	5.129899219987685e-4	5.228653895655925e-4	5.338472975304912e-4	5.443436645835404e-4	5.529987282433672e-4	5.588671576241027e-4	5.615007005363399e-4	5.609460083737475e-4	5.576704273226313e-4	5.524422915973936e-4	5.461938009501484e-4	5.398900063522204e-4	5.344197748649751e-4	5.305165813649176e-4	5.287096573274074e-4	5.292974880526266e-4	5.323212478849363e-4	5.374966461027124e-4	5.440760381234743e-4	5.507797224249203e-4	5.56330321590275e-4	5.607113344277355e-4	5.637225190925047e-4	5.629041786533275e-4	5.588895525620417e-4	5.56161092089587e-4	5.472391561054518e-4	5.372264374243792e-4	5.315477574323589e-4	5.231589032583449e-4	5.163662308150641e-4	5.127428456147631e-4	5.106177836624167e-4	5.10235750542806e-4	5.123769887262065e-4	5.165547152778079e-4	5.219822765050764e-4	5.280736203008145e-4	5.343957189464979e-4	5.405321821381462e-4	5.460225262160609e-4	5.503779453752863e-4	5.531371539105859e-4	5.539308173763786e-4
flux1:	0.6907655146785614	4.7000848579589776e-4	4.640953471022922e-4	4.6317164738812896e-4	4.668566399033027e-4	4.7423891280622577e-4	4.8399275193924745e-4	4.945816182594881e-4	5.044976769832718e-4	5.124816809101519e-4	5.176804628262104e-4	5.197207214762699e-4	5.18699438062029e-4	5.15107632943204e-4	5.097128495964925e-4	5.03426898558774e-4	4.971809209547574e-4	4.918224821792976e-4	4.880417162358907e-4	4.863265991136914e-4	4.869396163121346e-4	4.898952971308598e-4	4.949013527639789e-4	5.012388084275061e-4	5.077070071753569e-4	5.131128679437097e-4	5.174059750045162e-4	5.203652402382517e-4	5.197492144961119e-4	5.161474134500282e-4	5.136463143023611e-4	5.054472202047287e-4	4.962180926694708e-4	4.909130925738203e-4	4.831310860801778e-4	4.767923573949088e-4	4.7333389566946876e-4	4.712396699259859e-4	4.7072025173841873e-4	4.724909876261955e-4	4.761267977113402e-4	4.809322546348321e-4	4.863969199196625e-4	4.921505309259166e-4	4.978338890021499e-4	5.030380535556585e-4	5.073148021627399e-4	5.10225863441313e-4	5.114021454824209e-4
flux1:	0.6910279635823147	4.316179445563896e-4	4.2667897292594656e-4	4.264754239734285e-4	4.305676613706108e-4	4.380243218782846e-4	4.4754436440504934e-4	4.5765539765933944e-4	4.669398175922817e-4	4.742375430112074e-4	4.7878710552092706e-4	4.802870245499034e-4	4.7887929797378717e-4	4.7507162184369517e-4	4.696225929603513e-4	4.634148870522764e-4	4.573370024713449e-4	4.521871107525743e-4	4.486052057687737e-4	4.47033169420112e-4	4.4769521432596216e-4	4.5057978949975084e-4	4.553893914675013e-4	4.614366899655908e-4	4.67600998889574e-4	4.7277553511410964e-4	4.768903930245761e-4	4.7971862813752313e-4	4.79226273491115e-4	4.7596857646759556e-4	4.7366806253794927e-4	4.661518831516968e-4	4.57684988083524e-4	4.527822445209905e-4	4.4562761529670576e-4	4.397778856848082e-4	4.365392107057775e-4	4.3453092585004385e-4	4.3392990778314255e-4	4.3538816973704775e-4	4.385335795918928e-4	4.427529464133047e-4	4.476059288395044e-4	4.527824115216299e-4	4.5797993191678854e-4	4.628426310266636e-4	4.669664448416818e-4	4.699416755436377e-4	4.7140675086014e-4
flux1:	0.6912904124860679	3.960694784628172e-4	3.920048869623002e-4	3.924068739077559e-4	3.96788826352993e-4	4.0421141791772795e-4	4.134084572685367e-4	4.229789141089228e-4	4.315992917221132e-4	4.3820942477768146e-4	4.4213768155801185e-4	4.431505190939404e-4	4.4142959685020545e-4	4.3749294497975394e-4	4.320833329126183e-4	4.260473182531705e-4	4.2022410813131626e-4	4.1535660825644854e-4	4.120300266360309e-4	4.106371841624059e-4	4.1136312061303197e-4	4.141714622365298e-4	4.187622191773696e-4	4.244820205266707e-4	4.302901116966929e-4	4.351666717348269e-4	4.390340817788125e-4	4.416712901621389e-4	4.4124037633567706e-4	4.382697031804451e-4	4.361477209337331e-4	4.292753356179506e-4	4.215446388872063e-4	4.1706166673786065e-4	4.105422438093691e-4	4.052024933679353e-4	4.022238777059809e-4	4.0034397243927564e-4	3.997072019057127e-4	4.0090433972890196e-4	4.036085063359856e-4	4.0728046641433683e-4	4.1154444937644465e-4	4.1614721475574646e-4	4.208414533305811e-4	4.253244893652972e-4	4.2923839305264406e-4	4.322059756967184e-4	4.3387894504464167e-4
flux1:	0.6915528613898212	3.631784321767586e-4	3.5989438299393375e-4	3.607991346690928e-4	3.6536982295267074e-4	3.7266947217893967e-4	3.8147493844184564e-4	3.904616833860959e-4	3.9840221413379496e-4	4.043353498135548e-4	4.076762210615923e-4	4.082547182623254e-4	4.062868325675779e-4	4.0229524151427044e-4	3.970012120864306e-4	3.912098341332842e-4	3.857062877019499e-4	3.8117436558883597e-4	3.7814179805445403e-4	3.769510606944212e-4	3.7774832719442955e-4	3.8047422265014003e-4	3.8482887511054933e-4	3.901945371127321e-4	3.9560945213842875e-4	4.00140167712542e-4	4.037105907001292e-4	4.0611436176141277e-4	4.0569770957192504e-4	4.0296749230168076e-4	4.0100607845196793e-4	3.9473897368749966e-4	3.8771400142519145e-4	3.8365794096104143e-4	3.777698301219574e-4	3.729479520283381e-4	3.70256094554629e-4	3.6853513842336654e-4	3.678989879681178e-4	3.6887979164820236e-4	3.7118919558280306e-4	3.743542789585001e-4	3.780583381654341e-4	3.821012046920848e-4	3.86288188366699e-4	3.9036865620118534e-4	3.9403138135058087e-4	3.969341687207777e-4	3.987463858034767e-4
flux1:	0.6918153102935745	3.327691051676663e-4	3.3017748814114574e-4	3.314932041666678e-4	3.361667162167648e-4	3.4327214160453007e-4	3.516357713060455e-4	3.6001283098825514e-4	3.672719996157782e-4	3.7254871284576977e-4	3.7534078109211107e-4	3.755365408570736e-4	3.733810700333411e-4	3.693966416917985e-4	3.6427845820884006e-4	3.5878627309687914e-4	3.5364821973568275e-4	3.494869335207029e-4	3.467716984215237e-4	3.457948223742514e-4	3.4666493645222506e-4	3.493019170615584e-4	3.5340844031780553e-4	3.5840343637393886e-4	3.6340241676919476e-4	3.6755655098231945e-4	3.707981512029946e-4	3.729417676618857e-4	3.725055905305495e-4	3.699785228759026e-4	3.681631330193791e-4	3.62463324669649e-4	3.561096554905457e-4	3.52478309434807e-4	3.4720721817250327e-4	3.428994132159165e-4	3.405088077675818e-4	3.389666430537383e-4	3.3835875331974656e-4	3.391617542374051e-4	3.411199747657328e-4	3.438197393670575e-4	3.4699795767712335e-4	3.5050332708756006e-4	3.5419048190696973e-4	3.578586652992832e-4	3.612427276497115e-4	3.6403669043847303e-4	3.6593073218855776e-4
flux1:	0.6920777591973277	3.0467487471633707e-4	3.026932436850368e-4	3.043383455336296e-4	3.0904245151484996e-4	3.158980523762079e-4	3.237856264036068e-4	3.3154180782758936e-4	3.3813014906776493e-4	3.4277915421167363e-4	3.450644354052615e-4	3.449274453613155e-4	3.426372425391364e-4	3.387112465480362e-4	3.338150389400605e-4	3.286604829300437e-4	3.2391715220963385e-4	3.2014604558725006e-4	3.1775850743321113e-4	3.1699807975461847e-4	3.1793799166839287e-4	3.204799258357427e-4	3.243313310921949e-4	3.2894832153400084e-4	3.3352126117907943e-4	3.3728316950652304e-4	3.401795238765181e-4	3.420498227106799e-4	3.4157186871278615e-4	3.3921860334503573e-4	3.3753742896232736e-4	3.323674722736852e-4	3.266474114587144e-4	3.2343051424691365e-4	3.187532981606645e-4	3.1494574856938667e-4	3.1286028501029454e-4	3.1150740390679124e-4	3.109476375829719e-4	3.116055617043088e-4	3.132531539935033e-4	3.155294305969231e-4	3.1821953714143177e-4	3.212165511655419e-4	3.244205689915981e-4	3.276777392034312e-4	3.3076738832681324e-4	3.334199112731539e-4	3.3534837960223226e-4
flux1:	0.692340208101081	2.787383164414748e-4	2.772899587087387e-4	2.791924538469323e-4	2.8386732286491935e-4	2.904313658384949e-4	2.978225446959418e-4	3.049591508120606e-4	3.1089710609765386e-4	3.1495350991547045e-4	3.1677631415436393e-4	3.163545529402294e-4	3.1397634699522773e-4	3.1015037794469434e-4	3.05509942781514e-4	3.0071760309166736e-4	2.9638415173220017e-4	2.930097942952832e-4	2.9094966361464125e-4	2.90400920462916e-4	2.914041538219474e-4	2.938455940409961e-4	2.9743946691114173e-4	3.016791017805071e-4	3.0582672904315975e-4	3.0919356831334016e-4	3.1174118929039736e-4	3.133362993879044e-4	3.1280390215569017e-4	3.1060176168963625e-4	3.0904507322126546e-4	3.0436813426467594e-4	2.992414984922691e-4	2.964221070906289e-4	2.9230842697898116e-4	2.889791251236089e-4	2.87193814683426e-4	2.860328652597489e-4	2.8553439969200654e-4	2.860747382801086e-4	2.874492135054139e-4	2.893434559903295e-4	2.915855756312317e-4	2.9410837900940726e-4	2.968531756151601e-4	2.9970945860551495e-4	3.024986684084048e-4	3.04986856947803e-4	3.069111612043588e-4
flux1:	0.6926026570048343	2.548112800884093e-4	2.538253553324505e-4	2.559222668802295e-4	2.6051925364300684e-4	2.6676214173909104e-4	2.7364839832380805e-4	2.801770509449837e-4	2.8549293151481606e-4	2.88996579181162e-4	2.904024406063464e-4	2.897415222104794e-4	2.873163215935235e-4	2.8362342222152775e-4	2.7926195159266864e-4	2.748447297021532e-4	2.709246259234806e-4	2.6794297793728775e-4	2.6620140689184686e-4	2.658538274980185e-4	2.669113897666929e-4	2.692477007295979e-4	2.7258554460000723e-4	2.764550967463856e-4	2.801870104620711e-4	2.831663425327253e-4	2.853721642416314e-4	2.866992411265696e-4	2.8610738954525366e-4	2.84039148204857e-4	2.825987046319211e-4	2.783786743029538e-4	2.738036222213674e-4	2.713595320372997e-4	2.677735281566931e-4	2.648941434551262e-4	2.6339687271451084e-4	2.62424194827489e-4	2.6199467866867696e-4	2.624403358046663e-4	2.6357623256106075e-4	2.6512899163619866e-4	2.669645552954305e-4	2.690507451938715e-4	2.7136561065444495e-4	2.7383803387264383e-4	2.763286462200602e-4	2.786377512599984e-4	2.805269699668441e-4
flux1:	0.6928651059085875	2.3275486152170324e-4	2.321665295948498e-4	2.3440332977591662e-4	2.3888378728339766e-4	2.447863849267414e-4	2.511690243763081e-4	2.5710959619658987e-4	2.61837659668245e-4	2.648315776424961e-4	2.658662463301038e-4	2.6500908001669815e-4	2.6257254158630974e-4	2.59038241801486e-4	2.5496992321842295e-4	2.509310298200044e-4	2.474182361421389e-4	2.448167868085548e-4	2.433782257739678e-4	2.432168927023757e-4	2.4431797868973404e-4	2.465453037643158e-4	2.4963177479659916e-4	2.5314371295425325e-4	2.5647640184979525e-4	2.590838366526995e-4	2.6096280117494393e-4	2.6203586778117703e-4	2.613853945465249e-4	2.594381736755148e-4	2.581067334403894e-4	2.543083709289435e-4	2.50242224476741e-4	2.481473330291258e-4	2.4504924079642447e-4	2.4258692177794546e-4	2.4136015336732747e-4	2.4056725823818183e-4	2.4020995895034816e-4	2.405799299884623e-4	2.415089537448054e-4	2.4275946988540085e-4	2.442303011223148e-4	2.459195971055993e-4	2.4783758659537865e-4	2.4994836056092617e-4	2.5214843822080865e-4	2.5427045209115766e-4	2.5610032074397976e-4
flux1:	0.6931275548123408	2.1243921697963714e-4	2.121896798118036e-4	2.1451967314927965e-4	2.188537560471631e-4	2.2440575120827015e-4	2.3029401307709266e-4	2.356726751564975e-4	2.398513285452227e-4	2.4238027824298602e-4	2.4308878354841192e-4	2.4207525068839367e-4	2.3965800582443286e-4	2.3630126234549758e-4	2.3253272993153506e-4	2.2886749082322324e-4	2.2574842774812656e-4	2.2350809772477432e-4	2.2235191823343972e-4	2.2235867004660644e-4	2.2349120863330516e-4	2.2560634801315076e-4	2.2844847368528828e-4	2.3161908242616604e-4	2.3457404887982177e-4	2.3683105436924208e-4	2.384039100941378e-4	2.3924189273306568e-4	2.385378612340208e-4	2.367021656570223e-4	2.354731211050819e-4	2.3206221720821398e-4	2.284622302200017e-4	2.266877927326181e-4	2.2403544138965216e-4	2.219544692039421e-4	2.2097682235141467e-4	2.2035174680692688e-4	2.2006662299468762e-4	2.2037665692561267e-4	2.2112785674657267e-4	2.2211375137938294e-4	2.232613164986606e-4	2.2459444707386548e-4	2.2615101573744288e-4	2.2792605873329485e-4	2.2984845715908836e-4	2.3178088848654373e-4	2.335329167746098e-4
flux1:	0.693390003716094	1.937431899951338e-4	1.93779596675057e-4	1.9616322276494086e-4	2.0032866903906693e-4	2.055269738305431e-4	2.1093622795428815e-4	2.157836311675232e-4	2.1945378350869584e-4	2.215629508551411e-4	2.2198876021267743e-4	2.2085542833810497e-4	2.1848338153707779e-4	2.1531742835538951e-4	2.118490721255604e-4	2.0854655124037295e-4	2.0580185124795144e-4	2.0389867669059472e-4	2.0300059040002477e-4	2.0315501181120927e-4	2.0430611644319926e-4	2.0630638999079678e-4	2.089128532446504e-4	2.1176099012722353e-4	2.1436307670617667e-4	2.162950528390787e-4	2.1758644240414096e-4	2.182114646776773e-4	2.1746180530976693e-4	2.15730711202258e-4	2.145978518870301e-4	2.115414036853771e-4	2.0836544687696554e-4	2.068811891994905e-4	2.0463134118920494e-4	2.028945746086929e-4	2.0214223514089e-4	2.0167072234481608e-4	2.0145536831005928e-4	2.0171857157139596e-4	2.023185220220621e-4	2.0307555787474221e-4	2.0394035004527621e-4	2.0495812693301367e-4	2.0618998256881983e-4	2.076576651505827e-4	2.0931880148872858e-4	2.1106360684795865e-4	2.1272430005108388e-4
flux1:	0.6936524526198473	1.765537572834942e-4	1.7682895524415848e-4	1.7923301231510127e-4	1.832139194886122e-4	1.880611348140298e-4	1.9301120088620317e-4	1.9736082287442094e-4	2.00564419518534e-4	2.022982727525284e-4	2.0248257798087643e-4	2.012624824467531e-4	1.9895710955600412e-4	1.959902422849411e-4	1.9281739507319746e-4	1.8986185301558914e-4	1.8746792575114065e-4	1.8587455133609984e-4	1.8520786200897625e-4	1.8548815844731184e-4	1.8664453577141405e-4	1.8852768859940592e-4	1.9090823734992048e-4	1.93454290043755e-4	1.9573027437618713e-4	1.9736494918554288e-4	1.9840182586885536e-4	1.9883779348910005e-4	1.9805220890642267e-4	1.9642069945379376e-4	1.9537809232274153e-4	1.9264448019646734e-4	1.8985162395556633e-4	1.8862669695944646e-4	1.8673620077824487e-4	1.8530627870388228e-4	1.8475420560513966e-4	1.844206864837704e-4	1.8427111490672258e-4	1.8449846450711542e-4	1.8497142579884733e-4	1.85533308234606e-4	1.8615433169094325e-4	1.8689687324519285e-4	1.8784100732635914e-4	1.8903107909990465e-4	1.9044986318384895e-4	1.920125008875045e-4	1.9357264881779044e-4
flux1:	0.6939149015236006	1.607653370533071e-4	1.612374868035361e-4	1.6363430683506472e-4	1.6741994359968673e-4	1.7192293299774061e-4	1.7643656763711312e-4	1.8032326472019973e-4	1.8310203844358624e-4	1.8450338663050707e-4	1.8448454890036044e-4	1.8320707200379494e-4	1.8098574540841464e-4	1.7822206300826727e-4	1.7533608469281055e-4	1.727082905163292e-4	1.7063871836906305e-4	1.69325723303072e-4	1.688624420791505e-4	1.692462336975208e-4	1.703945862592922e-4	1.721587702651714e-4	1.7432378237747402e-4	1.7658885517120857e-4	1.7856634089108607e-4	1.799325052853681e-4	1.807428794532348e-4	1.810143595916176e-4	1.8020348860393152e-4	1.7866792292752293e-4	1.7770988320573694e-4	1.7526903991464042e-4	1.7282002737165634e-4	1.7182380166097614e-4	1.7025054464113367e-4	1.6909083746349433e-4	1.6871375077604276e-4	1.685021217890602e-4	1.684133715372804e-4	1.6861411990985048e-4	1.689821595021395e-4	1.693803588139422e-4	1.697946853336166e-4	1.7030075419271736e-4	1.7099361355271458e-4	1.719362759359508e-4	1.7313316986651372e-4	1.7452174417649424e-4	1.7597574523597016e-4
flux1:	0.6941773504273538	1.462790315747272e-4	1.4691112931994885e-4	1.4927775559774172e-4	1.5286146381294813e-4	1.570300902397952e-4	1.6113168892192806e-4	1.6459049130880724e-4	1.6698496014999186e-4	1.6809423663302687e-4	1.6790741145378726e-4	1.6659827875092982e-4	1.6447463713358253e-4	1.6191475536505862e-4	1.5930402521644206e-4	1.569824301931045e-4	1.552092036109476e-4	1.5414627283014023e-4	1.538581119442099e-4	1.543231624956376e-4	1.5545059710085946e-4	1.5709443357912658e-4	1.5905463681415975e-4	1.610599628438322e-4	1.627665579454529e-4	1.6389311863539401e-4	1.645051051860292e-4	1.6463647883853036e-4	1.638112851316261e-4	1.6236897956925292e-4	1.6149009778830282e-4	1.593136584336011e-4	1.5717127024085788e-4	1.5637397997171116e-4	1.550776396581596e-4	1.5415296270429008e-4	1.5392611415947433e-4	1.5382032513896899e-4	1.5378690162344143e-4	1.5396887174084912e-4	1.5425194316510518e-4	1.545155299061115e-4	1.5475791240886344e-4	1.550643450959818e-4	1.5554111876180126e-4	1.5626621935182347e-4	1.57262404551731e-4	1.5848688192862524e-4	1.5983208485282927e-4
flux1:	0.6944397993311071	1.3300188821804008e-4	1.337612545633145e-4	1.3607867883778607e-4	1.3945692060677935e-4	1.43302994842564e-4	1.4701754758110895e-4	1.5008272506861195e-4	1.521314533659855e-4	1.5298623309694434e-4	1.526631803049497e-4	1.5134457742955782e-4	1.493289421868812e-4	1.469706790835205e-4	1.4462149446303732e-4	1.425832648277044e-4	1.4107785460258792e-4	1.4023479346012864e-4	1.4009403662819413e-4	1.406189122304948e-4	1.417133423543822e-4	1.4323604609860262e-4	1.4500236703288876e-4	1.4676891550052614e-4	1.4823166023356655e-4	1.491469625604199e-4	1.4958807990016486e-4	1.4960292774314623e-4	1.487742653626945e-4	1.474231642170244e-4	1.4661835354622626e-4	1.4467977550845063e-4	1.4280909416201828e-4	1.4218234414512933e-4	1.411249474070355e-4	1.404020658314223e-4	1.4030180775052842e-4	1.4028628633393445e-4	1.403024583778422e-4	1.404722423091159e-4	1.4068822889441032e-4	1.4084372653298377e-4	1.4094626892106635e-4	1.4108749100872755e-4	1.413815030197793e-4	1.4191784338710075e-4	1.4273449032722407e-4	1.438059866269607e-4	1.45042051815646e-4
flux1:	0.6947022482348604	1.2084625681255492e-4	1.2170404886036168e-4	1.2395655731137152e-4	1.2712814795396465e-4	1.306646197879575e-4	1.3401694043855292e-4	1.3672134653980406e-4	1.38460466462993e-4	1.3909520695229517e-4	1.3866427162161733e-4	1.3735506666085235e-4	1.3545489060591426e-4	1.3329391038049886e-4	1.3119127881391657e-4	1.2941317512009533e-4	1.281474298477877e-4	1.2749501019280522e-4	1.274752450558182e-4	1.280398826983686e-4	1.2909039700583587e-4	1.3049192612454893e-4	1.3207542607167908e-4	1.3362365671223554e-4	1.348686451302067e-4	1.3560000274428477e-4	1.3589666519402886e-4	1.3581733807917521e-4	1.349956417058168e-4	1.3373405629468597e-4	1.3299858975037126e-4	1.3127323359064824e-4	1.296418189313357e-4	1.291589708573583e-4	1.2830527828064318e-4	1.2775324185617653e-4	1.2775742033007835e-4	1.2781736609142534e-4	1.2787735358355445e-4	1.2804043820828243e-4	1.282051780122301e-4	1.2827644614548663e-4	1.282683398719517e-4	1.2827597398831284e-4	1.284181875908312e-4	1.2879295066815671e-4	1.2945060063114877e-4	1.3038075317085344e-4	1.3150905272419936e-4
flux1:	0.6949646971386136	1.0972929820030141e-4	1.106600887527038e-4	1.1283474688172755e-4	1.1580029107263259e-4	1.1904068878455408e-4	1.220549126141681e-4	1.2442959179601414e-4	1.2589256172219494e-4	1.2633853835336315e-4	1.2582477119095899e-4	1.245408122166144e-4	1.2276113342213203e-4	1.2079152587595841e-4	1.1891983167473557e-4	1.1737891910562556e-4	1.1632577361175557e-4	1.1583639594365326e-4	1.1591308909189878e-4	1.1649924865138625e-4	1.174964116561552e-4	1.1877760226930759e-4	1.2018945368041158e-4	1.2153916543287422e-4	1.2259129936971583e-4	1.2316466616999296e-4	1.2334181406135287e-4	1.2318913864056377e-4	1.2238419209633757e-4	1.2121059114376565e-4	1.2054010860129334e-4	1.190052743660356e-4	1.175832633993951e-4	1.1721971623477798e-4	1.1653745534083937e-4	1.1612780361684457e-4	1.1621600800076684e-4	1.16337589884346e-4	1.1643567952522382e-4	1.1659652791478287e-4	1.1672383984274919e-4	1.1673200475201141e-4	1.1663934797294766e-4	1.1654192936504312e-4	1.1656057625787926e-4	1.1679888744393926e-4	1.1731696322310937e-4	1.1811740977707278e-4	1.191404955206301e-4
flux1:	0.6952271460423669	9.957266541425107e-5	1.0055411143592441e-4	1.0264039333499e-4	1.05401914548922e-4	1.0836001061744327e-4	1.1105932906226086e-4	1.1313334954137945e-4	1.143509073375283e-4	1.1463629900601541e-4	1.140616729250174e-4	1.1281612120040405e-4	1.1115998895920364e-4	1.0937475927309279e-4	1.077182873144568e-4	1.0639246543499051e-4	1.0552645126676647e-4	1.051746127039526e-4	1.0532551205440425e-4	1.059170895590009e-4	1.0685314515126494e-4	1.0801579594533941e-4	1.0926725887674821e-4	1.1043748524015222e-4	1.1132030571449522e-4	1.1176003512152391e-4	1.1184085754327231e-4	1.1163393404925807e-4	1.1085468256474178e-4	1.0976752226006636e-4	1.0915799980781575e-4	1.0779291768976833e-4	1.0655306162915409e-4	1.0628643932084109e-4	1.0574641351970639e-4	1.0545328784716624e-4	1.0560699005965254e-4	1.0577747629707164e-4	1.059080989849485e-4	1.0607021472428617e-4	1.061719442240976e-4	1.0613539121360916e-4	1.0598110467092366e-4	1.0580391852757377e-4	1.0572426679413932e-4	1.0584890238609011e-4	1.0624536372691913e-4	1.0692734969268918e-4	1.0784851912512197e-4
flux1:	0.6954895949461202	9.030234334600972e-5	9.131494241226063e-5	9.330448591105335e-5	9.586521508030694e-5	9.855487276627279e-5	1.009614536909669e-4	1.0276191169949707e-4	1.037621690290698e-4	1.0391224239806361e-4	1.0329591790894508e-4	1.0209957640121095e-4	1.0056841850807687e-4	9.895986773369219e-5	9.750317544063715e-5	9.637152651709438e-5	9.566908732854069e-5	9.543165703073666e-5	9.563701818011901e-5	9.622021031960532e-5	9.70891720732025e-5	9.81360576123691e-5	9.923842962992857e-5	1.0024734656020361e-4	1.0098290215082727e-4	1.0131155567042022e-4	1.0131727604967449e-4	1.0107333646259697e-4	1.0032772341513313e-4	9.932531054634851e-5	9.87729967185558e-5	9.755877580431953e-5	9.647642593902476e-5	9.628668366071642e-5	9.58627845472972e-5	9.566297549183784e-5	9.586559002426023e-5	9.607343222851813e-5	9.623122684932423e-5	9.639722233273494e-5	9.648331912972284e-5	9.641775394300075e-5	9.622159989418386e-5	9.59866468425099e-5	9.583091335502899e-5	9.58621615259542e-5	9.615331206979364e-5	9.672743786191071e-5	9.755041939312193e-5
flux1:	0.6957520438498734	8.184860342071061e-5	8.287551733572642e-5	8.47619687961917e-5	8.712624197736876e-5	8.956138326265927e-5	9.169641364152159e-5	9.3248547383884e-5	9.405716768906398e-5	9.409450899319576e-5	9.345310522261566e-5	9.231470909627626e-5	9.090861909506233e-5	8.94686071687619e-5	8.819674893333651e-5	8.723971834049924e-5	8.667934805966643e-5	8.653566719938606e-5	8.677831634549841e-5	8.73416429948172e-5	8.813927270293191e-5	8.907408208030597e-5	9.003861212292554e-5	9.090344134955909e-5	9.151217148253871e-5	9.175035779613416e-5	9.170006818683824e-5	9.14343759118491e-5	9.072919933864964e-5	8.980958481602985e-5	8.931091718110384e-5	8.823046017195446e-5	8.728351243440678e-5	8.715297141122806e-5	8.682212028539127e-5	8.669506931312555e-5	8.693195933072892e-5	8.716684403115401e-5	8.734672119838872e-5	8.751840169077688e-5	8.75970336635897e-5	8.751561055042427e-5	8.729430962954837e-5	8.702039336135738e-5	8.680779342770208e-5	8.676345940245325e-5	8.696389769858668e-5	8.744000368502306e-5	8.816876740678718e-5
flux1:	0.6960144927536267	7.414601293799211e-5	7.517292620041682e-5	7.695183065207908e-5	7.912504038146552e-5	8.13196730392017e-5	8.320346055529054e-5	8.453081424679695e-5	8.517122222100316e-5	8.51159737936744e-5	8.44638128796363e-5	8.339026155178454e-5	8.210819865559041e-5	8.082829630601264e-5	7.972691919395588e-5	7.892635590860949e-5	7.848859207609336e-5	7.842043036368089e-5	7.868569212489354e-5	7.921990031241865e-5	7.994359330989219e-5	8.077080745157074e-5	8.160858021707206e-5	8.234548715583745e-5	8.284611589049386e-5	8.301235880922365e-5	8.29229014734672e-5	8.264868542950901e-5	8.198948062940096e-5	8.115038295823593e-5	8.070190291580511e-5	7.973979748665823e-5	7.890860392996852e-5	7.882192461027426e-5	7.85639654404445e-5	7.849173071033832e-5	7.875017857488284e-5	7.900305201021847e-5	7.920026040694355e-5	7.937872585266477e-5	7.945642461957966e-5	7.936992903065317e-5	7.913735816259558e-5	7.884027567725022e-5	7.858718835746419e-5	7.848272064060311e-5	7.8605412451579e-5	7.899258250121838e-5	7.96312651585848e-5
flux1:	0.69627694165738	6.713343719129019e-5	6.814841621804562e-5	6.981711089842651e-5	7.180566183930842e-5	7.377391171401281e-5	7.542599149444422e-5	7.65505806878807e-5	7.704416313968792e-5	7.691423540726522e-5	7.62635428905051e-5	7.526006872936391e-5	7.409997829850027e-5	7.297152821478996e-5	7.20268701884853e-5	7.136596636521117e-5	7.103328135577004e-5	7.10246926987305e-5	7.130022263677699e-5	7.179810771980959e-5	7.244671601238276e-5	7.317144876311125e-5	7.38932574807718e-5	7.451725492587734e-5	7.49267039843078e-5	7.503734915525646e-5	7.492325157126949e-5	7.465167613721257e-5	7.404263633470061e-5	7.328139514298483e-5	7.287967826154581e-5	7.202207666248808e-5	7.128933074230839e-5	7.12334345324518e-5	7.103099568819777e-5	7.099818500961102e-5	7.126733843317902e-5	7.153040531508584e-5	7.17405950299781e-5	7.192635348330058e-5	7.200818065214527e-5	7.192524751397791e-5	7.169269302879993e-5	7.138549716129627e-5	7.110571294058522e-5	7.095441541933165e-5	7.10108521006389e-5	7.131750322577111e-5	7.187042044470261e-5
flux1:	0.6965393905611332	6.075398519331997e-5	6.174731135405495e-5	6.330479178480947e-5	6.511602574628731e-5	6.68721367580338e-5	6.831134636124744e-5	6.925379226633527e-5	6.962006625607468e-5	6.943131161423731e-5	6.879237080003677e-5	6.786265406253053e-5	6.682152929582547e-5	6.58356471125883e-5	6.503447632559351e-5	6.44976498920503e-5	6.42542864309198e-5	6.42914100253976e-5	6.456697617170969e-5	6.502316115675766e-5	6.559679050942317e-5	6.622462320138298e-5	6.684085318075119e-5	6.736572761131555e-5	6.76990638926169e-5	6.776823854276871e-5	6.764170969873783e-5	6.738188619079006e-5	6.682583322509862e-5	6.613939215539919e-5	6.578100674487881e-5	6.501550428269622e-5	6.436610593128811e-5	6.433005638437876e-5	6.416839313793868e-5	6.41620635337543e-5	6.443286260611701e-5	6.46995573864502e-5	6.491883040680117e-5	6.51119121511626e-5	6.520163188540212e-5	6.51289775602792e-5	6.490541365369099e-5	6.45987121271969e-5	6.430372350448523e-5	6.411701204123674e-5	6.411741329858342e-5	6.435143118771392e-5	6.482313997013162e-5
flux1:	0.6968018394648865	5.495487244934656e-5	5.591883513492691e-5	5.736557903191211e-5	5.900765329686071e-5	6.05659378678855e-5	6.181044348468389e-5	6.259006228936104e-5	6.284680274782283e-5	6.261315217127865e-5	6.19944230529883e-5	6.114067313780079e-5	6.021458630185998e-5	5.9362136185462415e-5	5.869167060132896e-5	5.826443267905167e-5	5.809622639692048e-5	5.8167075675616897e-5	5.843433003875839e-5	5.884504115007873e-5	5.934485543561743e-5	5.988169163981368e-5	6.040223456867325e-5	6.084051090627968e-5	6.111094322839056e-5	6.115058074853713e-5	6.1021573268832447e-5	6.078061854121751e-5	6.0279030860267395e-5	5.966394757321373e-5	5.934544703258372e-5	5.866096751770126e-5	5.808187340481479e-5	5.8056728099231176e-5	5.792355291920446e-5	5.793307578554297e-5	5.8198162094312034e-5	5.8463091817383455e-5	5.8688029923854144e-5	5.888809047492651e-5	5.898833449603913e-5	5.893098229833837e-5	5.8723346744871734e-5	5.842560314681596e-5	5.812489959387805e-5	5.7912562755552645e-5	5.7866082985218e-5	5.8034963019387305e-5	5.843033505266525e-5
flux1:	0.6970642883686398	4.968720038727952e-5	5.0615851546496805e-5	5.195360275908728e-5	5.3435324208954875e-5	5.481006602923244e-5	5.5877341266372035e-5	5.651219075652239e-5	5.667552325783867e-5	5.640909699577715e-5	5.5817317930968395e-5	5.5040345615910106e-5	5.42244783909592e-5	5.3496055645798784e-5	5.2943896400109784e-5	5.261273682770945e-5	5.250695857861894e-5	5.260123008535584e-5	5.2853501073002227e-5	5.321636797938333e-5	5.36444245913719e-5	5.40963827058703e-5	5.4530593831958455e-5	5.489354815263306e-5	5.5112481807198844e-5	5.513241544644006e-5	5.500875157976295e-5	5.4791895887561345e-5	5.434499368919444e-5	5.37974730293561e-5	5.351541980322747e-5	5.29021125321646e-5	5.238217644485479e-5	5.2360820365597773e-5	5.2246124035934173e-5	5.2263016894116535e-5	5.2516624146139086e-5	5.277548442564131e-5	5.300314836166381e-5	5.320955123873172e-5	5.3321966107829214e-5	5.3283450896594657e-5	5.309689675520507e-5	5.281470608004258e-5	5.251604234071984e-5	5.228647375457793e-5	5.2201379007280045e-5	5.231233934579402e-5	5.2636610872915697e-5
flux1:	0.697326737272393	4.4905675146267815e-5	4.579455996328974e-5	4.7026088242909365e-5	4.8356719958203775e-5	4.956204533789083e-5	5.0468817393107564e-5	5.097571452965235e-5	5.106018729226755e-5	5.077139605198365e-5	5.021168804760747e-5	4.951099173259802e-5	4.879968934328669e-5	4.8185634404504705e-5	4.773973551721998e-5	4.749204690535931e-5	4.743728360336186e-5	4.7546203574531644e-5	4.777832610577656e-5	4.8092221359649164e-5	4.845134816336302e-5	4.8824697233597394e-5	4.91813969524132e-5	4.947911739870063e-5	4.965626576392805e-5	4.96643858824539e-5	4.955193796541494e-5	4.936267893161136e-5	4.896955837926649e-5	4.848550345049804e-5	4.823651601569689e-5	4.768566515164134e-5	4.721547291493276e-5	4.719244277996804e-5	4.7088306778408016e-5	4.710603591541046e-5	4.734386164381523e-5	4.759333052652389e-5	4.7821229986587746e-5	4.8033105209771714e-5	4.815847745195016e-5	4.814102272695913e-5	4.7979134810968455e-5	4.771745759545052e-5	4.74270764556517e-5	4.718745891009237e-5	4.7071254243204164e-5	4.713129981313925e-5	4.739007498588679e-5
flux1:	0.6975891861761463	4.056830316957912e-5	4.1414189754651615e-5	4.25430497083385e-5	4.373211402003771e-5	4.478185521162073e-5	4.554403975992441e-5	4.593856786507644e-5	4.595721959582087e-5	4.5654872092750886e-5	4.513086179863208e-5	4.450474397309712e-5	4.389160831139418e-5	4.338206485947115e-5	4.303074866025748e-5	4.285479513019188e-5	4.2840873061562935e-5	4.295708453064534e-5	4.316526971305011e-5	4.343018739618027e-5	4.372389799514704e-5	4.402503000237545e-5	4.431254100168342e-5	4.455402776208422e-5	4.469757059008749e-5	4.470003072251481e-5	4.460294059021877e-5	4.444323467231038e-5	4.4102036789375005e-5	4.367711209920293e-5	4.345792260484715e-5	4.2961866665993675e-5	4.2533569361146555e-5	4.250487613725485e-5	4.240527562538477e-5	4.241903725647788e-5	4.263809676723409e-5	4.28757140792433e-5	4.310175397831268e-5	4.331803409271574e-5	4.345639482253926e-5	4.346106387891092e-5	4.332603949222274e-5	4.308839129759898e-5	4.2811195833663854e-5	4.256763166217628e-5	4.24271332434139e-5	4.24430639907489e-5	4.264226288674387e-5
flux1:	0.6978516350798996	3.6636104679196185e-5	3.743673731657661e-5	3.8467050425301206e-5	3.952415218943803e-5	4.043172564396874e-5	4.1064371200311705e-5	4.1360894198528296e-5	4.132533168318885e-5	4.101675947246474e-5	4.053072946988402e-5	3.997644979246777e-5	3.945447520378064e-5	3.9039492641594744e-5	3.877150745938709e-5	3.86564314727415e-5	3.8674373460357484e-5	3.879185421699957e-5	3.897358808509111e-5	3.919054971742253e-5	3.942298298655908e-5	3.965840573613266e-5	3.9884609336709324e-5	4.007789754530639e-5	4.0194668206669394e-5	4.0196118996278894e-5	4.011703749234185e-5	3.998751620666281e-5	3.96956127356142e-5	3.932531377855261e-5	3.913282334187111e-5	3.868488047486593e-5	3.8292028889241306e-5	3.825498309705961e-5	3.8155580163092484e-5	3.8162070080101076e-5	3.83605359797881e-5	3.8584577319273125e-5	3.8806990342031134e-5	3.90264307704257e-5	3.917714638709479e-5	3.92039755088871e-5	3.9096777907424965e-5	3.8885382082173115e-5	3.862506488135717e-5	3.8382660206289086e-5	3.8224019812989864e-5	3.820239014216776e-5	3.83481466529693e-5
flux1:	0.6981140839836528	3.30728788263373e-5	3.382677473080225e-5	3.4763052619293246e-5	3.5697740019816334e-5	3.647605600762943e-5	3.699331240157689e-5	3.720500769575168e-5	3.712550077454859e-5	3.681670385908063e-5	3.636976987321796e-5	3.5883730964834026e-5	3.544547544643358e-5	3.511514526788338e-5	3.4919752061978186e-5	3.48556038939204e-5	3.4897603613695466e-5	3.501159766356786e-5	3.5165551025741806e-5	3.533651989452101e-5	3.551238402245642e-5	3.5688714640137975e-5	3.5861106964351975e-5	3.6013393336390316e-5	3.610907396732927e-5	3.611290218591594e-5	3.60532300716865e-5	3.5953426336831655e-5	3.5707605050277725e-5	3.538732957424227e-5	3.521865055160062e-5	3.4813044635994886e-5	3.445042699359241e-5	3.440346883114344e-5	3.430139692333764e-5	3.429857930157745e-5	3.447561199408692e-5	3.468496641479645e-5	3.490224390811162e-5	3.512343736469164e-5	3.528529548858448e-5	3.533342053229272e-5	3.5253918904626804e-5	3.506983789450635e-5	3.4828983308466165e-5	3.4591902792739974e-5	3.442060170898932e-5	3.4367647946093486e-5	3.4466173610082045e-5
flux1:	0.6983765328874061	2.9845038957409333e-5	3.055133938980919e-5	3.139835682944392e-5	3.222002683921441e-5	3.2881436883869473e-5	3.329655333859382e-5	3.343546675309731e-5	3.332106075840642e-5	3.301686985791092e-5	3.260917646685771e-5	3.218713015649439e-5	3.182490667682873e-5	3.1569515314613255e-5	3.143658460013503e-5	3.141435531150044e-5	3.147374955533701e-5	3.1580692866108447e-5	3.170662284116351e-5	3.183440706540627e-5	3.19589085842038e-5	3.208284902833301e-5	3.2208579500934e-5	3.232633491980033e-5	3.240563960253624e-5	3.241419209283519e-5	3.23743069771874e-5	3.2302877549133116e-5	3.2099512832242105e-5	3.1824630293513656e-5	3.1677109216086236e-5	3.13088925744819e-5	3.09723768033505e-5	3.0914911135882456e-5	3.080855343752249e-5	3.0795438465923745e-5	3.095101432784402e-5	3.114507302554186e-5	3.13559055373367e-5	3.1577300510639125e-5	3.174860017402615e-5	3.181638770169889e-5	3.176349833641206e-5	3.160676109128686e-5	3.1386939825906986e-5	3.115845223667834e-5	3.097928551386611e-5	3.090084286501691e-5	3.095827851604524e-5
flux1:	0.6986389817911594	2.6921517568440588e-5	2.7579893207625876e-5	2.8342608516874508e-5	2.906045336689129e-5	2.9616731620237723e-5	2.9942080658888543e-5	3.0019198990762614e-5	2.9877838082057978e-5	2.958208363394912e-5	2.9213004730458558e-5	2.885026172264302e-5	2.855633058730216e-5	2.8366509102073333e-5	2.8286609195709398e-5	2.8298249429356756e-5	2.836947190130302e-5	2.8466896799679756e-5	2.8565524729225394e-5	2.8653654103080065e-5	2.8732397905961644e-5	2.8810679993447608e-5	2.8896560589439207e-5	2.898561602447008e-5	2.905244720610195e-5	2.9067225696234676e-5	2.904668506848859e-5	2.9001617797127308e-5	2.8836817701889387e-5	2.860273473611588e-5	2.847395477058571e-5	2.8138925024147897e-5	2.7825306272209924e-5	2.7757541510222776e-5	2.7646307819152874e-5	2.7622745453248274e-5	2.7757489689836876e-5	2.79360501504853e-5	2.8139285717657544e-5	2.835921677948695e-5	2.853786922321031e-5	2.86230599775817e-5	2.8594899977580667e-5	2.8464640310400127e-5	2.8266513516712812e-5	2.8049046562088178e-5	2.786611706506571e-5	2.7767546644926906e-5	2.7789823912177142e-5
flux1:	0.6989014306949126	2.4273723151502753e-5	2.4884323630429775e-5	2.55678350244412e-5	2.619081748544052e-5	2.665316426110056e-5	2.6900280753395043e-5	2.69256119272564e-5	2.676426269002818e-5	2.6479937914252616e-5	2.6148266561184636e-5	2.5839891964128234e-5	2.560663589975695e-5	2.5473489169363004e-5	2.543795076073447e-5	2.5476363200278444e-5	2.5554870107005567e-5	2.564128014548807e-5	2.5714138598090603e-5	2.5766708820333825e-5	2.5805564135971282e-5	2.5844860488839595e-5	2.5897342356811204e-5	2.596294290246757e-5	2.602051371664803e-5	2.6042334348183067e-5	2.6040050965417994e-5	2.6018849686464753e-5	2.5888576653428618e-5	2.5690797487350164e-5	2.5578563969463562e-5	2.5273174867961718e-5	2.4980028784878227e-5	2.4902818725886508e-5	2.4786926766880685e-5	2.4753420845499632e-5	2.4868451282887856e-5	2.5031638107091016e-5	2.522626170070441e-5	2.5442995357332392e-5	2.5626637467759346e-5	2.572650454509468e-5	2.5720563194193533e-5	2.5615177494089455e-5	2.543862118319161e-5	2.523383790787502e-5	2.5050573651281905e-5	2.4936714729057652e-5	2.4929444716096686e-5
flux1:	0.6991638795986659	2.1875519461079623e-5	2.243895023033536e-5	2.3048471325664573e-5	2.358531221478137e-5	2.396436417036225e-5	2.4143985819189196e-5	2.4126634631386165e-5	2.395139858796471e-5	2.3680804638975492e-5	2.338491901289941e-5	2.31258994793972e-5	2.294596761076184e-5	2.286117133544681e-5	2.2862120129882383e-5	2.2921121140653955e-5	2.300328728057896e-5	2.307800345157262e-5	2.312725461202464e-5	2.3148742450269754e-5	2.3153679678837463e-5	2.3160486359907387e-5	2.318560884396554e-5	2.3232438421849257e-5	2.3283361502738294e-5	2.3312480638144156e-5	2.332687196054011e-5	2.3326716227447586e-5	2.3226883878070314e-5	2.306106529910319e-5	2.2963381076508535e-5	2.2684649374525772e-5	2.241019184548209e-5	2.232488054311768e-5	2.2205148258275785e-5	2.2162692223559434e-5	2.225947874743913e-5	2.2407679488220407e-5	2.2592812053479517e-5	2.2804607132260848e-5	2.2990724753671494e-5	2.3102242824706865e-5	2.3115568318003706e-5	2.3032892774491523e-5	2.287714485135089e-5	2.2686045387533846e-5	2.2505245357155104e-5	2.2380399902912897e-5	2.2348798552840573e-5
flux1:	0.6994263285024191	1.9703194181649216e-5	2.0220501623196824e-5	2.076133862612363e-5	2.1220500363317264e-5	2.152633276797015e-5	2.164842956108345e-5	2.1596658651061163e-5	2.141286478581629e-5	2.1157729601001997e-5	2.0895726542295492e-5	2.068110070287511e-5	2.054751434823254e-5	2.0503375454228332e-5	2.0533732184223507e-5	2.0607985893447783e-5	2.0690977908981345e-5	2.0753965371575186e-5	2.0782201750386873e-5	2.077726347174642e-5	2.0754175223890402e-5	2.0734679392657975e-5	2.0738003085691523e-5	2.0770188639883664e-5	2.0816538581448335e-5	2.085275232115886e-5	2.0881869316059454e-5	2.0899749918627092e-5	2.0826301700672762e-5	2.0688302443729443e-5	2.0603340911755937e-5	2.0348753055839186e-5	2.0091707514847295e-5	1.9999978791262792e-5	1.9877633902492468e-5	1.9827567055987868e-5	1.9907809451813158e-5	2.004162188330505e-5	2.0216533330690152e-5	2.0421710662785933e-5	2.0607764933151486e-5	2.0727781793725975e-5	2.0757174416516414e-5	2.069467406149498e-5	2.0558497861476338e-5	2.0381541840392575e-5	2.020544707303843e-5	2.007339523182558e-5	2.002224618376395e-5
flux1:	0.6996887774061724	1.7735388799496994e-5	1.8208036826710354e-5	1.8685553580425313e-5	1.9075208207170783e-5	1.9317319595885436e-5	1.939110442478021e-5	1.9312374596063452e-5	1.9124647663603716e-5	1.888621541349163e-5	1.8656009249100586e-5	1.8480959984483812e-5	1.8387180371713627e-5	1.8376663400616066e-5	1.8430117004397532e-5	1.851505102831937e-5	1.859669010397726e-5	1.8648380179189645e-5	1.865842427811987e-5	1.8631695286773436e-5	1.8586220016400157e-5	1.8546170077103973e-5	1.8532708999040025e-5	1.8553816561757674e-5	1.859717706397539e-5	1.8639904846291033e-5	1.868154677053697e-5	1.8714380407561744e-5	1.8663356951771578e-5	1.8549281234690156e-5	1.8475364054541045e-5	1.824278725852417e-5	1.8002261256074515e-5	1.7905996095216407e-5	1.778250817526685e-5	1.7726390164946818e-5	1.779191517254409e-5	1.791210174108671e-5	1.8076229893100227e-5	1.8273243264184715e-5	1.8456790675115056e-5	1.8582189431869072e-5	1.862438796050192e-5	1.8579344252498286e-5	1.8461196194916465e-5	1.829843467262624e-5	1.8128814852621586e-5	1.7992853165742033e-5	1.7926501460572767e-5
flux1:	0.6999512263099257	1.59529728548207e-5	1.638280006510989e-5	1.6802363741471157e-5	1.713034097782974e-5	1.7317617613865863e-5	1.7351536810124154e-5	1.725252667787285e-5	1.7064832527812444e-5	1.6843926110523015e-5	1.6643316302319067e-5	1.6503229534450848e-5	1.644319347628638e-5	1.6459920743123746e-5	1.6530884601478242e-5	1.662259961134023e-5	1.670122809347782e-5	1.6742352096619943e-5	1.6737073313241192e-5	1.6692988288592716e-5	1.663035565312142e-5	1.6574951409640142e-5	1.654911921388394e-5	1.65621545095736e-5	1.660366192104115e-5	1.66520243485057e-5	1.6703845170879218e-5	1.6748572475109035e-5	1.6716173428268305e-5	1.662240803559118e-5	1.6557992066318344e-5	1.634559417795565e-5	1.612096732740587e-5	1.6022113584504724e-5	1.589905221687444e-5	1.5838553331934064e-5	1.5891230149944368e-5	1.5998675905733203e-5	1.6151643128784825e-5	1.6339142653003736e-5	1.6517939196495164e-5	1.6645779079149467e-5	1.669762604595163e-5	1.6667307562440585e-5	1.6565493712094402e-5	1.641669637454078e-5	1.6254938912749602e-5	1.6117929326856868e-5	1.604029468036385e-5
flux1:	0.7002136752136789	1.4338860427588432e-5	1.4728014466787704e-5	1.5094922330582538e-5	1.5368640918411966e-5	1.550930580582755e-5	1.551101487662264e-5	1.5397625389045433e-5	1.5213299343687865e-5	1.5010362782579117e-5	1.4837078250010537e-5	1.4727577042542136e-5	1.4695710151801734e-5	1.4733945931453956e-5	1.4817508133226582e-5	1.4912693142697751e-5	1.4987058176318308e-5	1.5018507611585619e-5	1.500067220284365e-5	1.4943322138952778e-5	1.4868235816424189e-5	1.4802052423231266e-5	1.4767634078826582e-5	1.4775057663588367e-5	1.4815450343311605e-5	1.4868348503290727e-5	1.4927958072013681e-5	1.4981628573458458e-5	1.4964272049971183e-5	1.4887516027886915e-5	1.483119076756948e-5	1.4637372288364367e-5	1.4428197882673985e-5	1.4328657148473598e-5	1.4207577798004745e-5	1.4144383406531877e-5	1.4186055878734473e-5	1.428172761647245e-5	1.4423348495984937e-5	1.4600228746213644e-5	1.477231022564039e-5	1.4899936273046088e-5	1.4958509833061781e-5	1.4940312143741053e-5	1.4853119451989885e-5	1.4717883519445811e-5	1.4565072404226461e-5	1.4429489843533757e-5	1.4344087054762335e-5
flux1:	0.7004761241174322	1.2877780929490115e-5	1.3228634108825091e-5	1.3548028485664387e-5	1.377442026925336e-5	1.3875977084192416e-5	1.385231175166672e-5	1.3729665005307296e-5	1.3551432324271967e-5	1.3366562286547181e-5	1.3218292167898938e-5	1.3135256376154002e-5	1.3126474117888419e-5	1.3181102734965103e-5	1.3272979599324312e-5	1.3368841749905126e-5	1.3438004785803934e-5	1.3460727357613153e-5	1.3432891609050821e-5	1.3365928001459938e-5	1.3282495235855694e-5	1.3209448397291155e-5	1.3169603165549974e-5	1.3173365408776954e-5	1.3213044012336444e-5	1.3269243126487273e-5	1.3334302960165672e-5	1.339414899094428e-5	1.338852856162347e-5	1.3325814419387553e-5	1.3276308110744347e-5	1.3099648117513933e-5	1.2905570475491913e-5	1.2807106378008014e-5	1.2689463650029928e-5	1.262519231143856e-5	1.2657625639714914e-5	1.2742531787146985e-5	1.2872808139431948e-5	1.3038236101332857e-5	1.3201969934425042e-5	1.332708595721639e-5	1.338979071673428e-5	1.3381336049543996e-5	1.3307128260376647e-5	1.3184959364206792e-5	1.3041934498248096e-5	1.2909903606250076e-5	1.2819859768023105e-5
flux1:	0.7007385730211855	1.1556026710489126e-5	1.1871082387174116e-5	1.214786520070684e-5	1.233330471985894e-5	1.240248967708935e-5	1.235944434286189e-5	1.2231887437745418e-5	1.206188551660436e-5	1.1894861137561029e-5	1.1769281163992171e-5	1.17088617324898e-5	1.171856679319901e-5	1.1785071801790413e-5	1.1881570162489111e-5	1.1975782982285175e-5	1.2039058207217432e-5	1.2053992448359814e-5	1.2018441857923123e-5	1.1945030498850861e-5	1.1856739810592007e-5	1.1780092361922988e-5	1.1737387554486648e-5	1.1738983364061041e-5	1.1778082101426699e-5	1.1836297677017921e-5	1.1904608349090278e-5	1.1968107981792481e-5	1.1971244256703115e-5	1.1919949680449102e-5	1.187613993717652e-5	1.1715355856075962e-5	1.1536044805803218e-5	1.1440215589516876e-5	1.132730190127304e-5	1.1263437827046926e-5	1.1288277778134285e-5	1.1363430227937448e-5	1.1482533153261351e-5	1.1635954613876974e-5	1.1790062427244918e-5	1.1910766670359953e-5	1.1975381775674836e-5	1.1974575386535576e-5	1.1911849774514043e-5	1.1802210890559232e-5	1.1669603960703211e-5	1.1542920437597033e-5	1.1450982976354419e-5
flux1:	0.7010010219249387	1.0361204514194867e-5	1.0643006250413472e-5	1.088176549084396e-5	1.1032017740505392e-5	1.107477165466697e-5	1.101749632282502e-5	1.0888619645888507e-5	1.0728429887629278e-5	1.057874793989531e-5	1.0473548987641784e-5	1.0432182937427969e-5	1.045626389834587e-5	1.0530711578316865e-5	1.0628700839118555e-5	1.0719369826002818e-5	1.0776288730131534e-5	1.0784333461382082e-5	1.0743063509521058e-5	1.066588277036896e-5	1.0575623873158534e-5	1.0498027254547465e-5	1.0454496693588567e-5	1.0455035085373211e-5	1.0493499511771165e-5	1.0552480501388767e-5	1.0622055789167032e-5	1.0686983295996319e-5	1.0696265415782159e-5	1.0654114911059238e-5	1.0615038720755622e-5	1.0468958307707408e-5	1.0304061227793538e-5	1.0212177399090736e-5	1.0105083910537307e-5	1.0042925119714314e-5	1.0061668122109613e-5	1.0128048276381321e-5	1.0236290000004323e-5	1.0377416481854118e-5	1.0520970595859228e-5	1.0635758282390858e-5	1.0700446932276806e-5	1.0705493600888902e-5	1.065290126636472e-5	1.0555231996067495e-5	1.0433480656858473e-5	1.0313617977294338e-5	1.0222152763792818e-5
flux1:	0.701263470828692	9.282015897447216e-6	9.53307071462047e-6	9.738029048594297e-6	9.858224820712978e-6	9.879693905724196e-6	9.812516895996497e-6	9.685192713173384e-6	9.535886602160558e-6	9.40280554702161e-6	9.315727214311074e-6	9.29015543703644e-6	9.324987710443151e-6	9.404014076313552e-6	9.500905016158085e-6	9.586545232053187e-6	9.636840006790057e-6	9.638849781383105e-6	9.593578276286485e-6	9.514850971936706e-6	9.42496550263963e-6	9.348525049112192e-6	9.305742479822604e-6	9.306022926280624e-6	9.343686937311108e-6	9.402288582253594e-6	9.471411286594112e-6	9.535872781231997e-6	9.549084901755385e-6	9.51414142897371e-6	9.478999781990093e-6	9.346542566904824e-6	9.19565324934443e-6	9.108758827567849e-6	9.008354857142674e-6	8.948978343310975e-6	8.962951374439483e-6	9.021482931958475e-6	9.11928319746835e-6	9.24806425828062e-6	9.380464025140245e-6	9.488204505761294e-6	9.55149361050726e-6	9.56088297012014e-6	9.517220842988837e-6	9.430934452162397e-6	9.320281308995148e-6	9.208388098006772e-6	9.11937150311431e-6
flux1:	0.7015259197324453	8.30808440168551e-6	8.530808092546766e-6	8.705799356009562e-6	8.800442267650535e-6	8.805010660627067e-6	8.731489205509383e-6	8.607931786705164e-6	8.470131550907754e-6	8.352724143848718e-6	8.281592430604895e-6	8.268878725851047e-6	8.311325265800514e-6	8.392122739362724e-6	8.485847448889814e-6	8.565365507341892e-6	8.608961653446174e-6	8.605756745360936e-6	8.557954812952588e-6	8.479499772953815e-6	8.391848884272935e-6	8.318200032165964e-6	8.277356534472207e-6	8.277943030129716e-6	8.314596965224922e-6	8.371836301029892e-6	8.439091906756133e-6	8.501543998561554e-6	8.516873110311468e-6	8.487520538866651e-6	8.455674473274567e-6	8.335839486201082e-6	8.19848196486502e-6	8.117355869217917e-6	8.024282923886923e-6	7.968527406856342e-6	7.978876950740075e-6	8.030407418512485e-6	8.118259853951263e-6	8.234847005959835e-6	8.35578241972849e-6	8.455680396388815e-6	8.516421548995561e-6	8.528894008677752e-6	8.493079917765205e-6	8.417548509038376e-6	8.318034043873034e-6	8.214929990630784e-6	8.129941696576543e-6
flux1:	0.7017883686361985	7.429836732776867e-6	7.626524287500407e-6	7.774998109464218e-6	7.848001469493676e-6	7.839352517377747e-6	7.76234790573058e-6	7.644191782758004e-6	7.518142192508122e-6	7.415353053516025e-6	7.358118342416411e-6	7.355665605855567e-6	7.403072860155426e-6	7.483371373651894e-6	7.57235803815246e-6	7.645030769242577e-6	7.68203946060627e-6	7.67441909855252e-6	7.625347926854865e-6	7.54863751862122e-6	7.464672875897225e-6	7.395056357558451e-6	7.357032016027616e-6	7.3583169416057555e-6	7.393760020298119e-6	7.448849208288647e-6	7.5131359617150606e-6	7.5723863431377045e-6	7.5884101144710495e-6	7.563328046738761e-6	7.534285097384438e-6	7.426141909599521e-6	7.30176651518561e-6	7.226939214728786e-6	7.14161607821858e-6	7.090081647941024e-6	7.097771140924121e-6	7.143062902654956e-6	7.221506098801982e-6	7.326214619511247e-6	7.435624553515808e-6	7.527174668902941e-6	7.5844976675627815e-6	7.599003104686817e-6	7.570045795305817e-6	7.504584360043503e-6	7.416043136587163e-6	7.322221589779908e-6	7.242445644044566e-6
flux1:	0.7020508175399518	6.638434208897502e-6	6.8112532907093385e-6	6.936302968735797e-6	6.991049481412836e-6	6.972247889456589e-6	6.894017453304435e-6	6.782406874446557e-6	6.668052053032915e-6	6.5787546633354445e-6	6.533524815281989e-6	6.539083412812788e-6	6.589267707616647e-6	6.667305456013586e-6	6.750442925118829e-6	6.815886885841511e-6	6.846589938703901e-6	6.835339982541839e-6	6.7860830264026364e-6	6.71229564045138e-6	6.633123378752482e-6	6.568450645832272e-6	6.533873774685501e-6	6.536126410438689e-6	6.570199608201465e-6	6.622555642860676e-6	6.6830725351952805e-6	6.738263132679913e-6	6.753919274316171e-6	6.732052341247689e-6	6.705444644954788e-6	6.608125483176601e-6	6.496113885196823e-6	6.427893858098827e-6	6.350529744673069e-6	6.30359224376026e-6	6.309407298189697e-6	6.349137663889101e-6	6.418734020655121e-6	6.5120077231859075e-6	6.610038802153698e-6	6.6929810971435726e-6	6.746249261074195e-6	6.761908686747134e-6	6.738882716004478e-6	6.682740795100557e-6	6.604808229528514e-6	6.520451718571578e-6	6.4466917958533345e-6
flux1:	0.7023132664437051	5.9257418377548824e-6	6.076743134939344e-6	6.1811482732603475e-6	6.220562321210685e-6	6.194146355430645e-6	6.1164421805555025e-6	6.0121230702842325e-6	5.909181173937905e-6	5.832228436805017e-6	5.797292087873141e-6	5.808956264519444e-6	5.860177182349338e-6	5.9346582240220485e-6	6.011247923367837e-6	6.069377112602147e-6	6.09420105345209e-6	6.080091281774112e-6	6.031575861041927e-6	5.961636802053967e-6	5.8880685202264176e-6	5.828972992519972e-6	5.798264150767937e-6	5.801662254954929e-6	5.834261333828243e-6	5.883494360057224e-6	5.939711217155125e-6	5.9902864204725965e-6	6.004827647661002e-6	5.98535165678266e-6	5.960908755876327e-6	5.873600447596378e-6	5.773276389796631e-6	5.71178120815582e-6	5.642394632240095e-6	5.600231331301615e-6	5.60479169982983e-6	5.63956006592328e-6	5.700883305690828e-6	5.783265353765217e-6	5.870235316317307e-6	5.944516276032097e-6	5.993289445690433e-6	6.0093662196212715e-6	5.991397968850108e-6	5.943763988897701e-6	5.8758974040409535e-6	5.800908947957778e-6	5.733620662653147e-6
flux1:	0.7025757153474583	5.2843173887437935e-6	5.415453414275369e-6	5.50172740824171e-6	5.5283488399462255e-6	5.49642134588929e-6	5.42058546161934e-6	5.323991426875399e-6	5.232020737237286e-6	5.16628442792538e-6	5.140121246890897e-6	5.156311523275612e-6	5.207231324220152e-6	5.27727008116337e-6	5.346966035168294e-6	5.397938757073367e-6	5.417418448033e-6	5.401188972095626e-6	5.354195881286202e-6	5.288804991697497e-6	5.22139466913973e-6	5.168268810872478e-6	5.141670672828619e-6	5.146316993263526e-6	5.177388822908835e-6	5.223274395266228e-6	5.274890182589256e-6	5.3205542681467985e-6	5.333494707023322e-6	5.3157819947926235e-6	5.293302328272161e-6	5.215237846871967e-6	5.125880644889889e-6	5.071068475048546e-6	5.009510068259489e-6	4.972132372213499e-6	4.975909211076866e-6	5.006248589103396e-6	5.059878777927453e-6	5.13198942580354e-6	5.208356467719906e-6	5.274097353420337e-6	5.318104681788671e-6	5.333987593933099e-6	5.3202542560171785e-6	5.2802733327412355e-6	5.221786933933047e-6	5.155836101781194e-6	5.095175417287199e-6
flux1:	0.7028381642512116	4.707402428263804e-6	4.820546238500145e-6	4.890979524394571e-6	4.907029409172589e-6	4.871338283999505e-6	4.798386031780858e-6	4.709711903037478e-6	4.628163908921074e-6	4.572560576184726e-6	4.5538377374224995e-6	4.5732699669998246e-6	4.6229009600300946e-6	4.687956583311145e-6	4.750697275598611e-6	4.794856167507206e-6	4.8095917653423175e-6	4.791931758246667e-6	4.747095528606125e-6	4.686744049512821e-6	4.625813755870937e-6	4.578835441931823e-6	4.556432462730386e-6	4.562360616622008e-6	4.591888384464105e-6	4.6343308522407e-6	4.681227042308997e-6	4.721895859110346e-6	4.732955361907874e-6	4.7165413918479295e-6	4.6958664367221015e-6	4.626316607316493e-6	4.547175147082632e-6	4.498873856427335e-6	4.444851793723185e-6	4.412140554154754e-6	4.415477201032153e-6	4.441867102569983e-6	4.488390537180312e-6	4.550910777436092e-6	4.617248336041486e-6	4.67471992917145e-6	4.7138412429584025e-6	4.729037914319437e-6	4.7187773132640835e-6	4.685579481303049e-6	4.635689314827605e-6	4.578268577145879e-6	4.524151886347e-6
flux1:	0.7031006131549649	4.188901029351877e-6	4.285858149272658e-6	4.342550781376874e-6	4.349982872311529e-6	4.311985126356329e-6	4.242671751694229e-6	4.161931172353071e-6	4.090188972355603e-6	4.043692483003622e-6	4.03124921770334e-6	4.052893559326234e-6	4.10053778893494e-6	4.160343588108722e-6	4.216281380388831e-6	4.2540924967046284e-6	4.2647054897782606e-6	4.246229665332758e-6	4.204034665162364e-6	4.149016480445266e-6	4.0946761405283e-6	4.053829654892696e-6	4.035562876170397e-6	4.042738245021291e-6	4.070722198341127e-6	4.1097167006926585e-6	4.151912049734738e-6	4.187664152572251e-6	4.1967164026466825e-6	4.181269135880794e-6	4.162263270384574e-6	4.100529623836897e-6	4.03083541718513e-6	3.988767976282869e-6	3.941874923050369e-6	3.913614435588489e-6	3.9167487515715605e-6	3.939626762766246e-6	3.979637450942599e-6	4.033296344601869e-6	4.090271478275286e-6	4.139872731909228e-6	4.174125030003926e-6	4.18826141346159e-6	4.180787742603033e-6	4.153521003840424e-6	4.111393666026075e-6	4.061878398360283e-6	4.014047520219152e-6
flux1:	0.7033630620587181	3.7233383724849597e-6	3.805848287150622e-6	3.850729035294537e-6	3.851264756484642e-6	3.812172454751581e-6	3.747041805375073e-6	3.674108681266154e-6	3.611511795616963e-6	3.5731550603754355e-6	3.5659792098697996e-6	3.589014069707001e-6	3.634201148609129e-6	3.6886953287345185e-6	3.7381297860075984e-6	3.7701269828883194e-6	3.7772213700060853e-6	3.758450138916323e-6	3.719228403051501e-6	3.6696515563390485e-6	3.62181854154862e-6	3.586915668506804e-6	3.572597843380391e-6	3.580918887194167e-6	3.6073587939671578e-6	3.6429581804802063e-6	3.680569735195e-6	3.7116014413809063e-6	3.7186301685262552e-6	3.7039231214423343e-6	3.686460824345932e-6	3.6318706052881444e-6	3.570849255685688e-6	3.534655412352461e-6	3.494395999657174e-6	3.470303797508609e-6	3.4733901963080626e-6	3.493160404196997e-6	3.5272601266284727e-6	3.572823235950571e-6	3.6211763312401355e-6	3.663413930065814e-6	3.6929388004572474e-6	3.7057595011420314e-6	3.70047898015316e-6	3.678340691519417e-6	3.643138940014769e-6	3.6008439028865196e-6	3.558928515404717e-6
flux1:	0.7036255109624714	3.30579885419445e-6	3.37552588249319e-6	3.4103587165241886e-6	3.405507357505579e-6	3.3663175424888686e-6	3.30573518039526e-6	3.2403716050854857e-6	3.1862304139965387e-6	3.155100370730372e-6	3.152301924638105e-6	3.176068552306189e-6	3.2184976491192796e-6	3.2677612843779203e-6	3.3110819761887183e-6	3.3378217426640555e-6	3.341955213145499e-6	3.323303313652924e-6	3.2872389751471064e-6	3.2430423280147493e-6	3.2014654614155884e-6	3.172170743911268e-6	3.161505500547306e-6	3.170809449537416e-6	3.1956932815144834e-6	3.227984042822286e-6	3.261197064800121e-6	3.287784572559599e-6	3.292850081430825e-6	3.2787393879949786e-6	3.2626997574163798e-6	3.2146037614033e-6	3.1614848250400223e-6	3.1307398863348605e-6	3.096557724767216e-6	3.076308595019143e-6	3.0794381948192058e-6	3.096475706098191e-6	3.1252706192699416e-6	3.163527403068951e-6	3.2040513337169366e-6	3.239517708242902e-6	3.264566017931779e-6	3.2759306888527866e-6	3.27235174413529e-6	3.2546126727202393e-6	3.2255321065977876e-6	3.1897582985517827e-6	3.1533292430634943e-6
flux1:	0.7038879598662247	2.93184975253396e-6	2.9903661075580306e-6	3.0167478135048655e-6	3.0078164390932793e-6	2.96932981179738e-6	2.913505162826593e-6	2.855380189629565e-6	2.808984312757435e-6	2.784214700626357e-6	2.785001196140987e-6	2.8089640173670917e-6	2.848454942866611e-6	2.8926616107505853e-6	2.9303040723326066e-6	2.952333805063846e-6	2.9540015180753815e-6	2.935777657932738e-6	2.9029206206950393e-6	2.863898263375361e-6	2.828188510083872e-6	2.804050433823714e-6	2.7966569865945962e-6	2.8067317164463195e-6	2.830032669790292e-6	2.8591212716838873e-6	2.8881685302971063e-6	2.9106385830446196e-6	2.9138546201691253e-6	2.900259927172723e-6	2.885527085064853e-6	2.8433004541605455e-6	2.7973260624934303e-6	2.771557959582345e-6	2.742861189774531e-6	2.7261051539088397e-6	2.7293229790893284e-6	2.7439748332299e-6	2.7680679274227584e-6	2.79981695087128e-6	2.833334764071968e-6	2.862683358799829e-6	2.8835951293012035e-6	2.893467949011421e-6	2.891202429232697e-6	2.8772198817610495e-6	2.853513083772045e-6	2.8235811399467294e-6	2.792190231081236e-6
flux1:	0.7041504087699779	2.597460550888566e-6	2.646226276917119e-6	2.665580488332385e-6	2.6536793729804083e-6	2.6165136216528553e-6	2.565516644510845e-6	2.5142207434506893e-6	2.4748456307446886e-6	2.4556114843892485e-6	2.459269005358425e-6	2.4829851749254076e-6	2.519441537384218e-6	2.5588207752287836e-6	2.5912368443535512e-6	2.609076968640419e-6	2.6087078711121065e-6	2.5911252250355847e-6	2.5614139915212744e-6	2.527247273179473e-6	2.4969146930497225e-6	2.477402026272336e-6	2.472844629436808e-6	2.483446265303158e-6	2.5051277618277246e-6	2.5311362595230493e-6	2.5562852709694158e-6	2.574994233562098e-6	2.576513435146957e-6	2.5634021361163794e-6	2.5498691723459646e-6	2.5129146858050675e-6	2.4733474054714683e-6	2.4520530732014788e-6	2.428237491372049e-6	2.4146125522634738e-6	2.4179312858554805e-6	2.4305148757315478e-6	2.450494961412483e-6	2.4765269770551036e-6	2.503868341840482e-6	2.5277864506178283e-6	2.544965820832827e-6	2.5533974111681293e-6	2.5521519185875285e-6	2.5413710521023774e-6	2.522358372172895e-6	2.4976275197268326e-6	2.4708323622637813e-6
flux1:	0.7044128576737312	2.298929014991949e-6	2.339273979191743e-6	2.3528469438425423e-6	2.338896048684238e-6	2.303499254426606e-6	2.257276545729787e-6	2.2123358549067507e-6	2.179250845383038e-6	2.1647672402033453e-6	2.1706489507926864e-6	2.193748464566144e-6	2.2271335001355124e-6	2.261947792759854e-6	2.289589092784971e-6	2.3037270299263836e-6	2.3016902688850984e-6	2.2848852608250387e-6	2.258176360013892e-6	2.2284709371856953e-6	2.2029651420880113e-6	2.1875055881634174e-6	2.1853250936159576e-6	2.1961990637930875e-6	2.2162253832194645e-6	2.239293368509091e-6	2.2608389782402526e-6	2.2761589154378915e-6	2.2761640013772203e-6	2.2635381764318564e-6	2.2511120192112424e-6	2.2188649355157724e-6	2.184995224154193e-6	2.1676568447277455e-6	2.148125777139879e-6	2.1372668736547652e-6	2.1406772076926715e-6	2.1514777347250483e-6	2.1679066623972464e-6	2.1889866925648843e-6	2.210964363597135e-6	2.230145171152402e-6	2.244032191920507e-6	2.2511356134107308e-6	2.250694550619533e-6	2.2426395770438316e-6	2.2277083765145977e-6	2.2075826618923597e-6	2.1849578049632997e-6
flux1:	0.7046753065774845	2.0328231842391975e-6	2.0659354627408985e-6	2.0747976081661246e-6	2.059538046946251e-6	2.0262059169951803e-6	1.984599538854635e-6	1.9454924523858858e-6	1.9179719521364943e-6	1.907497764469716e-6	1.9150199247986802e-6	1.9371954696578137e-6	1.9675189527403787e-6	1.9980518677747467e-6	2.021363318188079e-6	2.0322556086286754e-6	2.028873011722624e-6	2.0129282288536937e-6	1.9890280637106884e-6	1.963351767142248e-6	1.9421017032682023e-6	1.9301188763657906e-6	1.9298627967158467e-6	1.940765042079743e-6	1.9591141060110704e-6	1.979403206396246e-6	1.9976625585700683e-6	2.009972170760887e-6	2.008669797326272e-6	1.9965552509960334e-6	1.98516020331985e-6	1.9570934551145146e-6	1.9282468157925388e-6	1.9143478539908793e-6	1.8985281935477076e-6	1.8900739665997712e-6	1.893552022599501e-6	1.9028204927995538e-6	1.9162208039095666e-6	1.933071031961734e-6	1.9504591944508958e-6	1.96557546369782e-6	1.9766177026446076e-6	1.9825418098392966e-6	1.9827456045286052e-6	1.9770045114978197e-6	1.965600597314901e-6	1.9495260825793507e-6	1.9306640152500916e-6
flux1:	0.7049377554812377	1.79594439470725e-6	1.8228676007576783e-6	1.8279228945632843e-6	1.811935047578921e-6	1.7808334191257422e-6	1.7436035973802618e-6	1.7097803306994488e-6	1.6871180322646034e-6	1.6799638019133345e-6	1.688607513781838e-6	1.7096115374398455e-6	1.736924597348105e-6	1.7634763629674016e-6	1.7828956113981038e-6	1.7909738179631443e-6	1.7865339093445e-6	1.7715005315318677e-6	1.7501949910548974e-6	1.728111889357238e-6	1.7105605151180103e-6	1.7015052126914982e-6	1.7027527364504291e-6	1.71346771134379e-6	1.7301424095610286e-6	1.7478397508210648e-6	1.7631470956211332e-6	1.7728252313417813e-6	1.7704399059205322e-6	1.7588768340259942e-6	1.7484553247666828e-6	1.7240838856831872e-6	1.6996275351332472e-6	1.688667933445488e-6	1.6760220703921872e-6	1.6696207890755062e-6	1.6731333262031262e-6	1.6810862071032975e-6	1.6919313109605395e-6	1.7052167373089028e-6	1.7187331780578075e-6	1.7304151366938075e-6	1.7390424471724459e-6	1.7439465602741419e-6	1.7446693662009228e-6	1.7408766275865328e-6	1.7324924406879922e-6	1.7199499763938335e-6	1.7044565899572636e-6
flux1:	0.705200204384991	1.5853115252597817e-6	1.6069514300609777e-6	1.6089542587203698e-6	1.592681845963583e-6	1.5638736182939435e-6	1.5307244090328386e-6	1.5016284591149358e-6	1.483153105754747e-6	1.4786908849553012e-6	1.4880067549174086e-6	1.5076523222771469e-6	1.5320463021795563e-6	1.5549327585948013e-6	1.5708914424020263e-6	1.5765678046797846e-6	1.5713373806992521e-6	1.5572531504542883e-6	1.5383310023962422e-6	1.519427778169839e-6	1.5050580720490508e-6	1.49843078431947e-6	1.5008101163961217e-6	1.5111629870556856e-6	1.5261981958154081e-6	1.5415162567140463e-6	1.554215989223853e-6	1.5616358413387705e-6	1.5584023028654261e-6	1.5474373110744003e-6	1.5379474270066406e-6	1.5168309352510073e-6	1.4961795790257603e-6	1.4876891411670671e-6	1.4777228697950333e-6	1.4730383355990164e-6	1.4765465158899818e-6	1.483367567395274e-6	1.492075935169383e-6	1.5023943885522926e-6	1.5126880072474276e-6	1.5215074447750231e-6	1.5281127608417082e-6	1.5321462557155274e-6	1.5332771569025574e-6	1.5310986306921072e-6	1.525262461275005e-6	1.515760419887052e-6	1.5032495221895333e-6
flux1:	0.7054626532887442	1.3981621458106724e-6	1.4153009121556425e-6	1.414878296886583e-6	1.3986558891866416e-6	1.3721298334194584e-6	1.3427353828233921e-6	1.3178246535157453e-6	1.3029150463044198e-6	1.3005876116916396e-6	1.3102002567457268e-6	1.3283622279672648e-6	1.349967953629123e-6	1.3695193537849437e-6	1.3824429746675028e-6	1.3861129496499672e-6	1.380343600871096e-6	1.3672438289590905e-6	1.3505114439729272e-6	1.3344137983731112e-6	1.3227641871805182e-6	1.3181274164865915e-6	1.3213243047027771e-6	1.331186074976387e-6	1.3446498646837365e-6	1.3578216333807152e-6	1.368259124261511e-6	1.3737819483534624e-6	1.3699356112611444e-6	1.3596149919659372e-6	1.3510253200104588e-6	1.332768477521386e-6	1.3153886937277738e-6	1.308937643256676e-6	1.3012044496241683e-6	1.297922073592607e-6	1.3013844404058662e-6	1.3072285827598244e-6	1.3141625470197177e-6	1.3220399014283564e-6	1.3296842833617978e-6	1.3361458608459974e-6	1.3410737267272404e-6	1.3443629601313497e-6	1.3457935217877e-6	1.344916535697574e-6	1.3411858357748549e-6	1.3342560385734378e-6	1.3243464737511284e-6
flux1:	0.7057251021924975	1.2319631943078115e-6	1.2452781365030989e-6	1.242953972568952e-6	1.2270344755122799e-6	1.2027325766681918e-6	1.1767609861318375e-6	1.1555259809612452e-6	1.1436228492922443e-6	1.1429498721563184e-6	1.152559685864667e-6	1.169173491708814e-6	1.188158291395607e-6	1.204715628108835e-6	1.2150202413111777e-6	1.217060670994539e-6	1.2109893887287388e-6	1.198910351105956e-6	1.1841972527613566e-6	1.1705760489707984e-6	1.1612453208655316e-6	1.1582261261431656e-6	1.1619840689549925e-6	1.1712698595270476e-6	1.183258928879538e-6	1.194528797783069e-6	1.2030396504198522e-6	1.2070076925291898e-6	1.2027738261996256e-6	1.193138131347934e-6	1.185421132782804e-6	1.1696718889451487e-6	1.1550846830125083e-6	1.1502906323471972e-6	1.1443930116497812e-6	1.1422257187312945e-6	1.1456008254711725e-6	1.1505993786035727e-6	1.1560681746358759e-6	1.1619587223118826e-6	1.1674515601049894e-6	1.171991143033473e-6	1.1755342126611158e-6	1.178177556787479e-6	1.1797968574815243e-6	1.1799267595721838e-6	1.177886909834514e-6	1.1730852943265533e-6	1.165402571735065e-6
flux1:	0.7059875510962508	1.0844227908294246e-6	1.0945060417587912e-6	1.0907238552440385e-6	1.0753025533864818e-6	1.053142729131404e-6	1.0302748187560155e-6	1.0122517024929037e-6	1.0028646344854962e-6	1.0034442044749405e-6	1.012824834616168e-6	1.0278813624895654e-6	1.0444425706920132e-6	1.0583506005490538e-6	1.0664360805796925e-6	1.0671993451611135e-6	1.0610440378324596e-6	1.0500198928180668e-6	1.0371764823175067e-6	1.02574521856304e-6	1.018388781715526e-6	1.0166735627445982e-6	1.0207875763068551e-6	1.0294495806178012e-6	1.0400802979058158e-6	1.0496923375045588e-6	1.0565914415579458e-6	1.0593205088018057e-6	1.0549035379698702e-6	1.0459835394485015e-6	1.0391089749855843e-6	1.025554936734849e-6	1.013336220928352e-6	1.0098672434052027e-6	1.0054558247230868e-6	1.0041491087394849e-6	1.0073979817062936e-6	1.0116643149372559e-6	1.0159302285323086e-6	1.0202213282965793e-6	1.0239886377206252e-6	1.0269773838806679e-6	1.0293797135310014e-6	1.0314498116646087e-6	1.0331463206301307e-6	1.034008992229218e-6	1.033277122298269e-6	1.0301889407404688e-6	1.0243714763594107e-6
flux1:	0.706250000000004	9.534958336775605e-7	9.60871652504463e-7	9.560130367586494e-7	9.412456891816733e-7	9.211377259857594e-7	9.010789776104986e-7	8.85856276061783e-7	8.785649117428584e-7	8.800699258966951e-7	8.890611767274057e-7	9.025976633644543e-7	9.169527726522447e-7	9.285503077259993e-7	9.347912755599357e-7	9.345970453392709e-7	9.285490306495354e-7	9.186046719870371e-7	9.074948229669286e-7	8.980013692777704e-7	8.923219404757785e-7	8.916464910082078e-7	8.959531544054102e-7	9.039706138347848e-7	9.133679028895068e-7	9.215537927659098e-7	9.271258092988123e-7	9.288983984701811e-7	9.244729410338173e-7	9.162870461317725e-7	9.102168562114454e-7	8.985806532491992e-7	8.883596718923213e-7	8.859337090784563e-7	8.827049694809678e-7	8.820403572027035e-7	8.851287560337555e-7	8.887633668166482e-7	8.92049421255597e-7	8.950689651597198e-7	8.974724737930287e-7	8.992246800595464e-7	9.006896066957104e-7	9.022406703255264e-7	9.039089224775047e-7	9.052573364973494e-7	9.054894110488402e-7	9.037373424762125e-7	8.994459036343513e-7
[truncated: 13 more columns]
