# Supplementary material for: Spatial Resolution and Refractive Index Contrast of Resonant Photonic Crystal Surfaces for Biosensing
Source: IEEE Photonics J. Author manuscript; Available in PMC 2015 Sep 7. (PMC4561521; doi:10.1109/JPHOT.2015.2435699)
Supplement: refractive_index_data [file NIHMS64775-supplement-refractive_index_data.gz › Volumes/graham/MacBook_backup/PhD_folder_2015_06_02/paper_improvements/IEEE_J_Photonics/final_files/data_files/refractive_index_database/Sheet 1-Master solution.csv]

volume of h2o (ml)	5
sucrose added (g)	5.645
concentration (mg/ml)	1129
deg brix	80
