# Supplementary material for: Spatial Resolution and Refractive Index Contrast of Resonant Photonic Crystal Surfaces for Biosensing
Source: IEEE Photonics J. Author manuscript; Available in PMC 2015 Sep 7. (PMC4561521; doi:10.1109/JPHOT.2015.2435699)
Supplement: refractive_index_data [file NIHMS64775-supplement-refractive_index_data.gz › Volumes/graham/MacBook_backup/PhD_folder_2015_06_02/paper_improvements/IEEE_J_Photonics/final_files/data_files/refractive_index_database/Sheet 1-Table 1-1.csv]

1.3330	0
1.3402	5
1.3478	10
1.3556	15
1.3638	20
1.3723	25
1.3810	30
1.3902	35
1.3997	40
1.4096	45
1.4201	50
1.4308	55
1.4419	60
1.4535	65
1.4654	70
1.4778	75
1.4906	80
