# Supplementary material for: Spatial Resolution and Refractive Index Contrast of Resonant Photonic Crystal Surfaces for Biosensing
Source: IEEE Photonics J. Author manuscript; Available in PMC 2015 Sep 7. (PMC4561521; doi:10.1109/JPHOT.2015.2435699)
Supplement: refractive_index_data [file NIHMS64775-supplement-refractive_index_data.gz › Volumes/graham/MacBook_backup/PhD_folder_2015_06_02/paper_improvements/IEEE_J_Photonics/final_files/data_files/refractive_index_database/Sheet 1-Table 1-2.csv]

0	1.3330
51	1.3402
104	1.3478
159	1.3556
216	1.3638
276	1.3723
338	1.3810
403	1.3902
470	1.3997
541	1.4096
614	1.4201
691	1.4308
771	1.4419
855	1.4535
942	1.4654
1033	1.4778
1129	1.4906
