# Supplementary material for: Spatial Resolution and Refractive Index Contrast of Resonant Photonic Crystal Surfaces for Biosensing
Source: IEEE Photonics J. Author manuscript; Available in PMC 2015 Sep 7. (PMC4561521; doi:10.1109/JPHOT.2015.2435699)
Supplement: refractive_index_data [file NIHMS64775-supplement-refractive_index_data.gz › Volumes/graham/MacBook_backup/PhD_folder_2015_06_02/paper_improvements/IEEE_J_Photonics/final_files/data_files/refractive_index_database/Sheet 1-Table 1.csv]

refractometer.pl		homepages.gac.edu		USDA			density	mass	Target	Delta n	Dilution series		total volume
% w/w	n	% w/v	n	degrees brix	n	lb solids/gallon	lb/gallon	of 1 gallon	mg/ml	against Fox	take from master (ml)	DI h2o required (ml)
0	1.3330	0	1.3330	0	1.3330	0.0000	8.3220		0	0.0770	0.0000	1.0000	1.0000
6	1.3418	5	1.3403	5	1.3402	0.4240	8.4850		51	0.0698	0.0500	1.0611	1.1111
12	1.3509	10	1.3479	10	1.3478	0.8660	8.6550		104	0.0622	0.1000	0.9880	1.0880
18	1.3606	15	1.3557	15	1.3556	1.3250	8.8300		159	0.0544	0.1500	0.9166	1.0666
24	1.3706	20	1.3639	20	1.3638	1.8020	9.0120		216	0.0462	0.2500	1.0572	1.3072
30	1.3812	25	1.3723	25	1.3723	2.3000	9.2010		276	0.0377	0.2500	0.7741	1.0241
36	1.3922	30	1.3811	30	1.3810	2.8190	9.3960		338	0.0290	0.5000	1.1712	1.6712
42	1.4078	35	1.3902	35	1.3902	3.3600	9.5990		403	0.0198	0.5000	0.9021	1.4021
48	1.4159	40	1.3997	40	1.3997	3.9240	9.8090		470	0.0103	0.5000	0.7006	1.2006
54	1.4286	45	1.4096	45	1.4096	4.5120	10.0270		541	0.0004	0.5000	0.5441	1.0441
60	1.4419	50	1.4200	50	1.4201	5.1260	10.2520		614	-0.0101	0.5000	0.4190	0.9190
66	1.4511	55	1.4307	55	1.4308	5.7670	10.4860		691	-0.0208	0.5000	0.3169	0.8169
72	1.4703	60	1.4418	60	1.4419	6.4360	10.7270		771	-0.0319	1.0000	0.4639	1.4639
78	1.4803	65	1.4532	65	1.4535	7.1350	10.9770		855	-0.0435	1.0000	0.3205	1.3205
				70	1.4654	7.8640	11.2340		942	-0.0554	1.0000	0.1981	1.1981
				75	1.4778	8.6240	11.4990		1033	-0.0678	1.0000	0.0925	1.0925
				80	1.4906	9.4180	11.7730		1129	-0.0806	1.0000	0.0004	1.0004
										Total taken from master	8.8000
