# Supplementary material for: Spatial Resolution and Refractive Index Contrast of Resonant Photonic Crystal Surfaces for Biosensing
Source: IEEE Photonics J. Author manuscript; Available in PMC 2015 Sep 7. (PMC4561521; doi:10.1109/JPHOT.2015.2435699)
Supplement: refractive_index_data [file NIHMS64775-supplement-refractive_index_data.gz › Volumes/graham/MacBook_backup/PhD_folder_2015_06_02/paper_improvements/IEEE_J_Photonics/final_files/data_files/refractive_index_database/Sheet 1-Table 3.csv]

n	deg. Brix
1.3330	0.5326
1.3402	5.20487221040003
1.3478	10.0266684984008
1.4096	45.0377481216001
	-2613
	-2613
