# Supplementary material for: Spatial Resolution and Refractive Index Contrast of Resonant Photonic Crystal Surfaces for Biosensing
Source: IEEE Photonics J. Author manuscript; Available in PMC 2015 Sep 7. (PMC4561521; doi:10.1109/JPHOT.2015.2435699)
Supplement: sup_data_explanation [file NIHMS64775-supplement-sup_data_explanation.txt]

These data files accompany:

Triggs, G.J., Fischer, M., Stellinga, D., Scullion, M.G., Evans, G.J.O., Krauss, T.F., "Spatial resolution and refraactive index contrast of resonant photonic crystal surfaces for biosensing", IEEE J. Phot. 

Prepared by Graham Triggs (gjt503@york.ac.uk) on 26/05/2015

Figure 1.
1b) 	Data for measured spectra in file fig1b.csv
1c) 	SEM image of resist blocks in file fig1c.TIF
1d) 	Resonance image of resist blocks; 
			Image stack and resonance image in folder fig1d_stack/
1e) 	Data for measured spectra in file fig1e.csv

Figure 2.
2a,b) 	Data for measured profiles in file profiles.csv
		Image stack and resonance image in folder 0pc_p555f85/
		Reference image stack in folder ref/

Figure 4.
4a) 	Image stack and resonance image in folder 4a_raw/
4b) 	Image stack and resonance image in folder 4b_raw/
4c) 	Image stack and resonance image in folder 4c_raw/
Reference image stack in folder ref/

Figure 5.
5a-g)	Image stacks and resonance images in subfolders within folder fig5_a-f/
5h) 	Data for measured spectra in file fig5h.csv
5i,j) 	Data for measured values of resonance wavelength and fwhm (including errors)
		in file fig5_i_j.csv

Figure 6.
The folder meep_data/ contains meep files and data for every pixel used in the simulations.
The file fig_6_simulated_data.csv contains the data from the meep simulations above.
The file fig6_meas.csv contains data from the measured spatial resolution (obtained from the images in figs. 5(a-f)).

Figure 7.
7b)		Image from the meep simulation.
7c)		Image from the meep simulation.
The file meep_ctl_file.ctl is the file used for the above simulations in Meep.

Figure 8.
8a,b) 	The folders dn_0p0xx/ contain the meep simulation data files for each curve.
8c) 	The file fig8c.csv contains the data for the curve in figure 8c.
The files meep_ctl_file_ref.ctl and meep_ctl_file_T.ctl are the files used for the above simulations in Meep.

The folder refractive_index_database/ contains a spreadsheet of refractive index values from various sources
